# Supplementary material for: Acquired miR-142 deficit in leukemic stem cells suffices to drive chronic myeloid leukemia into blast crisis
Source: Nat Commun. 2023 Sep 1;14:5325. doi: 10.1038/s41467-023-41167-z (PMC10474062; doi:10.1038/s41467-023-41167-z)
Supplement: Supplementary file 5 — Supplementary Data 1 [file 41467_2023_41167_MOESM5_ESM.xlsx]

## Sheet: Supplementary Data 1
Supplementary Data 1: Total compounds and their relative abundances in miR-142−/−BCR-ABL vs miR-142+/+BCR-ABL Lin-c-Kit+ cells.
ID	Name	A10xKOxFx02	A11xKOxFx03	A12xKOxFx04	A13xKOxFx05	A14xKOxMx01	A15xKOxMx02	A16xKOxMx03	A17xKOxMx04	A18xKOxMx05	A01xWTxFx01	A02xWTxFx02	A04xWTxFx04	A05xWTxMx01	A06xWTxMx02	A07xWTxMx03	A08xWTxMx04	Mean KO	Mean WT	log2FC (KOvsWT)
HP_1	(1R,2R,5S,8S,9S,10R,12R,14S)-5-Hydroxy-11-methyl-6-methylene-17-oxo-13,16-dioxahexacyclo[9.4.2.1~5,8~.0~1,10~.0~2,8~.0~12,14~]octadecane-9-carboxylic acid	1.09016e+07	7.65068e+07	1.69439e+07	5.96951e+06	2.14011e+07	2.81928e+07	4.52918e+07	4.39698e+06	1.89264e+06	895603	877347	628375	371379	128685	218557	180249	2.34997e+07	471456	5.63937
HP_2	(1R,9S)-5-[(E)-2-(4-Chlorophenyl)vinyl]-11-(cyclohexylcarbonyl)-7,11-diazatricyclo[7.3.1.02,7]trideca-2,4-dien-6-one	109426	3.10912e+07	3.4715e+07	3.66708e+07	180340	3.9107e+07	2.91096e+07	2.82018e+07	1.96427e+07	94602.5	344423	2.50362e+07	96704.8	118046	1.87179e+07	3.17093e+07	2.43142e+07	1.08739e+07	1.16093
HP_3	(24R_24'R)-Fucosterolepoxide	1.62432e+07	1.41488e+07	1.2372e+07	9.46071e+06	1.67976e+07	1.1141e+07	1.40025e+07	4.76445e+06	3.72503e+06	9.25285e+06	4.10567e+06	2.9977e+06	3.27599e+06	2.2742e+06	3.56623e+06	1.82738e+06	1.14061e+07	3.9e+06	1.54826
HP_4	(2E,6Z)-N-Cyclopropyl-2,6-nonadienamide	4.46374e+07	2.26098e+06	3.03871e+06	3.10798e+06	6.5553e+06	2.60574e+06	3.71646e+06	1.94455e+06	859028	2.39498e+06	6.15173e+06	1.75495e+06	4.12315e+06	9.90261e+06	4.92447e+06	1.39033e+06	7.63624e+06	4.37746e+06	0.802767
HP_5	(2R)-3-({[(2S)-2,3-Dihydroxypropoxy](hydroxy)phosphoryl}oxy)-2-[(10-methylundecanoyl)oxy]propyl 10-methyldodecanoate	127006	300194	224917	384437	306930	444850	279302	168610	248068	190744	191789	152035	227241	291707	225589	176152	276035	207894	0.409003
HP_6	(2R,2'R,4'aS,6'S,7'R,8'aS)-4,6',7'-trihydroxy-2',5',5',8'a-tetramethyl-3,3',4',4'a,5',6,6',7,7',8,8',8'a-dodecahydro-2'H-spiro[furo[2,3-e]isoindole-2,1'-naphthalene]-6-one	429227	614444	543670	715016	457257	661488	414408	403804	460109	185530	77719.1	182037	118678	46420.7	135833	107326	522158	121935	2.09838
HP_7	(2R,6S)-2,6-Diamino-3-hydroxyheptanedioic acid	2.05194e+06	6.25716e+06	3.77684e+06	3.31756e+06	4.51697e+06	3.08763e+06	5.26363e+06	2.16409e+06	2.78884e+06	1.45585e+06	1.18632e+06	1.43291e+06	943587	1.10778e+06	911678	937904	3.69163e+06	1.13943e+06	1.69594
HP_8	(2S)-1-{[11-(3,4-Dimethyl-5-propyl-2-furyl)undecanoyl]oxy}-3-hydroxy-2-propanyl 11-(3,4-dimethyl-5-pentyl-2-furyl)undecanoate	1.21361e+07	1.17275e+07	1.34903e+07	1.32623e+07	1.38535e+07	1.37459e+07	3.59288e+06	1.65081e+07	3.77857e+06	3.27587e+06	1.64076e+07	1.85937e+07	2.22029e+07	1.73416e+07	2.07301e+07	1.69989e+07	1.13439e+07	1.65073e+07	-0.541184
HP_9	(2S)-2-Amino-8-hydroxyoctanoic acid	16147.7	101795	134351	99146.5	18540.5	206818	92473.8	170974	352537	15074.8	14642.5	97275.4	15420.3	13244.1	20732.7	119624	132532	42287.7	1.64803
HP_10	(2S,3R)-3-Hydroxy-2-[(9Z)-9-octadecenoylamino]octadecyl 2-(trimethylammonio)ethyl phosphate	2.13608e+06	2.07601e+06	1.95232e+06	1.61794e+06	2.65992e+06	2.06149e+06	1.6066e+06	1.4955e+06	2.12355e+06	2.67994e+06	1.77302e+06	1.66956e+06	3.74874e+06	3.61511e+06	1.95918e+06	2.42941e+06	1.96993e+06	2.55357e+06	-0.374365
HP_11	(2Z)-3,7-Dimethyl-2,6-octadien-1-yl 3-oxobutanoate	102202	743183	1.12425e+06	1.88417e+06	77857.1	1.76601e+06	364245	189466	4.94933e+06	77339.4	69587.1	255448	75920	100297	242136	997216	1.24452e+06	259706	2.26064
HP_12	(3α,4β,8α)-3,8-Dihydroxy-12,13-epoxytrichothec-9-ene-4,15-diyl diacetate	887301	874617	1.04123e+06	586685	1.01534e+06	1.10775e+06	1.22111e+06	354148	281235	104495	111852	104506	115929	77923	105636	95999.7	818824	102335	3.00026
HP_13	(3R)-beta-Leucine	150474	534644	519912	336343	121884	783028	91933	751293	1.42854e+06	152720	99618.3	369441	44112.5	82536.2	58370.5	494320	524228	185874	1.49587
HP_14	(3S,9aS)-3-(1H-Imidazol-5-ylmethyl)tetrahydro-2H-pyrido[1,2-a]pyrazine-1,4(3H,6H)-dione	752388	1.61065e+06	955535	732881	974828	1.47142e+06	1.4224e+06	651263	300605	319275	250620	213313	140448	70880.7	165659	61825.3	985775	174574	2.49742
HP_15	(4aR,7aS)-6-Isobutyl-4-(4-pyridinylmethyl)hexahydropyrrolo[3,4-b][1,4]oxazin-3(2H)-one	1.24749e+06	2.27384e+06	1.59054e+06	1.36819e+06	1.29715e+06	1.31208e+06	1.39352e+06	1.06163e+06	1.27476e+06	677939	608257	722242	839148	515199	343603	488108	1.42436e+06	599214	1.24917
HP_16	(4aR,7aS)-6-Isobutyl-4-(4-pyridinylmethyl)hexahydropyrrolo[3,4-b][1,4]oxazin-3(2H)-one	252781	677894	415328	277304	450583	500489	444501	290492	215074	61548.9	68044.8	96765.8	36138.8	19467.3	71357.8	23662.2	391605	53855.1	2.86224
HP_17	(4E)-2-Oxohexenoicacid	393227	5.83039e+06	7.02432e+06	8.63756e+06	411531	9.5732e+06	4.56712e+06	3.61607e+06	9.68319e+06	478732	334367	2.69717e+06	302020	497850	1.2024e+06	5.32679e+06	5.52629e+06	1.54848e+06	1.83546
HP_18	(5S)-5-Benzyl-2,4-imidazolidinedione	7.72954e+06	1.82271e+07	1.32178e+07	9.05296e+06	1.09213e+07	2.03336e+07	1.65057e+07	6.25484e+06	4.54507e+06	3.4208e+06	2.70037e+06	3.0139e+06	1.44899e+06	464863	3.05603e+06	1.19838e+06	1.18653e+07	2.18619e+06	2.44026
HP_19	(8E)-2-Amino-8-octadecene-1,3,4-triol	767485	1.52277e+06	3.59852e+06	2.48016e+06	794098	4.03699e+06	1.2427e+06	2.60981e+06	5.87647e+06	642592	750779	1.56425e+06	1.47422e+06	671359	687592	2.66314e+06	2.54767e+06	1.2077e+06	1.07691
HP_20	(8E,11E,14E,17E)-Icosatetraenoic acid	4.23767e+06	4.03637e+06	3.7355e+06	2.97343e+06	1.45778e+06	4.78e+06	4.24401e+06	5.29196e+06	3.19579e+06	1.6164e+06	3.92555e+06	3.70316e+06	4.3002e+06	3.8535e+06	3.06102e+06	2.89893e+06	3.7725e+06	3.33697e+06	0.176983
HP_21	(9R)-6-Hydroxy-6-oxido-12-oxo-5,7,11-trioxa-2-aza-6lambda~5~-phosphaheptacosan-9-yl palmitate	8.2425e+06	8.15906e+06	9.43551e+06	9.04635e+06	8.27972e+06	6.09129e+06	6.82487e+06	9.80282e+06	1.02354e+07	1.56227e+07	1.03994e+07	1.00814e+07	1.10339e+07	9.53552e+06	1.12001e+07	1.11618e+07	8.4575e+06	1.12907e+07	-0.416831
HP_22	(E)-entacapone	1.11712e+06	1.22545e+06	930619	952922	1.10781e+06	1.23764e+06	1.13463e+06	949587	728075	636226	504556	599734	389574	111327	431273	235057	1.04265e+06	415392	1.32771
HP_23	(R)-1-Aminopropan-2-ol	493500	377930	486769	436883	461115	657937	723491	751939	420792	3.81941e+06	2.40468e+06	1.56319e+06	1.03744e+06	1.89574e+06	874074	1.20544e+06	534484	1.82857e+06	-1.7745
HP_24	(R)-3-Amino-2-methylpropanoate	2.98832e+06	1.03158e+07	3.48179e+06	3.50665e+06	3.73979e+06	8.63525e+06	7.96217e+06	3.76687e+06	2.75948e+06	3.17466e+06	405032	1.17172e+06	689480	1.31229e+06	361888	383326	5.23957e+06	1.0712e+06	2.29022
HP_25	(R)-3-Amino-2-methylpropanoate	3.71267e+06	1.9e+07	6.86099e+06	7.14274e+06	6.85875e+06	1.09809e+07	1.77749e+07	7.25835e+06	5.70847e+06	4.97202e+06	1.23442e+06	575764	1.60917e+06	1.60652e+06	786252	529873	9.47753e+06	1.61629e+06	2.55183
HP_26	(R)-3-hydroxybutyrylcarnitine	4.68204e+06	7.31688e+06	5.15557e+06	5.54962e+06	4.37705e+06	6.054e+06	7.8281e+06	4.21714e+06	7.95452e+06	1.27339e+07	7.58794e+06	6.82339e+06	9.33004e+06	1.04946e+07	5.90335e+06	6.08852e+06	5.90388e+06	8.42309e+06	-0.512687
HP_27	(R)-4-Dehydropantoate	208819	7.18547e+06	6.69503e+06	6.35737e+06	206481	8.12081e+06	4.87623e+06	3.77255e+06	1.03578e+07	247962	189205	2.96361e+06	247788	221209	1.04098e+06	6.55247e+06	5.30895e+06	1.6376e+06	1.69684
HP_28	(S)-beta-Methylindolepyruvate	3.57491e+07	1.03341e+08	4.46509e+07	2.84298e+07	4.90538e+07	7.66971e+07	7.40248e+07	2.32838e+07	1.24635e+07	1.0096e+07	7.89491e+06	7.79493e+06	4.84973e+06	1.15854e+06	4.34813e+06	2.16035e+06	4.97437e+07	5.4718e+06	3.18443
HP_29	[1-(2-{[(1S,4S)-4-{3,5-Dimethyl-1-[4-(trifluoromethyl)phenyl]-1H-pyrazol-4-yl}-2-cyclopenten-1-yl]amino}-2-oxoethyl)cyclopentyl]acetic acid	122062	202869	119903	102652	132401	217793	113326	93618.3	104206	35700.2	14999.2	28574	23875.4	17920.7	62522.5	22856.9	134315	29492.7	2.18719
HP_30	1-(1Z-hexadecenyl)-2-(9Z,12Z-octadecadienoyl)-sn-glycero-3-phosphocholine	7.32084e+06	4.52568e+06	3.60965e+06	3.31043e+06	5.95324e+06	5.0331e+06	2.25082e+06	5.14988e+06	2.09222e+06	5.85308e+06	2.27425e+06	6.54712e+06	6.07615e+06	7.29463e+06	5.12947e+06	1.37603e+06	4.36065e+06	4.93582e+06	-0.178746
HP_31	1-(4-Chlorophenyl)-3-[4-methyl-2-(2-thienyl)-1,3-thiazol-5-yl]urea	8.09128e+06	4.00293e+06	4.53602e+06	5.15409e+06	6.51492e+06	6.63758e+06	7.73686e+06	8.31749e+06	7.14637e+06	1.24586e+07	5.58684e+06	5.28475e+06	4.52676e+06	5.30384e+06	9.97323e+06	9.7254e+06	6.45973e+06	7.55135e+06	-0.225261
HP_32	1-(4-Methoxyphenyl)-4-methyl-3-pentanol	7.23633e+07	3.44644e+06	4.42096e+06	4.30717e+06	9.66797e+06	3.27188e+06	5.02175e+06	2.7084e+06	1.90413e+06	4.19344e+06	1.03691e+07	3.18104e+06	7.03458e+06	1.68934e+07	9.74516e+06	2.84085e+06	1.19013e+07	7.75108e+06	0.618654
HP_33	1-[(9Z)-octadecenyl]-2-hexadecanoyl-sn-glycero-3-phosphocholine	1.9135e+08	1.98524e+08	2.05843e+08	1.69099e+08	2.34401e+08	2.18414e+08	2.35841e+08	1.71403e+08	1.95836e+08	2.39187e+08	1.72403e+08	1.52428e+08	1.81349e+08	1.51631e+08	1.54118e+08	1.4511e+08	2.02301e+08	1.70889e+08	0.243442
HP_34	1-[(9Z)-octadecenyl]-2-hexadecanoyl-sn-glycero-3-phosphocholine	2.49253e+07	1.85493e+07	2.58044e+07	3.21162e+07	2.80889e+07	2.07045e+07	2.38183e+07	1.85775e+07	3.55508e+07	3.31556e+07	3.82357e+07	2.32553e+07	2.90777e+07	3.23154e+07	1.75754e+07	4.41479e+07	2.53484e+07	3.1109e+07	-0.295439
HP_35	1-Acetyl-3-(pyridin-3-ylmethylene)tetrahydropyrazine-2,5-dione	1.87536e+06	2.06647e+06	1.74721e+06	1.25769e+06	2.06706e+06	1.84797e+06	1.82674e+06	1.00444e+06	1.20703e+06	1.0964e+06	769501	800434	578848	205108	608636	320267	1.65555e+06	625598	1.404
HP_36	1-Aminocyclopropane-1-carboxylate	3.17684e+06	4.57068e+06	3.86547e+06	4.22481e+06	3.76878e+06	5.34057e+06	5.56559e+06	3.02362e+06	5.31789e+06	1.57827e+07	7.30874e+06	4.4048e+06	8.07993e+06	8.7253e+06	6.08561e+06	3.73861e+06	4.31714e+06	7.73225e+06	-0.840812
HP_37	1-arachidonoyl-sn-glycero-3-phosphocholine	614832	607309	212515	569692	709494	900731	1.09241e+06	316151	249965	892209	394626	431037	665415	723019	843784	315080	585899	609310	-0.0565232
HP_38	1-hexadecanoyl-2-[(Z)-octadec-9-enoyl]-sn-glycerol 3-(2-aminoethylphosphonate)	9.35068e+07	9.23483e+07	8.49623e+07	8.31346e+07	9.39086e+07	7.10609e+07	6.2478e+07	7.57379e+07	6.24667e+07	1.07552e+08	1.01524e+08	1.03081e+08	1.15424e+08	9.74892e+07	9.30503e+07	9.49431e+07	7.9956e+07	1.01866e+08	-0.349398
HP_39	1-hexadecyl-2-[(9Z,12Z)-octadecadienoyl]-sn-glycero-3-phosphocholine	5.72586e+07	4.36658e+07	5.94803e+07	5.53516e+07	6.6911e+07	5.84765e+07	6.0185e+07	6.70989e+07	6.41086e+07	8.1596e+07	7.30352e+07	7.5286e+07	4.75963e+07	4.25161e+07	3.87192e+07	4.57609e+07	5.91707e+07	5.77871e+07	0.0341356
HP_40	1-hexadecyl-2-[(9Z,12Z)-octadecadienoyl]-sn-glycero-3-phosphocholine	1.68855e+07	2.0028e+07	2.96831e+07	2.03347e+07	4.07587e+07	2.57571e+07	2.44782e+07	3.45842e+07	3.94375e+07	3.5611e+07	2.08351e+07	2.29731e+07	2.72253e+07	1.79745e+07	9.72765e+06	2.93735e+07	2.79941e+07	2.33886e+07	0.259317
HP_41	1-Linoleoyl glycerol	3.13442e+06	3.16309e+06	2.88814e+06	2.565e+06	4.43707e+06	3.84286e+06	3.60002e+06	4.7029e+06	2.12505e+06	3.85436e+06	2.61592e+06	2.60582e+06	3.15168e+06	3.11976e+06	2.14827e+06	2.34816e+06	3.38428e+06	2.83485e+06	0.255576
HP_42	1-Linoleoylglycerophosphocholine	894809	1.12668e+06	434865	838117	683907	2.75911e+06	1.83765e+06	625083	94215.2	409774	701863	473484	846383	1.12329e+06	1.74283e+06	526874	1.03272e+06	832072	0.311664
HP_43	1-Linoleoylglycerophosphocholine	420415	619054	333033	354664	490562	1.52381e+06	1.38044e+06	354323	259191	439844	482614	332014	302656	440152	1.04161e+06	425361	637276	494894	0.3648
HP_44	1-Methyl-2,3,4,9-tetrahydro-1H-beta-carboline-1,3-dicarboxylic acid	4.73743e+07	5.11121e+07	5.75274e+07	3.92693e+07	5.14536e+07	5.81072e+07	6.2712e+07	3.80262e+07	1.92958e+07	1.12581e+07	1.26064e+07	1.02401e+07	5.61122e+06	1.18048e+06	6.49084e+06	2.67763e+06	4.72086e+07	7.15209e+06	2.72261
HP_45	1-Methylpyrrolinium	2.34489e+06	4.02888e+06	1.79521e+06	2.83997e+06	3.69747e+06	4.30537e+06	3.73702e+06	2.25282e+06	2.51e+06	3.64383e+06	2.21697e+06	1.5436e+06	2.71879e+06	2.73287e+06	2.26751e+06	1.55378e+06	3.05685e+06	2.38248e+06	0.359582
HP_46	1-Nitrosonaphthalene	3.46312e+07	6.47122e+07	4.3907e+07	2.12355e+07	3.78157e+07	6.367e+07	5.64152e+07	1.64296e+07	1.10005e+07	6.60068e+06	5.90236e+06	7.85392e+06	3.23014e+06	718211	3.65535e+06	1.84693e+06	3.88686e+07	4.25823e+06	3.19028
HP_47	1-Nitrosonaphthalene	4.95709e+06	1.14266e+07	1.23566e+07	1.07321e+07	9.70765e+06	1.04075e+07	9.28633e+06	7.92381e+06	3.62277e+06	2.51989e+06	1.64304e+06	1.82516e+06	806182	490145	1.76441e+06	680734	8.93561e+06	1.38994e+06	2.68455
HP_48	1-oleoyl-2-arachidonoyl-sn-glycerol-3-phosphoethanolamine	9.50616e+06	9.69446e+06	7.54716e+06	5.78591e+06	4.39206e+06	9.03711e+06	7.52755e+06	7.30772e+06	8.97328e+06	7.8417e+06	5.7513e+06	8.2278e+06	6.84593e+06	6.74207e+06	6.05855e+06	8.37767e+06	7.75238e+06	7.12072e+06	0.122616
HP_49	1-oleoyl-2-linoleoyl-sn-glycero-3-phosphocholine	1.29328e+08	1.51529e+08	1.36853e+08	1.2764e+08	1.34257e+08	1.41125e+08	1.51997e+08	1.44383e+07	1.73464e+08	1.60841e+08	1.22508e+08	1.24134e+08	1.3383e+08	1.29097e+08	1.31424e+08	1.11212e+08	1.28959e+08	1.30435e+08	-0.0164213
HP_50	1-oleoyl-2-linoleyl-sn-glycero-3-phosphoethanolamine	5.18513e+07	5.6502e+07	6.17444e+07	6.00393e+07	4.90868e+07	4.63183e+07	4.55967e+07	4.39974e+07	4.42459e+07	4.93122e+07	6.30449e+07	6.27795e+07	6.45377e+07	5.0634e+07	5.31022e+07	5.35311e+07	5.10425e+07	5.67059e+07	-0.151802
HP_51	1-Oleoylglycerophosphocholine	2.03968e+06	2.65547e+06	1.21227e+06	2.31062e+06	2.48876e+06	3.60678e+06	4.01692e+06	1.30715e+06	1.36626e+06	2.59926e+06	1.65025e+06	1.97318e+06	1.99068e+06	2.36124e+06	3.37051e+06	1.65486e+06	2.33377e+06	2.22857e+06	0.066543
HP_52	1-Palmitoyl-2-hydroxy-sn-glycero-3-PE	152370	339157	149998	161634	168682	223796	204813	137135	97359.3	307026	102555	150429	123144	152665	172698	121549	181660	161438	0.170264
HP_53	1-palmitoyl-2-oleoyl-sn-glycero-3-phosphocholine	1.39686e+08	1.19005e+08	6.92229e+07	1.20393e+08	6.05138e+07	5.9043e+07	9.71909e+07	5.1536e+07	6.96772e+07	1.22117e+08	1.05006e+08	7.43361e+07	1.038e+08	9.14184e+07	9.23681e+07	1.33993e+08	8.73631e+07	1.03291e+08	-0.241622
HP_54	1-Palmitoylglycerophosphocholine	2.89786e+06	4.89532e+06	2.65868e+06	2.83703e+06	3.29974e+06	4.37821e+06	4.41954e+06	2.08304e+06	1.91978e+06	3.28952e+06	1.829e+06	2.12869e+06	2.24442e+06	1.73691e+06	1.98962e+06	1.66547e+06	3.26547e+06	2.12623e+06	0.61899
HP_55	1-Palmitoylglycerophosphocholine	2.46705e+06	2.57564e+06	1.2026e+06	1.04807e+06	2.8918e+06	2.39035e+06	2.01693e+06	1.0904e+06	1.59266e+06	1.54323e+06	967137	1.39616e+06	2.22325e+06	2.57013e+06	1.35724e+06	2.24124e+06	1.9195e+06	1.75691e+06	0.127688
HP_56	1-Phenyl-3-methyl-5-pyrazolone	3.45188e+07	6.44604e+07	4.37559e+07	2.11137e+07	3.76999e+07	6.33015e+07	5.62616e+07	1.63088e+07	1.08659e+07	6.48263e+06	5.80322e+06	7.74732e+06	3.13497e+06	632467	3.5653e+06	1.74315e+06	3.86985e+07	4.15844e+06	3.21816
HP_57	1-Phenyl-3-methyl-5-pyrazolone	3.51688e+06	8.80064e+06	1.0375e+07	6.56219e+06	5.019e+06	8.94053e+06	8.10674e+06	6.4449e+06	1.46497e+06	1.36559e+06	1.33418e+06	1.00533e+06	782924	547883	2.05432e+06	560099	6.58121e+06	1.0929e+06	2.59018
HP_58	1-Phenylhexahydropyridazine-3,6-dione	3.56312e+07	3.4588e+07	3.60262e+07	3.46726e+07	5.19091e+07	3.4269e+07	3.26629e+07	3.77537e+07	2.16235e+07	1.78244e+07	9.17545e+06	1.1888e+07	6.69808e+06	1.77072e+06	7.94201e+06	3.22167e+06	3.54596e+07	8.36004e+06	2.08459
HP_59	1-phenylpropane-1_2-dione	4.60456e+07	7.45219e+07	5.59077e+07	5.2159e+07	5.75714e+07	6.95519e+07	5.40741e+07	4.94552e+07	4.9614e+07	6.22593e+07	3.35932e+07	3.67374e+07	3.83625e+07	3.03141e+07	4.03581e+07	3.22446e+07	5.65445e+07	3.91242e+07	0.531327
HP_60	1-stearoyl-2-arachidonoyl-sn-glycero-3-phosphoethanolamine	4.2092e+07	4.19253e+07	3.39207e+07	3.38723e+07	3.11004e+07	4.65809e+07	3.05787e+07	3.2474e+07	2.72245e+07	4.47454e+07	4.28562e+07	5.57001e+07	5.93827e+07	4.91977e+07	5.68453e+07	5.922e+07	3.55299e+07	5.25639e+07	-0.56504
HP_61	1-stearoyl-2-arachidonoyl-sn-glycero-3-phosphoethanolamine	2.60911e+07	3.43508e+07	2.86154e+07	2.10671e+07	2.79319e+07	3.23508e+07	1.80271e+07	1.97308e+07	2.3342e+07	1.96506e+07	3.81479e+07	4.39384e+07	3.56914e+07	4.38533e+07	2.86079e+07	4.6248e+07	2.5723e+07	3.65911e+07	-0.508432
HP_62	1-stearoyl-2-oleoyl-sn-glycero-3-phosphoethanolamine zwitterion	6.74638e+07	6.52741e+07	6.10729e+07	5.8069e+07	5.64426e+07	7.2866e+07	5.90618e+07	6.67544e+07	6.6205e+07	1.01052e+08	7.73044e+07	8.80765e+07	1.01062e+08	8.64354e+07	1.05675e+08	9.69062e+07	6.369e+07	9.37873e+07	-0.558326
HP_63	1-tetradecanoyl-2-[(9Z)-octadecenoyl]-sn-glycero-3-phosphocholine	1.54379e+07	1.3124e+07	1.1825e+07	1.54523e+07	1.70796e+07	2.34471e+07	1.48036e+07	1.8767e+07	2.08456e+07	3.11268e+07	1.53541e+07	1.68222e+07	2.2004e+07	2.10839e+07	1.74171e+07	2.36337e+07	1.67536e+07	2.10631e+07	-0.33025
HP_64	1-Tetradecylamine	4.10716e+08	5.1813e+08	4.24028e+08	3.20477e+08	3.96589e+08	4.94718e+08	4.79369e+08	4.34661e+08	3.85093e+08	3.41105e+08	2.18588e+08	1.8744e+08	2.29457e+08	2.34942e+08	1.68586e+08	2.12304e+08	4.29309e+08	2.27489e+08	0.91622
HP_65	1-Tetradecylamine	7.6557e+07	1.00405e+08	1.02527e+08	1.08269e+08	9.27067e+07	1.30501e+08	1.04776e+08	4.08731e+07	9.25726e+07	8.40564e+07	6.00074e+07	5.51786e+07	5.45857e+07	5.42811e+07	7.52936e+07	5.80966e+07	9.43542e+07	6.30714e+07	0.581101
HP_66	1-Vinylimidazole	7.58271e+08	1.07953e+09	7.60728e+08	5.7344e+08	8.47728e+08	8.59111e+08	9.74353e+08	3.93828e+08	3.37075e+08	6.44327e+08	6.3184e+08	6.07709e+08	6.76929e+08	4.99714e+08	8.49379e+08	4.66185e+08	7.31562e+08	6.25155e+08	0.226767
HP_67	1,2-Dipalmitoleoyl-sn-glycero-3-phosphocholine	7.46604e+06	7.76332e+06	8.57397e+06	8.70176e+06	7.57802e+06	8.69143e+06	1.02606e+07	1.08936e+07	9.83746e+06	1.4023e+07	9.38143e+06	8.41079e+06	1.05469e+07	9.53243e+06	9.13836e+06	8.23721e+06	8.86291e+06	9.89572e+06	-0.159025
HP_68	1,4-Dimethylimidazole	1.21756e+07	2.13915e+07	1.07615e+07	1.04291e+07	1.30786e+07	1.31386e+07	1.42279e+07	7.38649e+06	5.97428e+06	7.46672e+06	5.29329e+06	5.49585e+06	6.44659e+06	6.26603e+06	9.24699e+06	5.34679e+06	1.20626e+07	6.50889e+06	0.890058
HP_69	10-Hydroxy-4-isopropyl-7,13,13-trimethyl-18-oxapentacyclo[9.5.2.0~1,12~.0~2,9~.0~4,8~]octadeca-2(9),6-diene-3,5,17-trione	114584	183038	939362	1.13398e+06	86931.8	2.86649e+06	127005	556677	1.52104e+07	89828.6	79254.5	261078	87221.4	109504	1.26124e+06	2.49779e+06	2.35761e+06	626560	1.9118
HP_70	13-hydroxy-alpha-tocopherol	1.80558e+07	9.51334e+06	1.41517e+07	1.07349e+07	1.61984e+07	9.78258e+06	1.35326e+07	3.1747e+06	4.16983e+06	8.62084e+06	4.59175e+06	3.39185e+06	3.62542e+06	2.32789e+06	3.66397e+06	1.94202e+06	1.10349e+07	4.02339e+06	1.45558
HP_71	1794967	250636	1.24455e+06	632885	1.0881e+06	528730	1.16927e+06	654132	324265	1.68084e+06	526191	313916	543231	388503	234980	1.14827e+06	342346	841489	499634	0.752074
HP_72	1D-1-Guanidino-1-deoxy-3-dehydro-scyllo-inositol	991948	1.91493e+06	1.3235e+06	1.11463e+06	1.75061e+06	973429	1.04111e+06	1.04773e+06	1.0896e+06	888824	442577	573771	605452	480935	371439	497597	1.24972e+06	551514	1.18014
HP_73	2',5-Bis(1H-imidazol-2-ylmethyl)-2,4'-biphenyldiol	514596	4.04827e+06	777173	510324	972211	1.3255e+06	2.04036e+06	329749	117634	84030.6	56650.2	53560.3	42509.5	24477.8	45948.1	28969.6	1.18176e+06	48020.9	4.62113
HP_74	2'_3'-CyclicCMP	1.41938e+07	7.0202e+06	1.49016e+07	1.85134e+07	1.95118e+07	2.23409e+07	2.73092e+07	3.05986e+07	3.37419e+07	3.82563e+07	2.19988e+07	2.11984e+07	1.81594e+07	1.67375e+07	2.3984e+07	2.17261e+07	2.09035e+07	2.31515e+07	-0.147361
HP_75	2'_3'-CyclicCMP	6.47567e+06	3.05043e+06	7.37233e+06	8.98397e+06	9.08018e+06	9.75868e+06	1.2862e+07	1.45397e+07	1.49617e+07	1.44244e+07	1.00506e+07	1.01068e+07	8.08266e+06	8.63745e+06	1.23677e+07	1.31505e+07	9.67607e+06	1.09743e+07	-0.181638
HP_76	2-(2,3-dihydro-1H-inden-1-yliden)hydrazine-1-carboxamide	1.1549e+07	2.95113e+07	1.53533e+07	8.01118e+06	1.65579e+07	1.6432e+07	2.04041e+07	5.07121e+06	3.89503e+06	2.2549e+06	2.81149e+06	1.09809e+06	1.72124e+06	515129	1.20484e+06	609191	1.40872e+07	1.45927e+06	3.27107
HP_77	2-(2,6-difluorophenyl)-5-methyl-1,3-thiazol-4-ol	1.82748e+06	2.08663e+06	1.72732e+06	1.66789e+06	1.49171e+06	1.54879e+06	1.77707e+06	1.12753e+06	1.26683e+06	1.97294e+06	2.15064e+06	1.28574e+06	1.28106e+06	1.61952e+06	2.06004e+06	1.09705e+06	1.61347e+06	1.63814e+06	-0.0218942
HP_78	2-(3-Phenylpropyl)tetrahydrofuran	2.3005e+07	1.30651e+06	1.88685e+06	1.54918e+06	2.20916e+06	1.21961e+06	2.12494e+06	1.24993e+06	1.10603e+06	1.11858e+06	3.19848e+06	1.48033e+06	2.0096e+06	5.34653e+06	4.35342e+06	1.18639e+06	3.96191e+06	2.67047e+06	0.569101
HP_79	2-(3,4-dimethoxyphenyl)quinoline	2.18644e+06	420159	1.06242e+06	1.47677e+06	1.43472e+06	686393	649461	1.10573e+06	1.9158e+06	1.12005e+06	1.57305e+06	1.44589e+06	1.05103e+06	503850	1.12128e+06	604975	1.21532e+06	1.06002e+06	0.197249
HP_80	2-(Methylsulfonyl)-3-(6-phenyl-2,3-dihydroimidazo[2,1-b][1,3]thiazol-5-yl)acrylonitrile	553798	665486	752294	770934	465270	559818	679080	648341	1.00458e+06	1.51655e+06	1.13578e+06	815764	994901	1.14947e+06	933131	783328	677734	1.04699e+06	-0.627455
HP_81	2-(Ornithylamino)ethanesulfonic acid	849851	1.51011e+06	1.32692e+06	980132	871633	1.24515e+06	1.75129e+06	979348	1.66469e+06	1.7233e+06	1.32243e+06	1.19971e+06	984325	1.21719e+06	791363	722499	1.24213e+06	1.13726e+06	0.12725
HP_82	2-[(1S)-1-Hydroxyethyl]-4(1H)-quinazolinone	7.96834e+06	8.04825e+06	8.28689e+06	6.29418e+06	9.03744e+06	7.23919e+06	5.40287e+06	5.46675e+06	4.96566e+06	3.15335e+06	3.22505e+06	5.01599e+06	2.28004e+06	903433	3.07588e+06	1.27779e+06	6.96773e+06	2.7045e+06	1.36533
HP_83	2-[(2E,6E,10E,14E,18E,22E,26E,30E)-3,7,11,15,19,23,27,31,35-Nonamethyl-2,6,10,14,18,22,26,30,34-hexatriacontanonaen-1-yl]-1,4-naphthoquinone	1.73343e+07	1.72147e+07	1.80442e+07	1.43538e+07	2.16696e+07	1.94539e+07	2.10448e+07	1.70365e+07	1.5487e+07	2.2362e+07	1.65748e+07	1.48643e+07	1.31994e+07	1.1693e+07	1.04916e+07	1.08135e+07	1.79599e+07	1.42855e+07	0.330225
HP_84	2-[(2Z,4E,6E,8Z,10E)-12-Hydroxy-6,11-dimethyl-2,4,6,8,10-dodecapentaen-2-yl]-4,4,7a-trimethyl-2,4,5,6,7,7a-hexahydro-1-benzofuran-6-ol	4.07194e+07	3.64655e+07	2.45908e+07	2.57337e+07	4.80306e+07	2.6923e+07	3.45717e+07	3.39419e+07	1.42062e+07	3.70245e+07	2.82562e+07	2.56112e+07	2.60045e+07	2.3448e+07	2.57849e+07	1.55794e+07	3.1687e+07	2.59584e+07	0.287689
HP_85	2-{(3R,4S)-3-[(5-Butyl-1,2-oxazol-3-yl)methyl]-4-piperidinyl}-1-(4-methyl-1-piperazinyl)ethanone	930376	2.19529e+06	1.02973e+06	1.00612e+06	1.27706e+06	1.62368e+06	1.52167e+06	948237	886807	468902	244346	336293	257560	91548.9	298136	186056	1.26877e+06	268977	2.23788
HP_86	2-Acetamido-N-β-aspartyl-2-deoxyhexopyranosylamine	224841	357087	159699	176160	260418	232581	201816	130515	75130.3	267811	50912.1	63335.1	117553	122396	130963	118042	202028	124430	0.699214
HP_87	2-Amino-1,3,4-octadecanetriol	3.23354e+06	1.77438e+08	1.39345e+08	1.319e+08	3.34521e+06	2.19337e+08	3.10427e+08	1.73785e+08	2.44223e+08	1.42677e+07	2.32454e+07	1.82571e+08	1.64382e+06	2.28623e+06	1.08152e+06	1.71215e+08	1.55893e+08	5.66158e+07	1.46128
HP_88	2-Amino-4-[(3-aminopropyl)amino]butanoic acid	9.91277e+06	6.96524e+06	1.22562e+07	8.55962e+06	8.30494e+06	1.27823e+07	1.24311e+07	1.36193e+07	1.54456e+07	2.51743e+07	1.82723e+07	1.52164e+07	1.35967e+07	1.31881e+07	1.30159e+07	1.22578e+07	1.11419e+07	1.58174e+07	-0.505513
HP_89	2-Amino-4-methylpyrimidine	737961	693017	487806	423412	759258	625484	669387	307710	260205	721167	445675	486960	589917	415276	975758	400214	551582	576424	-0.063554
HP_90	2-Aminoethyl (2R)-3-[(1Z)-1-hexadecen-1-yloxy]-2-hydroxypropyl hydrogen phosphate	381768	586740	280424	329701	429955	473096	407025	278571	208740	392303	213023	246918	155393	166963	229494	123608	375113	218243	0.78139
HP_91	2-Aminoethyl (2S,3R,4E)-2-(docosanoylamino)-3-hydroxy-4-tetradecen-1-yl hydrogen phosphate	436054	593946	372706	320062	400307	578101	567860	412597	316501	417607	303680	331314	284776	292271	247534	305775	444237	311851	0.510474
HP_92	2-Arachidonoyl glycerol	278056	370982	298554	318937	238025	432381	428509	282813	315409	509185	196964	322881	357361	399682	318982	349150	329296	350601	-0.0904425
HP_93	2-Arachidonyl Glycerol ether	3.72802e+06	2.53628e+06	2.14872e+06	2.25987e+06	3.50743e+06	2.64722e+06	2.50011e+06	3.40783e+06	1.21323e+06	4.1241e+06	2.83884e+06	2.95464e+06	2.1775e+06	3.21225e+06	2.79626e+06	1.76608e+06	2.66097e+06	2.83852e+06	-0.0931899
HP_94	2-Butyl-6-methoxyphenol	111876	388861	251481	257981	80982	425357	206926	98768.4	557198	121418	69804.2	132952	139450	109732	240598	150262	264381	137745	0.940618
HP_95	2-Dimethylamino-5,6-dimethyl-4-hydroxypyrimidine	208209	96025.6	257812	379958	248609	355885	466969	347581	830521	1.20337e+06	616954	457516	732678	852410	630369	346099	354619	691343	-0.963132
HP_96	2-Ethyl-2-phenylmalonamide	593103	986978	723907	550006	728317	864034	823045	420326	325217	321387	291518	266388	130491	70982.5	276757	110695	668326	209746	1.67191
HP_97	2-Ethylhexyldiphenyl phosphate	2.53868e+06	51096.7	54562.2	68083.4	151460	126229	48121.9	90941.9	109035	113654	92688.8	69524.4	71270.9	137723	143855	129766	359801	108354	1.73144
HP_98	2-Hydroxy-N-(2-hydroxyethyl)propionamide	993635	1.3441e+06	987147	1.35173e+06	1.18991e+06	2.01894e+06	2.67348e+06	2.72164e+06	1.4968e+06	3.06829e+06	852938	752808	1.09291e+06	951585	612894	583190	1.64193e+06	1.13066e+06	0.538232
HP_99	2-MethylpropanalO-methyloxime	2.17071e+07	2.05278e+07	2.41539e+07	2.3445e+07	1.67999e+07	2.63724e+07	2.47632e+07	2.27976e+07	3.84998e+07	4.20739e+07	2.16206e+07	2.07861e+07	2.66566e+07	3.39134e+07	1.73904e+07	2.10928e+07	2.43408e+07	2.62191e+07	-0.107244
HP_100	2-Nonynoic acid	2.8274e+06	1.62866e+06	1.50135e+06	1.29224e+06	5.24732e+06	1.2531e+06	2.44047e+06	1.27724e+06	1.08196e+06	1.20002e+06	2.95659e+06	1.41991e+06	3.63364e+06	1.56659e+06	5.43747e+06	1.31143e+06	2.06108e+06	2.50366e+06	-0.280638
HP_101	2-Nonynoic acid	464579	559137	180974	498524	313831	352267	220324	208863	651948	300001	238989	230817	303822	388909	2.09626e+06	139161	383383	528279	-0.462514
HP_102	2-oxo-1_2-dihydroquinoline-4-carboxylate	2.09157e+06	3.91972e+06	2.46207e+06	2.06678e+06	2.63508e+06	2.84349e+06	3.29389e+06	1.74945e+06	1.04416e+06	876221	738143	792487	544062	211392	737938	369130	2.45625e+06	609910	2.00979
HP_103	2,2'-(1-Phenyl-1H-1,2,4-triazole-3,5-diyl)diphenol	2.33382e+06	3.00068e+07	3.42466e+06	747536	4.60196e+06	7.76148e+06	1.05063e+07	301029	475175	104246	185826	137254	53821	56510.1	39821.7	42919.2	6.68431e+06	88628.4	6.23687
HP_104	2,6-Dimethylpyrazine	5.91982e+08	1.05345e+09	5.89613e+08	5.21549e+08	6.33823e+08	7.04034e+08	7.3183e+08	3.94132e+08	2.95249e+08	3.67645e+08	2.57425e+08	2.77641e+08	3.23515e+08	3.13158e+08	4.51926e+08	2.60764e+08	6.12851e+08	3.21725e+08	0.929709
HP_105	2_6-Diaminoheptanedioicacid	1.17322e+06	2.44767e+06	1.44621e+06	1.29094e+06	1.83894e+06	1.87573e+06	1.80033e+06	1.1839e+06	912625	630624	341373	698270	454466	338964	508375	497965	1.55217e+06	495720	1.64669
HP_106	2_6-Diaminoheptanedioicacid	628331	1.76507e+06	1.0914e+06	905285	1.12342e+06	1.28125e+06	1.49909e+06	1.02445e+06	872248	584288	351473	564828	389809	231267	284726	374420	1.13228e+06	397259	1.51108
HP_107	2287460	133562	247792	189032	188953	286510	312050	333295	260009	196940	304770	106926	90615.9	322939	741106	458210	148220	238683	310398	-0.379026
HP_108	246I1D7TDL	7.63526e+06	327618	490724	479308	628181	420536	595141	481923	318424	297182	1.08081e+06	427622	869743	2.01735e+06	864525	361271	1.26412e+06	845500	0.580261
HP_109	3'-Adenosine monophosphate (3'-AMP)	3.20405e+06	3.62831e+06	3.7951e+06	4.7691e+06	5.30203e+06	5.23553e+06	4.80728e+06	6.66078e+06	4.81368e+06	4.62063e+06	1.85583e+06	2.69839e+06	2.77753e+06	3.97336e+06	6.29593e+06	3.74823e+06	4.69065e+06	3.70999e+06	0.338375
HP_110	3'-UMP	657204	848478	1.23414e+06	1.64733e+06	802144	1.63187e+06	1.47162e+06	1.75963e+06	2.23033e+06	1.22644e+06	907376	1.47008e+06	764204	1.01552e+06	1.94939e+06	1.07349e+06	1.36475e+06	1.20093e+06	0.184486
HP_111	3-(1H-Imidazol-2-ylmethyl)-4-[3-(1H-imidazol-2-ylmethyl)phenoxy]phenol	2.86816e+07	1.76036e+07	2.53563e+07	2.28268e+07	3.90154e+07	2.7519e+07	2.97435e+07	2.33363e+07	1.22708e+07	2.66239e+06	4.85549e+06	4.20617e+06	2.41204e+06	1.65266e+06	2.59807e+06	2.44549e+06	2.51504e+07	2.97604e+06	3.07911
HP_112	3-(1H-Imidazol-2-ylmethyl)-4-[3-(1H-imidazol-2-ylmethyl)phenoxy]phenol	3.0554e+06	1.04023e+07	3.8473e+06	260165	325317	8.05714e+06	1.16e+07	133599	537128	179457	206803	37226.4	38640.6	32453.2	41623.9	36141.9	4.24648e+06	81763.7	5.69866
HP_113	3-(3,4-dihydroxyphenyl)propanoic acid	2.62259e+06	5.88437e+06	3.9557e+06	3.42662e+06	3.29724e+06	5.23895e+06	4.22171e+06	3.19918e+06	3.31156e+06	3.42052e+06	1.89833e+06	1.88594e+06	2.41251e+06	1.75549e+06	1.90702e+06	1.95789e+06	3.90643e+06	2.17681e+06	0.843634
HP_114	3-[(12-Hydroxyoctadecanoyl)oxy]-4-(trimethylammonio)butanoate	129199	226832	170185	91483.2	193617	284688	233212	65092.7	124714	272152	103654	38307.9	123282	98409.5	31589.1	30948.3	168780	99763.4	0.758565
HP_115	3-[(15Z,19Z)-11,12-Dihydroxy-15,19-dotriacontadien-1-yl]-5-methyl-2(5H)-furanone	885379	885703	1.15975e+06	1.01112e+06	900298	953864	842185	1.05472e+06	1.10718e+06	1.37005e+06	751216	643976	796167	730279	620437	619780	977799	790272	0.307189
HP_116	3-[(15Z,19Z)-11,12-Dihydroxy-15,19-dotriacontadien-1-yl]-5-methyl-2(5H)-furanone	475709	478816	463847	475930	626558	638277	409319	536895	666150	753553	551313	643689	651214	698202	559641	724471	530167	654583	-0.304131
HP_117	3-[(19Z)-15,16-Dihydroxy-19-dotriaconten-1-yl]-5-methyl-2(5H)-furanone	5.37691e+06	4.06771e+06	6.35591e+06	6.03752e+06	4.76745e+06	5.28004e+06	6.60969e+06	6.75744e+06	6.2507e+06	9.49499e+06	6.5059e+06	4.44929e+06	8.58311e+06	6.41116e+06	7.72758e+06	7.17424e+06	5.7226e+06	7.19232e+06	-0.329788
HP_118	3-[(19Z)-15,16-Dihydroxy-19-dotriaconten-1-yl]-5-methyl-2(5H)-furanone	371460	342867	384885	400803	324824	408868	340786	441861	689558	708722	360835	177738	495997	435520	411555	455043	411768	435059	-0.0793786
HP_119	3-[(1S)-2-Cyclohexen-1-yl]-L-alanine	1.16597e+06	649897	887506	761406	473240	519151	973891	415251	1.04259e+06	208313	402866	1.17137e+06	683105	646532	685227	617497	765433	630702	0.279318
HP_120	3-[(3-Hydroxydecanoyl)oxy]-4-(trimethylammonio)butanoate	96945.5	148112	360428	247339	204559	309891	449406	193192	347297	533893	320136	298122	265514	289433	201760	226985	261908	305121	-0.22032
HP_121	3-{[Cyano(phenyl)methyl]amino}-3-oxopropanoic acid	3.82319e+06	1.5425e+06	2.51031e+06	1.95622e+06	3.21751e+06	1.8199e+06	2.09347e+06	2.24009e+06	1.09169e+06	739261	749167	622118	488951	293789	481891	241694	2.25499e+06	516696	2.12573
HP_122	3-{1-Hydroxy-2-[13-hydroxy-13-(hydroxymethyl)-8-methylpodocarpan-14-yl]ethyl}-5-oxo-2,5-dihydro-2-furanyl (2E)-3-phenylacrylate	60259.3	5177.46	193755	230019	162739	797919	1.32829e+06	374202	797727	30673.6	34181.4	214632	41129.2	31479.2	160326	178541	438898	98708.9	2.15264
HP_123	3-Acetyl-2,7-naphthyridine	1.33881e+08	4.45717e+08	1.45137e+08	1.12271e+08	1.73142e+08	2.2926e+08	2.50913e+08	7.94296e+07	4.97543e+07	3.98172e+07	3.26397e+07	3.45211e+07	2.06151e+07	5.06685e+06	2.15014e+07	1.02104e+07	1.79945e+08	2.34817e+07	2.93795
HP_124	3-Acetyl-2,7-naphthyridine	1.3317e+07	2.05118e+07	5.48857e+07	3.82956e+07	1.93995e+07	7.06332e+07	6.77369e+07	3.63809e+07	5.36036e+06	1.19863e+07	1.07024e+07	1.09224e+07	483778	1.16589e+06	1.30963e+07	3.67315e+06	3.62801e+07	7.43289e+06	2.28718
HP_125	3-amino-4-{2-[4-(tert-butyl)phenyl]diaz-1-enyl}-4,5-dihydro-1H-pyrazol-5-one	12884.2	1.12108e+06	1.43298e+06	808754	12873.2	2.13205e+06	813059	1.66578e+06	3.89807e+06	12983.7	13400.6	464197	14107.4	11848.3	12831.7	1.16133e+06	1.32195e+06	241528	2.4524
HP_126	3-Amino-5,7-dimethyl-1-adamantanol	3.61726e+07	2.88008e+06	3.27191e+06	2.96937e+06	9.26726e+06	2.28206e+06	2.20512e+06	2.61854e+06	1.81615e+06	8.33751e+06	1.04106e+07	2.54129e+06	6.41125e+06	1.2163e+07	4.83123e+06	1.10594e+06	7.05367e+06	6.54297e+06	0.108429
HP_127	3-Buten-1-amine	1.26196e+06	2.14692e+06	1.50893e+06	1.43918e+06	1.73751e+06	2.14595e+06	1.56953e+06	1.17577e+06	950066	1.5782e+06	872136	901514	720859	661097	931623	570865	1.54842e+06	890899	0.797466
HP_128	3-Buten-1-amine	444276	209386	400183	395221	309837	339717	397405	411638	450922	745383	1.15999e+06	1.30907e+06	1.46074e+06	999312	324542	726219	373176	960750	-1.3643
HP_129	3-Carboxy-1-methylpyridinium;N-Methylnicotinicacid	297345	320207	342119	498585	279163	384668	473016	343871	449543	517399	344239	318131	386128	392719	368856	274931	376502	371772	0.0182399
HP_130	3-Dehydroxycarnitine	1.9649e+06	7.1156e+06	1.99553e+06	3.11678e+06	1.5124e+06	4.94015e+06	4.81483e+06	3.03759e+06	4.47504e+06	1.62173e+06	2.93383e+06	1.90581e+06	3.56793e+06	3.96229e+06	1.42084e+06	1.51422e+06	3.66365e+06	2.41809e+06	0.599411
HP_131	3-Dehydroxycarnitine	1.98001e+06	3.91494e+06	2.37406e+06	3.96898e+06	2.9678e+06	4.53248e+06	6.45602e+06	4.23236e+06	4.59003e+06	9.27665e+06	1.35132e+06	935771	3.23424e+06	2.48587e+06	1.33358e+06	797006	3.89074e+06	2.77349e+06	0.488342
HP_132	3-hydroxy-1H-quinolin-4-one	1.69054e+06	3.31498e+06	2.1063e+06	1.82726e+06	2.55264e+06	3.17181e+06	3.35528e+06	1.12157e+06	793241	772322	655322	654567	379074	133085	498796	233333	2.21485e+06	475214	2.22056
HP_133	3-hydroxy-1H-quinolin-4-one	1.52433e+06	716828	2.68853e+06	2.57445e+06	1.51325e+06	1.39997e+06	1.08275e+06	1.16527e+06	840519	489355	494377	470377	330102	93089.6	235793	131544	1.50065e+06	320662	2.22646
HP_134	3-hydroxy-1H-quinolin-4-one	335480	921865	504287	241076	471929	1.30286e+06	1.32193e+06	190886	215561	129467	122068	106155	41431.3	43106.8	55008.7	36565.3	611765	76257.5	3.00403
HP_135	3-hydroxy-1H-quinolin-4-one	439863	556093	584560	449828	491534	685025	815873	395012	326174	213507	142281	158888	105284	35425.3	129997	67401.2	527107	121826	2.11327
HP_136	3-Hydroxycotinine(3HC)	992234	986396	1.0792e+06	734854	901860	2.07725e+06	437115	919795	668736	397489	695142	477607	420091	276425	272107	361646	977494	414358	1.23821
HP_137	3-hydroxyhexadecanoylcarnitine	115903	237952	184567	144776	279127	308149	333123	83087.1	141135	271964	102649	49120.9	66803.4	80305.8	63066	37500.7	203091	95915.8	1.08228
HP_138	3-hydroxyoctanoylcarnitine	676562	1.03863e+06	1.03199e+06	779716	638076	1.26496e+06	1.38095e+06	717440	1.01672e+06	1.37729e+06	1.45e+06	1.02933e+06	1.22336e+06	1.35891e+06	678040	933665	949448	1.15009e+06	-0.27658
HP_139	3-Indolepropionicacid	1.02818e+06	2.00421e+06	1.3023e+06	1.0106e+06	1.30013e+06	1.54149e+06	1.47604e+06	846441	654831	554213	419687	483172	208809	134144	422111	186610	1.24047e+06	344106	1.84996
HP_140	3-Methyl-1-morpholinopyrido[1,2-a]benzimidazole-4-carbonitrile	815820	1.16189e+07	1.4607e+06	379887	2.31573e+06	5.07429e+06	6.33828e+06	168525	30575.6	67355.8	35113.9	45341.8	35636.5	35934.9	31862.1	29768.2	3.13363e+06	40144.7	6.28648
HP_141	3-Methyl-2-quinoxalinol	1.47819e+06	472916	1.11651e+06	1.23933e+06	826058	823321	747417	1.04708e+06	961695	357990	359334	406642	339119	109067	280887	204474	968057	293930	1.71962
HP_142	3-Methylsulfolene	5.14142e+06	1.27815e+07	7.39226e+06	5.95641e+06	7.73081e+06	1.0217e+07	7.45685e+06	5.87415e+06	5.35163e+06	5.76032e+06	2.94706e+06	3.47039e+06	3.60685e+06	2.52615e+06	3.22622e+06	2.57053e+06	7.54467e+06	3.44393e+06	1.1314
HP_143	3,3-dimethyl-5-oxo-5-(2-piperidinoanilino)pentanoic acid	163558	155945	116426	157914	110834	228290	107745	140880	130729	38581.3	20154.5	41961.6	51422.8	30779.7	25062	28554.6	145814	33788.1	2.10954
HP_144	3,4-Diaminopyridine	162429	203490	130768	97348	126283	176713	270809	132972	74779.1	124264	142000	248413	73079.6	77651.5	175859	45445.5	152843	126673	0.270941
HP_145	3_4-Dimethoxyphenethylamine	317763	562088	762266	513480	209334	1.14099e+06	461568	508121	544956	587192	296948	533005	298888	342098	218113	485879	557841	394589	0.499503
HP_146	3beta-Hydroxy-4beta-methyl-5alpha-cholest-7-ene-4alpha-carboxylate	885954	855468	133210	201361	989686	532609	571322	95897.5	152767	224101	321910	176114	202952	234363	227980	160482	490920	221129	1.1506
HP_147	4-(5,7-Dihydroxy-3,6-dimethoxy-4-oxo-4H-chromen-2-yl)-2-methoxyphenyl beta-D-glucopyranosiduronic acid	628793	345667	521771	271127	796435	210605	173458	283000	292249	171027	269871	354441	272171	294372	343016	324674	391456	289939	0.433102
HP_148	4-(Aminomethyl)cyclohexanecarboxylic acid	263796	274135	306863	357862	289115	320522	274966	277332	402321	341843	167880	231659	234709	223103	376594	374001	307435	278541	0.142387
HP_149	4-(anilinomethylidene)-3-methyl-4,5-dihydroisoxazol-5-one	1.26859e+06	292525	4.1149e+06	3.41397e+06	621360	959657	731977	1.27613e+06	2.62907e+06	578879	1.99921e+06	354008	919532	622146	723126	1.15746e+06	1.70091e+06	907766	0.905913
HP_150	4-(isopropylsulfonyl)-3-(1H-pyrrol-1-yl)-2-thiophenecarbohydrazide	505292	485313	520854	490924	390795	498271	559330	482037	648427	1.52343e+06	890063	661188	818347	998178	613503	708798	509027	887644	-0.802239
HP_151	4-Guanidinobutanal	1.29485e+06	1.89543e+06	966719	1.33416e+06	1.80613e+06	1.87223e+06	1.40981e+06	1.28582e+06	1.23155e+06	1.52102e+06	855990	817416	983204	796535	1.05487e+06	620414	1.45519e+06	949921	0.615325
HP_152	4-Hydroxy-2-butynal	1.79122e+06	5.1386e+06	1.43706e+06	2.67755e+06	1.49918e+06	2.67096e+06	2.6552e+06	2.44545e+06	2.23143e+06	3.75719e+06	2.53488e+06	2.56453e+06	1.75506e+06	1.69285e+06	3.48074e+06	2.48383e+06	2.50518e+06	2.60987e+06	-0.0590608
HP_153	4-hydroxy-4-(indol-3-ylmethyl)glutamic acid	3.76388e+07	2.48597e+07	2.73395e+07	1.78672e+07	1.35661e+07	2.67177e+07	4.82264e+07	1.75191e+07	1.05178e+07	7.61153e+06	6.97384e+06	6.675e+06	4.13021e+06	1.13143e+06	4.33895e+06	2.2064e+06	2.49169e+07	4.72391e+06	2.39907
HP_154	4-hydroxy-4-(indol-3-ylmethyl)glutamic acid	1.56358e+07	4.80947e+06	1.62994e+07	1.27471e+07	1.81526e+07	1.92309e+07	1.89959e+07	9.37491e+06	7.32783e+06	5.38073e+06	4.57762e+06	4.68374e+06	2.69501e+06	965614	3.6561e+06	1.82326e+06	1.36193e+07	3.39744e+06	2.00313
HP_155	4-hydroxy-4-(indol-3-ylmethyl)glutamic acid	1.21605e+06	353807	985821	1.12936e+06	674580	668172	908331	2.07411e+06	1.05677e+06	677960	543876	499986	606954	126810	633088	296389	1.00744e+06	483581	1.05887
HP_156	4-Methoxychalcone	1.53144e+08	2.16655e+08	8.03347e+07	1.16422e+08	1.62751e+08	2.60507e+08	2.79436e+08	9.70111e+07	1.12354e+08	113264	104179	8.25347e+07	102518	88270.2	1.1086e+08	6.50121e+07	1.64291e+08	3.69736e+07	2.15168
HP_157	4-Methoxychalcone	1.04484e+08	1.5411e+08	8.54917e+07	1.1051e+08	1.12344e+08	2.09092e+08	2.02957e+08	7.53314e+07	7.53559e+07	141869	101129	7.83174e+07	84150.1	95352.2	9.08521e+07	4.35444e+07	1.2552e+08	3.0448e+07	2.04349
HP_158	4-Methylene-L-glutamine	1.73708e+06	2.62368e+06	1.86497e+06	1.83263e+06	2.60255e+06	2.77323e+06	2.76954e+06	1.92125e+06	1.80434e+06	2.63955e+06	1.3455e+06	1.8125e+06	1.39771e+06	1.32727e+06	1.71826e+06	1.45351e+06	2.21436e+06	1.67061e+06	0.406513
HP_159	4-Methylene-L-glutamine	371522	970005	642656	467700	560737	631583	767825	436092	299686	417059	130774	248404	203224	131099	163561	107846	571978	200281	1.51393
HP_160	4-oxo-Proline	4.64443e+06	6.37994e+06	4.89877e+06	5.53531e+06	4.33097e+06	7.06641e+06	1.17862e+06	3.86844e+06	1.10239e+06	1.92676e+07	9.64722e+06	5.02013e+06	9.32361e+06	1.18428e+07	6.94196e+06	4.97552e+06	4.33392e+06	9.57412e+06	-1.14347
HP_161	4-phenylsemicarbazide	2.98143e+06	3.33236e+06	3.7635e+06	1.60169e+06	2.8544e+06	2.34583e+06	2.45142e+06	1.42291e+06	1.23126e+06	2.19316e+06	2.26421e+06	2.28459e+06	2.20537e+06	1.47129e+06	3.21621e+06	1.70589e+06	2.44276e+06	2.19153e+06	0.15657
HP_162	4-Quinolinecarboxylicacid	2.93341e+07	8.68981e+06	2.17368e+07	2.27819e+07	3.69295e+07	1.59141e+07	1.61012e+07	3.10417e+07	1.55587e+07	1.35165e+07	5.37802e+06	7.83261e+06	4.01226e+06	833669	4.99193e+06	1.63579e+06	2.20097e+07	5.45726e+06	2.01189
HP_163	4-Quinolinecarboxylicacid	7.03154e+06	1.55308e+07	1.20829e+07	8.12965e+06	9.76609e+06	1.77514e+07	1.42033e+07	5.81424e+06	6.2392e+06	3.33214e+06	2.65792e+06	2.99084e+06	1.4109e+06	473868	3.00629e+06	1.23307e+06	1.07277e+07	2.15786e+06	2.31366
HP_164	4-Quinolinecarboxylicacid	1.38414e+06	1.33577e+06	1.39007e+06	1.1284e+06	1.343e+06	1.35959e+06	1.59329e+06	1.04822e+06	726410	724417	421130	529911	351212	94893.3	390709	148450	1.25654e+06	380103	1.725
HP_165	4149853	290396	346217	365815	279935	396276	666613	845582	273156	405880	1.16915e+06	559742	229610	439857	371792	199417	153836	429986	446200	-0.0534021
HP_166	4149853	174440	210171	119154	153101	251460	306518	459060	158479	129731	882573	294493	99744.5	264058	272108	108223	97261.1	218013	288351	-0.403417
HP_167	5-(6-hydroxy-6-methyloctyl)-2,5-dihydrofuran-2-one	4.3148e+07	1.84799e+06	2.23279e+06	2.14446e+06	4.90337e+06	1.93615e+06	3.00152e+06	2.1795e+06	1.70677e+06	2.22737e+06	5.54353e+06	1.82291e+06	4.22263e+06	9.75475e+06	5.10888e+06	1.65047e+06	7.01117e+06	4.33293e+06	0.694312
HP_168	5-Chloro-N,6-dimethyl-2-pyridin-2-ylpyrimidin-4-amine	1.1191e+06	1.05854e+06	1.03632e+06	1.02656e+06	1.139e+06	1.46644e+06	1.76751e+06	718825	757273	107786	135425	707058	150266	148143	1.22002e+06	618968	1.12106e+06	441095	1.34571
HP_169	5-Hydroxyindole-3-acetic acid	1.67456e+06	1.79325e+06	1.66452e+06	1.40543e+06	1.72827e+06	1.77166e+06	1.85551e+06	1.31657e+06	815517	709235	528196	532559	346576	103552	397856	145098	1.55836e+06	394724	1.98112
HP_170	5-Hydroxyindoleacetylglycine	1.63089e+07	3.09576e+07	2.03116e+07	1.73427e+07	1.97504e+07	2.25815e+07	2.3098e+07	1.30023e+07	8.43634e+06	7.0528e+06	6.4611e+06	6.9613e+06	4.47462e+06	1.59089e+06	5.72616e+06	3.07618e+06	1.90877e+07	5.04901e+06	1.91857
HP_171	5-Hydroxyindoleacetylglycine	4.39516e+06	1.34207e+06	3.13546e+06	3.96069e+06	4.00766e+06	2.23827e+06	2.62174e+06	4.15709e+06	2.96453e+06	2.48712e+06	2.04213e+06	2.38181e+06	1.47551e+06	520912	1.71861e+06	890832	3.20252e+06	1.64528e+06	0.960876
HP_172	5-Hydroxymethyldeoxycytidylate	4.95049e+06	1.76898e+06	4.5153e+06	5.54724e+06	7.81274e+06	8.72931e+06	1.17473e+07	1.45168e+07	1.31013e+07	2.02824e+07	1.31545e+07	8.23535e+06	8.47781e+06	6.98101e+06	7.74007e+06	1.04053e+07	8.0766e+06	1.07538e+07	-0.413023
HP_173	5-Methoxy-L-tryptophan	5.85575e+06	5.69672e+06	7.18542e+06	6.12644e+06	6.28399e+06	6.30514e+06	3.48286e+06	6.05385e+06	3.96931e+06	3.02767e+06	2.61753e+06	2.57079e+06	1.71589e+06	654012	1.62198e+06	726041	5.66216e+06	1.8477e+06	1.61562
HP_174	5-Methoxyindoleacetate	311263	927765	395905	235855	470272	728566	806705	196048	82166.6	87461.5	74382.7	50123.5	81239.8	32743.8	35942.1	38910.4	461616	57257.7	3.01115
HP_175	5-methyl-2-(methylthio)[1,2,4]triazolo[1,5-a]pyrimidin-7-ol	2.21255e+08	1.39917e+08	1.57261e+08	1.41216e+08	1.01049e+08	2.53353e+08	3.20933e+08	1.88605e+08	2.54697e+08	1.51976e+08	7.09356e+07	2.34044e+08	3.53582e+07	1.25142e+08	1.03735e+08	2.5551e+08	1.97587e+08	1.39529e+08	0.501928
HP_176	5-Valerolactone	148070	569633	205288	271179	204320	1.26546e+06	1.08282e+06	322552	300150	127215	73070.7	150218	105402	161643	313592	231965	485497	166158	1.54691
HP_177	5,6-Dihydrothymidine	1.09133e+07	3.5361e+07	8.93515e+06	1.8572e+07	2.37715e+07	5.51027e+06	1.19368e+07	1.40724e+07	9.96952e+06	67347.7	74972	8.41622e+06	69276.5	66237.2	1.11691e+07	8.80381e+06	1.54491e+07	4.09528e+06	1.91549
HP_178	5,7-Dihydroxy-7-methyl-1,4a,5,6,7,7a-hexahydrocyclopenta[c]pyran-1-yl beta-D-glucopyranoside	660486	170869	506366	772152	594321	221795	248145	634031	598463	506369	381191	587159	361725	114643	418704	178736	489625	364075	0.427441
HP_179	5212188	6.0842e+07	6.74997e+07	7.50721e+07	5.04833e+07	1.01112e+08	7.05572e+07	8.30552e+07	5.34766e+07	7.98386e+07	6.0688e+07	5.67463e+07	4.43434e+07	1.01647e+08	9.66158e+07	6.90926e+07	6.56548e+07	7.13262e+07	7.06839e+07	0.0130504
HP_180	6-(2-furyl)-2-oxo-1,2-dihydropyridine-3-carbonitrile	5.67736e+06	1.04233e+07	6.64797e+06	6.61179e+06	7.70526e+06	5.22316e+06	6.63186e+06	4.54191e+06	1.70297e+06	977656	457758	879352	651292	134062	628358	238139	6.12951e+06	566660	3.43522
HP_181	6-(2-furyl)-2-oxo-1,2-dihydropyridine-3-carbonitrile	1.74154e+06	1.13875e+06	1.28415e+06	899868	1.00408e+06	1.14546e+06	1.18423e+06	1.17048e+06	827779	717486	835376	1.55359e+06	637121	271874	1.55923e+06	452987	1.15515e+06	861095	0.423835
HP_182	6-Acetamido-3-aminohexanoate	2.60265e+06	3.10358e+06	1.50183e+06	3.62336e+06	4.97018e+06	3.45651e+06	3.96339e+06	2.63263e+06	3.54354e+06	2.08901e+06	1.16052e+06	583782	1.04199e+06	867445	730421	341785	3.26641e+06	973564	1.74636
HP_183	6-Acetamido-3-aminohexanoate	1.00537e+06	1.80089e+06	1.57617e+06	1.2945e+06	1.55678e+06	1.09487e+06	1.69211e+06	1.39058e+06	1.1514e+06	463188	305325	1.05867e+06	308964	266716	295642	512871	1.39585e+06	458769	1.60531
HP_184	6-Methoxyquinoline	2.00503e+07	7.09512e+07	2.82564e+07	2.10685e+07	3.15605e+07	4.10743e+07	3.909e+07	1.21092e+07	1.11472e+07	1.23967e+07	6.49692e+06	6.0161e+06	4.85328e+06	2.30194e+06	9.06113e+06	3.10717e+06	3.05897e+07	6.31904e+06	2.27527
HP_185	6-Methoxyquinoline	2.27275e+06	4.5636e+07	3.90844e+06	1.18758e+06	5.31617e+06	1.18929e+07	1.8942e+07	1.00424e+06	511917	80286.6	473678	380466	111488	66868.1	70684.4	94062.4	1.00747e+07	182505	5.78665
HP_186	6-methyl-7-nitro-2,3-dihydro-1,4-benzodioxine	3.6348e+06	3.66737e+06	5.23291e+06	5.79155e+06	5.17606e+06	4.98934e+06	4.58541e+06	3.42769e+06	1.5318e+06	747111	803361	978276	541527	85109.4	1.00852e+06	306354	4.22632e+06	638608	2.7264
HP_187	6-methyl-7-nitro-2,3-dihydro-1,4-benzodioxine	3.026e+06	2.70496e+06	2.47882e+06	2.64572e+06	2.93096e+06	2.40447e+06	2.65183e+06	2.22739e+06	2.00801e+06	1.29228e+06	1.41619e+06	1.32554e+06	927720	311434	841395	563734	2.56424e+06	954043	1.42641
HP_188	6-Methylnicotinamide	139581	297976	124907	215404	300769	507687	736870	294952	291985	1.02267e+06	630838	585806	580406	784230	194659	470372	323348	609854	-0.915378
HP_189	7-{[(1S,4aS,6S,8aR)-6-hydroxy-5,5,8a-trimethyl-2-methylidene-decahydronaphthalen-1-yl]methoxy}-2H-chromen-2-one	3.39409e+06	5.40084e+06	3.64561e+06	3.13891e+06	4.86347e+06	4.97147e+06	4.3408e+06	2.97949e+06	2.77589e+06	1.35742e+06	617279	1.07413e+06	955162	849598	964056	891439	3.94562e+06	958440	2.04149
HP_190	7-Benzyl-4-[(2-hydroxy-4-methylpentanoyl)amino]-3-isopropyl-5,8-dioxo-2-oxa-6,9-diazabicyclo[10.2.2]hexadeca-1(14),12,15-triene-10-carboxylic acid	1.0457e+06	1.00172e+06	575196	722460	1.21454e+06	872966	266063	270436	469314	138145	324267	991305	333006	187004	517196	1.4215e+06	715378	558917	0.356071
HP_191	7-Benzyl-4-[(2-hydroxy-4-methylpentanoyl)amino]-3-isopropyl-5,8-dioxo-2-oxa-6,9-diazabicyclo[10.2.2]hexadeca-1(14),12,15-triene-10-carboxylic acid	277662	179541	180069	186361	289374	134516	30687.3	182956	222751	79960.6	119718	266810	104881	88062.3	121452	302091	187102	154711	0.274252
HP_192	7309670	1.68701e+06	1.90501e+06	1.58443e+06	1.29126e+06	2.13322e+06	2.45648e+06	2.4331e+06	1.00779e+06	1.26265e+06	3.53948e+06	1.55014e+06	700610	1.1695e+06	1.42235e+06	651975	593755	1.75122e+06	1.3754e+06	0.348504
HP_193	8'-Hydroxyabscisate	655274	1.58403e+08	1.73815e+08	1.71952e+08	981808	2.4741e+08	1.28802e+08	9.48553e+07	2.48249e+08	770742	954972	7.53865e+07	588515	602729	3.58621e+07	1.49839e+08	1.36125e+08	3.7715e+07	1.85172
HP_194	8-amino-5-hydroxy-4-iminonaphthalen-1-one	4.93075e+06	1.40313e+06	4.08031e+06	6.46782e+06	4.47848e+06	2.96672e+06	3.82047e+06	4.92484e+06	4.44792e+06	2.946e+06	2.59509e+06	2.73645e+06	1.59538e+06	737643	1.78923e+06	1.19867e+06	4.16894e+06	1.94264e+06	1.10166
HP_195	8-Hydroxyquinoline	1.20737e+06	390706	1.15845e+06	954596	1.12066e+06	412368	510920	861875	634329	337005	416320	361988	251705	217997	307443	134891	805697	289621	1.47607
HP_196	8-Hydroxyquinoline	989655	488290	1.163e+06	948737	1.1837e+06	508772	654405	832397	594079	302244	314394	262938	194095	140013	190964	100054	818115	214958	1.92825
HP_197	9-Nitro-CPT	652830	833171	568841	469845	850106	693180	616079	249236	208793	191953	118854	48686.5	68941.7	46497.7	47780.2	51422.9	571342	82019.5	2.80032
HP_198	9,12-Octadecadienal	589884	619960	712524	489723	612532	668596	839720	397277	665247	430403	692961	571122	485239	676107	636856	702950	621718	599377	0.0527967
HP_199	Acetonecyanohydrin	2.7115e+06	5.50211e+06	2.44428e+06	2.09891e+06	2.31144e+06	3.50145e+06	3.54319e+06	1.25324e+06	1.94266e+06	1.57866e+07	1.59145e+07	8.80672e+06	1.06731e+07	1.56529e+07	1.3377e+07	1.37995e+07	2.81209e+06	1.343e+07	-2.25575
HP_200	Acetyl-L-carnitine	1.09937e+08	7.12337e+07	1.43713e+08	2.3521e+08	1.17942e+08	1.50509e+08	2.67379e+08	2.0802e+08	1.77635e+08	2.14439e+08	2.04124e+08	1.60555e+08	6.10176e+07	1.16815e+08	1.51534e+08	1.55066e+08	1.6462e+08	1.51936e+08	0.115675
HP_201	Acetyl-β-methylcholine	1.60362e+07	2.4563e+07	2.04713e+07	1.89848e+07	1.37386e+07	2.4641e+07	2.48285e+07	1.41931e+07	1.88275e+07	4.7214e+07	2.89294e+07	2.14618e+07	2.28678e+07	2.51205e+07	1.94167e+07	1.52827e+07	1.95871e+07	2.57561e+07	-0.395011
HP_202	Adenosine	2.64973e+06	3.95385e+06	2.06352e+06	2.02962e+06	3.4758e+06	5.81904e+06	5.56347e+06	3.70053e+06	5.59564e+06	1.18288e+07	4.47621e+06	3.63281e+06	5.33871e+06	8.22879e+06	5.58784e+06	4.22828e+06	3.87236e+06	6.18877e+06	-0.676441
HP_203	Adenosine 5'-monophosphate	2.50572e+07	3.62211e+07	4.10156e+07	4.79333e+07	2.32756e+07	4.18674e+07	3.55731e+07	3.81199e+07	4.59672e+07	7.9436e+07	4.48491e+07	4.04911e+07	3.83257e+07	3.31284e+07	6.3546e+07	4.63524e+07	3.72256e+07	4.94469e+07	-0.409586
HP_204	Adenosinediphosphateribose;ADP-Ribose	696431	795307	1.10387e+06	1.13686e+06	867320	859672	1.04024e+06	1.10782e+06	958230	1.19316e+06	692588	1.18114e+06	752783	717409	679968	962145	951750	882741	0.108593
HP_205	ala-arg	981350	1.21639e+06	1.03435e+06	822212	1.25621e+06	803894	752670	838406	530829	168855	168893	298621	153227	61899.1	195323	128338	915146	167879	2.44658
HP_206	ALA-GLU	853217	1.86273e+06	651738	819060	1.41625e+06	1.2812e+06	1.49919e+06	979794	664397	628924	322120	671616	570037	482315	603415	411858	1.11418e+06	527184	1.0796
HP_207	Ala-Tyr(Alanyltyrosine)	1.67259e+06	2.27966e+06	1.66361e+06	1.58492e+06	1.91177e+06	1.69523e+06	2.0871e+06	1.77252e+06	1.75148e+06	912932	511282	782881	878154	562604	677388	856572	1.82432e+06	740259	1.30126
HP_208	Allyl cyclohexanebutyrate	4.05857e+07	2.37785e+06	1.84169e+06	1.90816e+06	1.07747e+07	1.99277e+06	3.80508e+06	3.04732e+06	2.70055e+06	9.56368e+06	1.20171e+07	2.84882e+06	7.4725e+06	1.3524e+07	5.34328e+06	1.71537e+06	7.67043e+06	7.49782e+06	0.0328368
HP_209	alpha-methylstyrene	2.35319e+06	4.33198e+08	5.20698e+08	8.04204e+08	2.53336e+06	5.85539e+08	4.12155e+08	2.91556e+08	8.14363e+08	1.78993e+06	2.60374e+06	2.23772e+08	1.70995e+06	1.97923e+06	1.07567e+08	5.94112e+08	4.29622e+08	1.33362e+08	1.68772
HP_210	alpha_beta-Didehydrotryptophan	6.24493e+06	7.5026e+06	7.91782e+06	6.41839e+06	6.8786e+06	6.37776e+06	4.2096e+06	6.13759e+06	3.97075e+06	2.92044e+06	2.51099e+06	2.53418e+06	1.69283e+06	598744	1.62388e+06	747586	6.18423e+06	1.80409e+06	1.77732
HP_211	Amphetamine	2.41481e+06	1.1287e+08	5.79243e+08	3.57064e+08	744654	7.11749e+08	4.95853e+07	3.25112e+08	9.77241e+08	2.09097e+06	2.64758e+06	2.45623e+08	704842	636588	1.0548e+08	6.75561e+08	3.46225e+08	1.47535e+08	1.23065
HP_212	APK	554822	1.09852e+06	837700	835437	686743	849851	810142	656892	659315	218708	113836	212742	126923	86870.5	183191	133271	776603	153649	2.33754
HP_213	Arg-Glu	529394	964215	694828	692520	882537	783681	757989	686111	615544	493050	342815	449654	395110	276352	432331	295376	734091	383527	0.936631
HP_214	arg-leu	1.02878e+06	2.6474e+06	1.73845e+06	908449	2.04455e+06	1.16515e+06	1.58696e+06	1.0925e+06	681433	231814	112933	295349	205169	121787	113373	124425	1.43263e+06	172122	3.05717
HP_215	Arg-pro	401780	1.08894e+06	329040	367021	539987	637783	482167	271465	391181	224829	138317	144855	230309	150229	96846.6	96839.1	501040	154604	1.69635
HP_216	arg-thr	2.07307e+06	3.54404e+06	3.82034e+06	3.32785e+06	4.04461e+06	2.8398e+06	2.75189e+06	3.38086e+06	1.8061e+06	623433	489082	876718	396900	126138	678010	373480	3.0654e+06	509109	2.59003
HP_217	Argininosuccinic acid	79906.5	155542	55929	60418.8	92569.3	219473	77902.6	62448.9	111417	348545	139395	43453	111700	88075.2	97785.6	36275.5	101734	123604	-0.280925
HP_218	asn-lys	2.50077e+06	5.04216e+06	2.64704e+06	2.72973e+06	3.39153e+06	4.48307e+06	3.50349e+06	2.83761e+06	2.09496e+06	1.21497e+06	1.09122e+06	1.24504e+06	995872	803333	1.54313e+06	1.17895e+06	3.24782e+06	1.15322e+06	1.49381
HP_219	asn-phe	288805	581962	335335	409523	399217	474265	415365	349930	319074	252546	107365	155014	133367	153982	90321.7	122719	397053	145045	1.45283
HP_220	asn-pro	287722	553153	347216	528700	383871	433002	483999	386000	489396	326193	147103	243422	212946	156087	203651	187604	432562	211001	1.03566
HP_221	asp-gln	395452	818968	302788	359238	679598	531155	692028	368201	302541	371871	132868	191126	218187	164041	215642	153706	494441	206777	1.25772
HP_222	Asp-lys	176314	596805	275110	252584	393892	469849	449888	188747	151076	170530	116684	120408	69429.7	47726.9	105120	69895.5	328252	99970.7	1.71523
HP_223	Asparagine	4.61377e+06	7.21554e+06	4.95512e+06	4.28077e+06	6.2599e+06	6.53887e+06	5.28698e+06	3.97713e+06	4.69049e+06	6.16221e+06	3.63393e+06	3.70634e+06	4.20323e+06	3.42016e+06	3.60136e+06	2.68749e+06	5.31317e+06	3.91639e+06	0.44005
HP_224	Aspartame	758573	1.26991e+06	1.15641e+06	824754	1.22137e+06	1.08834e+06	1.3718e+06	1.04073e+06	503296	957141	403300	765177	539773	427966	427010	398210	1.02613e+06	559797	0.874241
HP_225	Atagabalin	738171	905940	604688	873161	410013	832432	172127	476092	1.21664e+06	467305	384804	382908	467579	256690	579291	420975	692140	422793	0.711112
HP_226	Azanidazole	589661	756048	1.20191e+06	1.02786e+06	514301	1.00758e+06	739575	895525	1.27585e+06	1.67592e+06	2.091e+06	340343	744593	1.09561e+06	1.67632e+06	1.35859e+06	889812	1.2832e+06	-0.528168
HP_227	Benzaldehyde 1-[2-(tert-butyl)-5-(trifluoromethyl)pyrazolo[1,5-a]pyrimidin-7-yl]hydrazone	1.41968e+06	2.47093e+06	1.07468e+06	1.34062e+06	1.41434e+06	2.43304e+06	1.36809e+06	566255	494081	259079	235088	315738	112087	30741.5	189875	37116.2	1.39797e+06	168532	3.05224
HP_228	Benzene	2.20199e+07	3.67815e+07	2.68095e+07	2.58582e+07	2.71425e+07	3.23244e+07	2.72759e+07	1.95942e+07	2.35174e+07	2.48675e+07	1.60179e+07	1.7429e+07	1.79908e+07	1.46379e+07	1.34881e+07	1.53159e+07	2.68137e+07	1.71067e+07	0.648408
HP_229	Benzoguanamine	1.49888e+06	2.61715e+06	1.40167e+06	1.60002e+06	1.65121e+06	1.93037e+06	1.45317e+06	1.08523e+06	666782	115803	391314	582595	553237	114868	576396	251420	1.54494e+06	369376	2.06439
HP_230	Beta-Alanine	2.3852e+06	5.68135e+06	2.96441e+06	2.53675e+06	3.31357e+06	5.6316e+06	4.33474e+06	2.7147e+06	2.50758e+06	3.59356e+06	2.33517e+06	1.67109e+06	2.14926e+06	2.27109e+06	2.11974e+06	1.32146e+06	3.56332e+06	2.20877e+06	0.689983
HP_231	beta-Alanyl-L-arginine	2.30323e+07	3.99996e+07	2.76737e+07	3.01014e+07	2.62735e+07	3.80032e+07	2.91298e+07	2.78692e+07	2.33676e+07	7.72308e+06	3.31035e+06	1.31329e+07	5.33085e+06	3.23212e+06	5.07474e+06	7.59279e+06	2.94945e+07	6.48526e+06	2.18521
HP_232	Betaine	2.13127e+08	1.72883e+08	2.80548e+08	2.4917e+08	1.97758e+08	2.5559e+08	2.52568e+08	1.92587e+08	3.55319e+08	6.94457e+08	5.57043e+08	3.19819e+08	2.98326e+08	2.82117e+08	2.36461e+08	2.86615e+08	2.41061e+08	3.8212e+08	-0.664627
HP_233	Bis(2-ethylhexyl) amine	3.46606e+08	3.76559e+08	3.33917e+08	3.472e+08	4.96385e+08	4.00779e+08	4.42048e+08	4.02028e+08	3.93566e+08	3.52039e+08	2.27318e+08	2.115e+08	2.60613e+08	2.39248e+08	2.0487e+08	2.37495e+08	3.93232e+08	2.47583e+08	0.667466
HP_234	Bis(2-ethylhexyl) amine	8.80176e+07	8.61365e+07	1.24998e+08	1.30478e+08	1.22888e+08	1.1253e+08	1.10807e+08	7.74078e+07	7.93401e+07	1.03738e+08	8.53699e+07	6.57087e+07	6.12608e+07	6.09459e+07	8.51017e+07	5.9738e+07	1.03622e+08	7.45518e+07	0.475021
HP_235	Bis(4-ethylbenzylidene)sorbitol	1.67487e+07	5.27868e+09	5.43788e+09	5.71788e+09	2.56767e+07	7.73141e+09	3.76177e+09	3.02166e+09	7.94037e+09	1.58541e+07	2.94314e+07	3.05124e+09	1.33741e+07	1.28184e+07	1.19287e+09	5.10511e+09	4.32579e+09	1.34581e+09	1.68448
HP_236	butoctamide	1.37521e+06	6.02291e+06	936390	847438	1.20866e+06	6.0158e+06	5.42166e+06	892805	795685	442657	455789	888457	1.66391e+06	1.78023e+06	849394	633876	2.61295e+06	959188	1.4458
HP_237	Butyryl-L-carnitine	803003	1.10974e+06	937064	883096	613987	1.60756e+06	2.05888e+06	982010	1.44934e+06	3.48551e+06	2.01693e+06	1.51218e+06	1.77989e+06	1.66311e+06	1.17342e+06	1.47054e+06	1.16052e+06	1.87166e+06	-0.689545
HP_238	C14-Dihydroceramide	159981	335477	272511	277638	154515	208929	280864	326372	358318	144019	186110	2.38023e+06	186941	182736	144187	3.57027e+06	263845	970642	-1.87925
HP_239	C17 Sphingosine	1.86249e+06	1.80467e+08	1.40634e+08	1.29331e+08	3.95754e+06	2.20874e+08	3.15623e+08	1.75217e+08	2.42431e+08	1.3757e+07	2.41587e+07	1.85392e+08	2.14797e+06	2.29893e+06	1.15952e+06	1.70461e+08	1.56711e+08	5.70536e+07	1.45772
HP_240	C17 Sphingosine	2.90508e+06	282036	709174	1.99309e+06	1.38846e+06	2.97765e+06	1.05288e+06	3.5523e+06	2.27911e+06	1.82489e+06	920835	1.23393e+06	1.21825e+06	821015	3.24184e+06	1.22748e+06	1.90442e+06	1.49832e+06	0.346004
HP_241	C20 Sphingomyelin (d18:1/20:0)	5.36401e+06	5.82982e+06	3.67231e+06	3.76495e+06	5.08464e+06	5.9731e+06	6.47057e+06	4.13428e+06	4.08677e+06	7.04528e+06	3.10372e+06	3.79834e+06	1.78712e+06	1.62505e+06	2.88663e+06	2.72795e+06	4.93116e+06	3.28201e+06	0.587348
HP_242	C22 Sphingomyelin (d18:1/22:0)	428191	393553	176690	99649.3	417338	279711	94717.4	132556	171206	327721	170082	283059	471188	509398	60489.1	377687	243735	314232	-0.366518
HP_243	Caprolactam	7.89455e+06	3.78422e+07	2.11287e+07	1.73787e+07	4.42575e+06	3.2161e+07	1.86204e+07	1.52882e+07	2.52192e+07	2.09224e+06	1.46236e+06	2.38365e+07	2.03716e+06	3.77252e+06	1.51782e+08	1.43087e+07	1.99954e+07	2.84702e+07	-0.509783
HP_244	Caprolactam	4.55574e+06	3.05534e+07	1.39307e+07	1.11507e+07	5.78995e+06	1.89745e+07	1.85049e+07	1.28305e+07	1.38197e+07	9.47237e+06	4.92733e+06	9.86335e+06	1.1897e+06	1.8681e+06	1.63077e+08	8.98375e+06	1.44567e+07	2.84831e+07	-0.978371
HP_245	Capsi-amide	731541	1.29634e+08	5.13942e+07	5.05404e+07	614180	9.51118e+07	1.84576e+08	6.67079e+07	7.19642e+07	2.87033e+07	2.33208e+07	7.3457e+07	611636	844587	538973	5.81883e+07	7.23638e+07	2.65235e+07	1.448
HP_246	Capsi-amide	208156	208285	159622	152527	149733	119497	368311	97940.1	127145	240028	281062	212206	233547	187990	5.07813e+06	110530	176802	906214	-2.35772
HP_247	Carnosine	1.11208e+06	2.12987e+06	1.21954e+06	881506	1.35138e+06	538609	408956	872049	972529	488767	395113	504428	496362	309380	219425	308638	1.05406e+06	388873	1.43858
HP_248	caroxazone	1.53549e+07	2.70497e+07	1.28243e+07	1.90592e+07	2.13496e+07	2.54341e+07	2.97224e+07	1.07913e+07	6.11419e+06	2.7372e+06	2.86298e+06	3.52217e+06	1.71544e+06	468994	2.23744e+06	783906	1.86333e+07	2.04688e+06	3.18639
HP_249	caroxazone	6.85795e+06	1.10882e+07	7.36618e+06	6.52361e+06	7.19481e+06	1.06638e+07	1.30153e+07	4.50096e+06	2.7184e+06	1.49607e+06	2.38873e+06	1.98143e+06	919697	424659	1.98689e+06	824009	7.76991e+06	1.43164e+06	2.44023
HP_250	caroxazone	5.93591e+06	4.54794e+06	5.52483e+06	4.88641e+06	4.74078e+06	5.28078e+06	4.97979e+06	4.27405e+06	3.63749e+06	2.82378e+06	1.91722e+06	2.24326e+06	1.40486e+06	710042	1.4592e+06	874065	4.86755e+06	1.6332e+06	1.57549
HP_251	caroxazone	778485	2.67798e+06	1.19089e+06	875147	1.23756e+06	1.36053e+06	1.11956e+06	1.00016e+06	694356	349269	469776	466845	563206	171554	419385	246714	1.21496e+06	383821	1.66241
HP_252	Casimiroin	616521	781917	668648	464583	802345	821059	697432	433258	297004	203780	144984	161130	94659.4	31964.6	120642	47959.1	620308	115017	2.43114
HP_253	CDP-ethanolamine	667864	931482	964669	1.10688e+06	612233	1.00837e+06	1.17273e+06	1.13043e+06	1.45944e+06	1.64521e+06	947066	1.07683e+06	1.17781e+06	1.04793e+06	1.29313e+06	1.07976e+06	1.00601e+06	1.18111e+06	-0.231492
HP_254	Cedefingol	162392	1.07953e+07	6.59802e+06	6.64011e+06	151128	5.29505e+06	9.26481e+06	1.13913e+07	9.45069e+06	492704	839058	8.73025e+06	116868	136354	127862	8.00192e+06	6.63876e+06	2.635e+06	1.33311
HP_255	Choline	8.20223e+08	1.20616e+09	8.89223e+08	8.84972e+08	7.89603e+08	1.05923e+09	1.07152e+09	6.47316e+08	6.72081e+08	1.23167e+09	8.44141e+08	6.30363e+08	5.42588e+08	6.15706e+08	6.95562e+08	4.81129e+08	8.93369e+08	7.20166e+08	0.310926
HP_256	Choline	1.68477e+07	2.10387e+07	2.18968e+07	2.21452e+07	1.56712e+07	2.50325e+07	2.2819e+07	1.43455e+07	1.54201e+07	3.04031e+07	2.2423e+07	1.56336e+07	1.17689e+07	1.3378e+07	1.82579e+07	1.08818e+07	1.94685e+07	1.75352e+07	0.150892
HP_257	Choline	1.74908e+06	3.38556e+06	2.11337e+06	1.9081e+06	1.74982e+06	2.4636e+06	3.131e+06	1.55262e+06	2.03992e+06	2.0657e+06	1.34289e+06	1.45689e+06	618687	1.01916e+06	2.10224e+06	1.35595e+06	2.23256e+06	1.42307e+06	0.649691
HP_258	Cholinephosphate	5.91364e+06	1.29722e+07	5.35544e+06	5.62446e+06	5.70386e+06	4.76927e+06	6.28452e+06	5.35534e+06	6.65718e+06	6.43673e+06	5.99086e+06	6.39539e+06	4.79789e+06	4.74858e+06	5.89199e+06	5.4503e+06	6.5151e+06	5.67311e+06	0.19965
HP_259	Cholinephosphate	5.5682e+06	7.51122e+06	5.52324e+06	3.03618e+06	8.14594e+06	7.42325e+06	6.84009e+06	6.67261e+06	5.52356e+06	4.9651e+06	4.12234e+06	4.83893e+06	3.86674e+06	7.71704e+06	3.72684e+06	4.79756e+06	6.24937e+06	4.86208e+06	0.362136
HP_260	Cholinephosphate	1.85625e+06	1.53778e+06	1.79349e+06	1.15963e+06	1.80824e+06	1.56999e+06	1.38846e+06	1.31034e+06	940334	2.05455e+06	1.21833e+06	971531	1.42217e+06	1.23714e+06	991672	1.15957e+06	1.48495e+06	1.29357e+06	0.199058
HP_261	Cholinephosphate	767544	1.61417e+06	954859	942984	949354	1.24207e+06	1.40621e+06	778268	776606	1.00501e+06	628324	755607	401655	511731	1.00683e+06	756128	1.04801e+06	723611	0.534362
HP_262	Cinnamaldehyde	483081	2.50091e+07	2.70298e+07	3.14598e+07	540489	3.5051e+07	2.05253e+07	1.3674e+07	4.21802e+07	399247	554748	1.3061e+07	354194	412046	7.14023e+06	2.21544e+07	2.17725e+07	6.29655e+06	1.78987
HP_263	cis-4-Hydroxy-D-proline	91000.8	178620	235850	239746	152636	623360	533337	681512	637587	2.12531e+06	868891	374991	1.08907e+06	908691	707887	779021	374850	979123	-1.38518
HP_264	Coformycin	307431	812658	274303	274545	552085	391712	728349	312845	222827	236653	121560	157216	129057	89587.8	142638	104785	430751	140214	1.61922
HP_265	Creatine	3.02405e+07	5.74119e+07	3.99612e+07	3.64367e+07	3.15869e+07	7.36315e+07	7.11207e+07	6.4156e+06	3.14878e+07	4.00533e+07	6.27881e+06	2.21091e+07	2.72811e+07	3.05989e+07	2.04905e+07	1.45918e+07	4.20325e+07	2.30577e+07	0.866261
HP_266	crocetin diglucosyl ester	223858	376489	170731	241670	548961	292432	382126	562532	407579	217010	192906	139306	295034	536698	430409	153222	356264	280655	0.34415
HP_267	CYCLO(-SER-TYR)	1.01212e+06	870469	1.41228e+06	1.38292e+06	986214	1.36628e+06	1.46139e+06	1.10042e+06	933232	442443	569070	611433	476324	112674	475702	212161	1.16948e+06	414258	1.49727
HP_268	Cyclopropyl{(3S)-3-[5-(2-methyl-2-propanyl)-1,3,4-oxadiazol-2-yl]-1-pyrrolidinyl}methanone	222005	342728	268637	307844	311674	478110	284804	338670	388218	176344	72747.7	126222	142585	87083.6	123829	90721.5	326966	117076	1.48169
HP_269	cyometrinil	1.50108e+06	617367	1.56869e+06	1.58627e+06	1.75318e+06	1.01512e+06	1.81386e+06	1.05888e+06	1.14891e+06	800968	615709	794011	557571	238387	510311	398199	1.34037e+06	559308	1.26092
HP_270	Cyprodenate	3.62127e+07	1.41228e+06	937203	695684	9.51065e+06	744263	2.81015e+06	1.93027e+06	1.02126e+06	8.21276e+06	1.0278e+07	1.80225e+06	6.32487e+06	1.21574e+07	4.51988e+06	609736	6.14161e+06	6.27213e+06	-0.0303396
HP_271	Cyprodenate	4.4e+07	2.15779e+06	2.90541e+06	2.37011e+06	4.12077e+06	1.56331e+06	3.73401e+06	2.20978e+06	718443	1.64126e+06	5.2239e+06	1.98196e+06	2.90869e+06	9.51768e+06	4.51327e+06	1.22747e+06	7.08662e+06	3.85917e+06	0.876806
HP_272	Cytidine	1.88888e+06	2.62884e+06	2.13337e+06	2.07121e+06	2.86074e+06	3.44727e+06	4.0682e+06	2.81081e+06	3.57735e+06	3.55568e+06	1.98198e+06	1.40937e+06	2.24352e+06	2.45036e+06	2.10802e+06	1.1323e+06	2.83185e+06	2.12589e+06	0.413679
HP_273	Cytidine	893290	1.12913e+06	882918	750617	1.62353e+06	1.52972e+06	1.61532e+06	1.10218e+06	1.44446e+06	1.44294e+06	767573	629572	948058	1.02078e+06	726486	473917	1.21902e+06	858474	0.505871
HP_274	Cytidine 5'-diphosphocholine	3.58998e+06	5.76329e+06	4.45697e+06	4.61707e+06	2.77181e+06	6.92501e+06	7.32443e+06	2.73748e+06	2.6065e+06	5.38511e+06	3.79968e+06	1.98321e+06	2.75577e+06	2.49814e+06	2.79393e+06	639862	4.5325e+06	2.83653e+06	0.676182
HP_275	Cytidine 5'-monophosphate (hydrate)	4.73961e+06	5.33973e+06	4.90831e+06	5.73829e+06	6.1039e+06	7.57944e+06	5.65304e+06	1.04905e+07	9.86272e+06	1.46445e+07	7.12329e+06	4.66634e+06	6.67388e+06	6.04468e+06	7.49445e+06	8.19959e+06	6.71284e+06	7.83525e+06	-0.223057
HP_276	Cytidine 5'-monophosphate (hydrate)	869131	881125	2.77622e+06	2.48934e+06	1.3153e+06	1.18171e+06	1.39246e+06	3.32739e+06	3.34159e+06	5.47621e+06	3.21223e+06	2.39577e+06	1.73065e+06	3.02984e+06	3.82496e+06	2.51034e+06	1.9527e+06	3.16857e+06	-0.698365
HP_277	Cytidine 5'-monophosphate (hydrate)	1.7544e+06	1.50925e+06	1.76967e+06	2.30497e+06	2.47129e+06	2.06696e+06	2.28516e+06	2.64126e+06	2.48936e+06	2.4483e+06	990871	1.90038e+06	1.43738e+06	2.09017e+06	2.154e+06	2.23692e+06	2.14359e+06	1.894e+06	0.178593
HP_278	Cytidine 5'-monophosphate (hydrate)	700119	1.09453e+06	1.4247e+06	1.48215e+06	689654	1.51676e+06	1.85854e+06	1.46781e+06	1.95419e+06	1.8393e+06	1.12321e+06	1.36473e+06	1.31182e+06	1.17015e+06	1.39665e+06	1.15196e+06	1.35427e+06	1.33683e+06	0.0187007
HP_279	Cytidine 5'-monophosphate (hydrate)	238625	265085	371320	334183	223083	383946	547057	467943	433661	426739	331971	346073	459911	377478	437782	414544	362767	399214	-0.138118
HP_280	Cytosine	1.83853e+07	1.61165e+07	2.68592e+07	1.585e+07	2.83936e+07	3.11214e+07	2.57132e+07	2.26044e+07	2.98232e+07	2.89522e+07	1.49736e+07	1.41353e+07	2.25676e+07	2.29625e+07	2.49344e+07	1.40702e+07	2.38741e+07	2.03708e+07	0.228941
HP_281	Cytosine	5.49902e+06	2.78186e+06	6.97987e+06	5.86539e+06	8.63182e+06	2.5068e+06	1.0493e+07	1.21843e+07	1.3865e+07	1.74904e+07	1.17389e+07	8.95845e+06	9.54814e+06	5.70444e+06	8.36978e+06	9.59484e+06	7.64523e+06	1.02007e+07	-0.416036
HP_282	Cytosine	1.96086e+06	1.01288e+06	1.82411e+06	2.70948e+06	3.1482e+06	4.00896e+06	3.01616e+06	4.71469e+06	4.17464e+06	6.64409e+06	4.5011e+06	2.11395e+06	3.13838e+06	2.29375e+06	3.1222e+06	5.2905e+06	2.95222e+06	3.872e+06	-0.391277
HP_283	D-(-)-Aspartic acid	1.68841e+06	2.00048e+06	1.42239e+06	1.96201e+06	1.84524e+06	1.98402e+06	1.87117e+06	1.8094e+06	1.87883e+06	6.67857e+06	4.02581e+06	1.51967e+06	3.79282e+06	4.15158e+06	3.07237e+06	1.33667e+06	1.82911e+06	3.51107e+06	-0.940773
HP_284	D-(+)-Pipecolinic acid	2.28671e+07	3.79769e+07	2.05592e+07	2.15055e+07	3.21715e+07	3.20998e+07	2.95773e+07	1.98357e+07	2.25312e+07	2.55971e+07	1.58027e+07	1.54329e+07	1.89509e+07	1.64142e+07	1.84804e+07	1.26812e+07	2.65694e+07	1.76228e+07	0.592324
HP_285	D-(+)-Pipecolinic acid	27153.1	100863	94908.6	95322.3	283719	57133.4	101744	100510	176274	151195	197049	358079	482790	492135	922655	366061	115292	424280	-1.87973
HP_286	D-(+)-Proline	1.00656e+07	1.72272e+07	1.16297e+07	1.12019e+07	1.27047e+07	1.84488e+07	1.57531e+07	1.08628e+07	1.29335e+07	4.2803e+07	1.91285e+07	1.15096e+07	1.99413e+07	2.00043e+07	1.42789e+07	1.06763e+07	1.34252e+07	1.97631e+07	-0.557862
HP_287	D-(+)-Proline	923347	694105	1.00944e+06	653981	1.37227e+06	1.23016e+06	1.0383e+06	837297	902164	2.75762e+06	1.66574e+06	562831	735683	933857	648578	433430	962340	1.10539e+06	-0.199939
HP_288	D-1-Aminopropan-2-olO-phosphate	1.49536e+06	1.81235e+06	1.73767e+06	2.93457e+06	1.61252e+06	847468	1.95765e+06	1.9655e+06	1.821e+06	4.26084e+06	2.49407e+06	2.07132e+06	2.43711e+06	2.01074e+06	1.92784e+06	1.72902e+06	1.79823e+06	2.41871e+06	-0.427657
HP_289	D-Ala-D-Ala	2.5782e+06	5.78653e+06	3.67433e+06	3.34945e+06	3.70545e+06	3.7823e+06	4.07303e+06	3.65665e+06	2.773e+06	1.43834e+06	736509	2.05193e+06	1.20494e+06	828467	1.21921e+06	1.28435e+06	3.70877e+06	1.25196e+06	1.56675
HP_290	DEET	7.70942e+06	1.81969e+06	1.91856e+06	1.63572e+06	1.1347e+06	1.84718e+06	3.09538e+06	2.52633e+06	2.00059e+06	5.51286e+06	3.05643e+06	4.33251e+06	5.60969e+06	3.84942e+06	9.52317e+06	2.34366e+06	2.63195e+06	4.88968e+06	-0.893605
HP_291	Deoxycytidine	1.21704e+06	705121	1.7479e+06	852421	2.59985e+06	1.86623e+06	2.19937e+06	2.14322e+06	1.93398e+06	1.59564e+06	877376	584568	1.41339e+06	1.50702e+06	1.86763e+06	636507	1.69613e+06	1.21173e+06	0.485173
HP_292	Desamino metamitron	455443	937144	612494	557806	571272	1.66582e+06	917622	306006	346761	193670	204479	242086	116718	64140.8	175540	45891.7	707818	148932	2.24872
HP_293	Diethanolamine	416477	8.65573e+06	9.05599e+06	4.23306e+06	346816	1.38167e+07	5.11213e+06	6.10232e+06	1.73126e+07	449441	380280	5.35913e+06	184304	452770	227740	5.54707e+06	7.22798e+06	1.80011e+06	2.00551
HP_294	Dihydrothymine	48094.7	410609	159798	92520.7	90644	995131	963799	147875	71737.4	23336.5	161689	190278	32290.5	27199.8	117650	124980	331134	96774.9	1.77471
HP_295	Dioctyldimethylammonium chloride	2.06266e+06	1.65956e+06	3.12613e+06	3.295e+06	2.86493e+06	2.12557e+06	1.55993e+06	2.20791e+06	2.04066e+06	2.58348e+06	2.08024e+06	1.82396e+06	1.58488e+06	1.30408e+06	2.7927e+06	1.70853e+06	2.32693e+06	1.98255e+06	0.231067
HP_296	DL-2,6-Diaminopimelic acid	667439	1.21844e+06	709132	707695	805846	841951	924915	982056	704451	382156	194126	541973	261573	244111	248766	268651	840214	305908	1.45766
HP_297	DL-5-Methoxytryptophan	3.65689e+07	1.05769e+08	4.50937e+07	2.88944e+07	5.03108e+07	7.88169e+07	7.6171e+07	2.38578e+07	1.27937e+07	1.03883e+07	8.11931e+06	8.01424e+06	5.00418e+06	1.28059e+06	4.49828e+06	2.30266e+06	5.09196e+07	5.65822e+06	3.1698
HP_298	DL-Ala-DL-Phe	420855	822599	913466	573942	704039	800527	1.34722e+06	452950	449007	215079	87043.9	387008	266090	95059.2	277248	381674	720511	244172	1.56112
HP_299	DL-Dipalmitoylphosphatidylcholine	5.4833e+07	5.83492e+07	3.99522e+07	4.41947e+07	5.77717e+07	4.69076e+07	3.71659e+07	4.82201e+07	3.44167e+07	7.06453e+07	4.85393e+07	4.38108e+07	6.13145e+07	5.48166e+07	5.57996e+07	4.82237e+07	4.68679e+07	5.47357e+07	-0.223881
HP_300	DL-Dipalmitoylphosphatidylcholine	2.32654e+07	4.89411e+06	1.21468e+07	1.14946e+07	3.08451e+07	1.29914e+07	1.39624e+07	9.99157e+06	2.32855e+07	1.91269e+07	1.13016e+07	1.42085e+07	2.34839e+07	1.36832e+07	2.34457e+07	1.50164e+07	1.58752e+07	1.71809e+07	-0.114029
HP_301	DL-Homoserine	2.97394e+06	5.24368e+06	463422	2.30601e+06	3.61284e+06	6.43756e+06	5.04663e+06	2.69185e+06	2.81389e+06	4.31106e+06	2.28247e+06	1.73644e+06	2.32902e+06	1.91294e+06	2.45113e+06	1.45971e+06	3.50998e+06	2.35468e+06	0.57593
HP_302	DL-Serine	1.4809e+06	2.15569e+06	1.55755e+06	1.39757e+06	1.96962e+06	2.64453e+06	2.17203e+06	1.49591e+06	1.48203e+06	1.97693e+06	940673	1.06911e+06	1.28271e+06	1.13563e+06	1.24867e+06	940651	1.81731e+06	1.22777e+06	0.565769
HP_303	DL-Stachydrine	4.47241e+06	4.56003e+06	7.94199e+06	8.34283e+06	4.98436e+06	8.23384e+06	8.37828e+06	9.37544e+06	1.03094e+07	2.71185e+07	7.98739e+06	1.19772e+07	1.02627e+07	9.05746e+06	9.19018e+06	4.412e+06	7.39984e+06	1.14293e+07	-0.627177
HP_304	DL-Tryptophan	2.53645e+06	1.53249e+07	3.31188e+06	1.40968e+06	4.39298e+06	7.73386e+06	1.03234e+07	1.0508e+06	431626	193444	127626	160268	75774	63525.2	76359.7	75370.6	5.16839e+06	110338	5.54971
HP_305	Docosanamide	199644	99626.1	82800.1	87114.7	78881.3	92459.8	89128.1	93127.4	119518	170584	139120	139899	74106	91371.1	7.19596e+06	77742.6	104700	1.12697e+06	-3.42812
HP_306	Dodecyltrimethylammonium	5.63879e+07	7.3369e+07	5.17057e+07	8.9787e+07	1.57471e+08	1.36006e+08	6.74154e+07	1.43101e+08	1.12083e+08	1.18106e+08	4.17757e+07	6.60444e+07	4.42786e+07	7.67124e+07	8.47006e+07	5.96198e+07	9.85918e+07	7.01767e+07	0.490475
HP_307	Dodecyltrimethylammonium	1.35808e+07	1.50086e+07	1.70926e+07	1.7897e+07	1.88875e+07	1.36635e+07	1.5272e+07	1.79805e+07	1.65218e+07	1.33331e+07	1.14384e+07	9.74076e+06	1.04464e+07	1.01809e+07	1.41613e+07	1.01366e+07	1.62116e+07	1.13482e+07	0.514561
HP_308	EPK	356055	1.88572e+06	1.324e+06	625366	589008	900989	1.11539e+06	492253	772160	662455	422803	429234	376357	333961	463688	303370	895661	427410	1.06733
HP_309	epsilon-(gamma-Glutamyl)-lysine	482890	827670	591091	580691	622720	945755	711421	669502	733206	544769	249219	325192	364783	256125	369322	302901	684994	344616	0.991103
HP_310	epsilon-(gamma-Glutamyl)-lysine	468484	1.21933e+06	815528	775314	1.05629e+06	738908	1.0245e+06	716599	434475	454036	407459	438562	141035	91372.5	303294	133912	805492	281381	1.51734
HP_311	epsilon-(gamma-Glutamyl)-lysine	160859	586010	222485	165305	355704	243290	321105	127225	88118.5	50198.2	44243.2	53704.3	63926.2	39399.8	43377.1	46386.4	252234	48747.9	2.37135
HP_312	Ethylbenzene	393524	3.53869e+07	3.81339e+07	3.21327e+07	318466	4.20556e+07	3.10869e+07	2.06122e+07	5.82657e+07	139572	179291	2.30872e+07	216697	458807	5.62438e+06	3.79838e+07	2.87095e+07	9.66996e+06	1.56995
HP_313	Ethylenediaminetetraacetic acid (EDTA)	1.16181e+06	1.97666e+06	1.59523e+06	2.87444e+06	2.13729e+06	5.74626e+06	5.58074e+06	3.76039e+06	3.10961e+06	1.7679e+06	1.15543e+06	1.3851e+06	1.00367e+06	1.46323e+06	4.57577e+06	2.63298e+06	3.10472e+06	1.99773e+06	0.636102
HP_314	Ethylphenidate	5.31734e+06	7.91565e+06	5.99822e+06	5.84213e+06	5.25394e+06	7.92454e+06	5.50558e+06	5.47409e+06	5.41994e+06	2.49506e+06	1.63024e+06	3.59258e+06	2.56989e+06	1.45991e+06	2.31281e+06	1.90846e+06	6.07238e+06	2.28128e+06	1.41242
HP_315	Firategrast	874193	1.59421e+06	494160	753114	1.03315e+06	2.1334e+06	2.21554e+06	476963	617294	38124.2	37573.6	477660	37774.5	37236.2	563581	221377	1.13245e+06	201904	2.4877
HP_316	Fluometuron	420820	790743	519988	433981	667710	720409	648250	623529	456306	345838	138312	269657	202282	120408	212215	180709	586860	209917	1.48319
HP_317	Fomepizole	2.51066e+07	3.1673e+07	1.91243e+07	1.57026e+07	2.28618e+07	2.05438e+07	2.50245e+07	1.54422e+07	6.47942e+06	7.78801e+06	1.85499e+07	5.81491e+06	1.94409e+07	1.33837e+07	2.15065e+07	1.19241e+07	2.02176e+07	1.40583e+07	0.524191
HP_318	formyl-isoglutamine	562279	906174	580721	557041	742137	722414	985017	454902	588975	267153	171893	319185	275268	165511	163770	246279	677740	229866	1.55994
HP_319	Fuberidazole	1.44324e+06	4.2291e+06	2.2147e+06	1.16703e+06	1.76914e+06	2.90704e+06	2.85568e+06	890255	428752	384664	259288	224224	117145	91309	191938	74230.5	1.98944e+06	191828	3.37447
HP_320	g-Aminobutyryl-lysine	4.60767e+06	4.25242e+06	4.35618e+06	3.75057e+06	4.73689e+06	3.40631e+06	2.68036e+06	4.63e+06	3.05305e+06	1.02264e+06	1.16634e+06	2.14326e+06	1.20228e+06	447985	1.1836e+06	928817	3.94149e+06	1.15642e+06	1.76908
HP_321	Gabapentin	1.14898e+06	2.41526e+06	5.58148e+06	7.01777e+06	1.05553e+06	4.11999e+06	2.64916e+06	1.90497e+06	6.75566e+06	1.21711e+06	1.02628e+06	2.25946e+06	1.00317e+06	1.24308e+06	684154	3.45967e+06	3.62765e+06	1.55613e+06	1.22107
HP_322	Gabapentin	51066.1	340841	95253.4	134346	48474.7	115902	136041	104715	120089	54059.9	122786	114675	145888	156492	1.18828e+06	64061.9	127414	263749	-1.04964
HP_323	gamma-Glu-gln	590492	1.25149e+06	504005	628660	919220	836413	922837	633109	459543	633726	262171	438571	417875	309398	391645	250075	749530	386209	0.956606
HP_324	gamma-L-Glutamylputrescine	1.06115e+07	2.07109e+07	1.39575e+07	1.39516e+07	1.27774e+07	1.70813e+07	1.27368e+07	1.29767e+07	1.05794e+07	5.29522e+06	3.17016e+06	6.31774e+06	4.86988e+06	2.53731e+06	4.43145e+06	3.78946e+06	1.39315e+07	4.34446e+06	1.6811
HP_325	gamma-L-Glutamylputrescine	989633	936590	685533	717638	1.18353e+06	678215	588782	776906	488383	229582	261813	402341	211013	85845.5	286218	155707	782801	233217	1.74697
HP_326	GERANIAL PROPYLENE GLYCOL ACETAL	4.81267e+07	2.39641e+06	3.41869e+06	2.84379e+06	4.90055e+06	2.03424e+06	4.31947e+06	2.45546e+06	1.13722e+06	2.11758e+06	6.45968e+06	2.37261e+06	3.49198e+06	1.12314e+07	5.54403e+06	1.62199e+06	7.95917e+06	4.69133e+06	0.762622
HP_327	GibberellinA8	252705	657347	248217	127272	416908	501511	528130	129902	74232.2	44127.3	33574	42550	34876.3	39962	38268.9	40624.8	326247	39140.5	3.05923
HP_328	gln-asn	844964	2.34182e+06	1.29076e+06	1.15327e+06	1.42909e+06	1.21007e+06	1.34626e+06	1.01768e+06	924056	621627	310704	539561	447268	289388	329673	453061	1.28422e+06	427326	1.58748
HP_329	gln-phe	243888	699926	448053	302496	428562	329816	459591	348769	264174	151314	95834.6	163100	116548	82539.1	86769.4	133954	391697	118580	1.72388
HP_330	glu-thr	270879	508904	167410	263021	459073	357588	440810	246869	195966	253480	84178.7	189431	140261	116448	179556	94157.6	323391	151073	1.09803
HP_331	Glucosylceramide (d18:1/16:0)	248876	225479	146249	171585	249340	168398	176419	128216	141765	498406	270606	216406	491449	858938	186231	279130	184036	400167	-1.12061
HP_332	Gly-Arg	7.78184e+06	2.5532e+07	8.47876e+06	9.35084e+06	1.50506e+07	1.1025e+07	1.42423e+07	8.26192e+06	1.48582e+07	4.23359e+06	2.96907e+06	5.31847e+06	4.34228e+06	2.37328e+06	4.01754e+06	3.42384e+06	1.27313e+07	3.81115e+06	1.74008
HP_333	gly-asn	693904	1.31471e+06	720027	603027	823788	602144	575555	584918	538635	454422	262342	304321	279875	209096	208730	182598	717412	271626	1.40118
HP_334	Gly-His	899188	1.80621e+06	1.06161e+06	1.4485e+06	1.86806e+06	1.46211e+06	1.16792e+06	1.14194e+06	1.82168e+06	799743	285918	443208	360542	257460	447446	358135	1.40858e+06	421779	1.73968
HP_335	Gly-Lys	3.26537e+06	6.24164e+06	3.34291e+06	3.52953e+06	4.58218e+06	4.85543e+06	3.82449e+06	3.13817e+06	3.17232e+06	1.9478e+06	1.25294e+06	1.614e+06	1.35171e+06	925592	1.45184e+06	1.03412e+06	3.99467e+06	1.36828e+06	1.54571
HP_336	Gly-Ser	1.11159e+06	2.3102e+06	1.4736e+06	1.22257e+06	2.44198e+06	1.34149e+06	2.14255e+06	1.47001e+06	974557	743806	436941	855065	701997	366299	430334	521339	1.60984e+06	579397	1.47429
HP_337	Gly-Tyr	607007	1.65818e+06	895734	715968	940718	1.10443e+06	1.2129e+06	880486	685815	475768	265566	297801	392424	295743	168466	322072	966803	316835	1.60949
HP_338	Glycerol phenylbutyrate	58839.9	1.06631e+07	2.0209e+07	2.81712e+07	58622.3	2.09843e+07	5.57974e+06	634417	5.26279e+07	47931.5	55929.4	1.76572e+06	50317.4	60206.7	159797	1.37009e+07	1.5443e+07	2.26297e+06	2.77067
HP_339	Glycerol phenylbutyrate	215361	3.63844e+07	4.38008e+07	5.25107e+07	356143	4.20556e+07	2.70783e+07	1.23439e+07	5.81578e+07	445945	248206	2.03689e+07	436577	249566	415629	2.61673e+07	3.03225e+07	6.90459e+06	2.13476
HP_340	Glycyl-L-leucine	830904	1.86952e+06	622649	470402	841178	1.60902e+06	886993	426744	527347	386368	331755	288907	290718	239385	237029	170968	898306	277876	1.69277
HP_341	GMP;5'-GMP;Guanosine5'-monophosphate	5.14721e+06	5.33765e+06	5.24444e+06	9.15538e+06	6.17469e+06	6.7887e+06	5.33631e+06	7.98509e+06	7.24599e+06	1.07685e+07	4.36017e+06	5.96991e+06	5.15585e+06	4.6114e+06	7.53721e+06	6.02473e+06	6.49061e+06	6.34683e+06	0.0323172
HP_342	GPK	514024	1.18454e+06	382481	375252	582729	635984	568820	202418	238061	111008	71428.6	50451.1	43274.6	30072.7	53666.8	37216.4	520479	56731.2	3.19763
HP_343	Guanidineaceticacid;Guanidoaceticacid	2.80883e+06	7.43963e+06	5.78308e+06	3.40512e+06	3.23584e+06	4.44478e+06	4.74864e+06	3.32076e+06	8.06667e+06	1.90152e+07	1.33999e+07	7.67586e+06	8.73451e+06	9.41729e+06	7.28402e+06	7.49222e+06	4.80593e+06	1.04313e+07	-1.11803
HP_344	Guanine	538030	378310	670888	1.02133e+06	666182	589797	530617	886433	1.08553e+06	2.04214e+06	938131	851896	688468	583747	1.06049e+06	917163	707458	1.01172e+06	-0.516091
HP_345	Guanine	453302	276211	570038	736579	801187	567961	316893	1.00889e+06	725666	721168	436502	331869	461403	424200	892608	816247	606303	583428	0.0554831
HP_346	Guanosine 5'-diphosphate (GDP)	200826	274284	281129	255949	230002	272585	300362	227791	255691	368387	204889	147272	165392	180330	228819	142101	255402	205313	0.314945
HP_347	Helenalin	116329	4.42459e+06	5.27081e+06	5.52954e+06	145012	4.57019e+06	4.11685e+06	531582	9.82239e+06	201861	129574	3.50562e+06	140627	146603	1.46461e+06	4.19756e+06	3.83637e+06	1.39807e+06	1.45631
HP_348	hercynine	548327	419884	701845	226402	868852	646555	167087	838011	2.02055e+06	409269	945480	2.78612e+06	990690	439793	837766	1.39792e+06	715279	1.11529e+06	-0.640842
HP_349	Hexanoylcarnitine	980303	1.3811e+06	3.50609e+06	2.97777e+06	1.03835e+06	4.17015e+06	5.16331e+06	3.50031e+06	3.04792e+06	9.04743e+06	4.76224e+06	3.502e+06	2.90893e+06	3.24828e+06	3.611e+06	4.31879e+06	2.86281e+06	4.48553e+06	-0.647845
HP_350	Histamine	5.5261e+08	7.91408e+08	5.61214e+08	4.2142e+08	6.34855e+08	2.66581e+07	7.13985e+08	3.01048e+08	2.67435e+08	1.59613e+08	4.59639e+08	4.37643e+08	4.94572e+08	3.62023e+08	6.3769e+08	3.42519e+08	4.74515e+08	4.13386e+08	0.198964
HP_351	Histidylglycine	731939	2.12297e+06	454425	820420	1.10305e+06	1.22617e+06	895854	543139	654922	356681	62022.8	269000	258711	205852	227281	220389	950321	228562	2.05583
HP_352	Homoarginine	2.60627e+06	5.35163e+06	2.57311e+06	2.21337e+06	4.22532e+06	3.66537e+06	4.95505e+06	2.49618e+06	1.84457e+06	1.12854e+06	622818	564728	489493	426509	503707	307061	3.32565e+06	577551	2.52562
HP_353	Homoarginine	321788	623771	389240	296947	490513	341551	335653	216050	350738	304745	219340	171917	223329	196066	110009	140265	374028	195096	0.938964
HP_354	homostachydrine	266495	1.69713e+06	2.32778e+06	2.90719e+06	519475	2.33195e+06	1.63537e+06	1.2821e+06	3.10972e+06	489322	371514	1.61125e+06	509486	437032	594635	2.2498e+06	1.78636e+06	894719	0.997513
HP_355	Hydantoin-5-propionate	578790	1.16416e+06	635212	544070	741059	570848	563013	545945	482709	378435	206669	251979	212464	171969	170061	159719	647312	221614	1.54641
HP_356	Hydrolyzed fumonisin B1	222327	1.56763e+07	8.88788e+06	1.04884e+07	242127	1.63967e+07	1.47247e+07	1.85179e+07	2.18711e+07	516434	870382	1.18217e+07	232424	280264	235276	7.81227e+06	1.18919e+07	3.10982e+06	1.93508
HP_357	Hydrolyzed fumonisin B1	133491	8.09281e+06	2.15342e+06	5.38226e+06	133129	4.93372e+06	4.19302e+06	7.23132e+06	5.74697e+06	317271	638683	5.18923e+06	104488	129848	129275	3.12238e+06	4.22224e+06	1.37588e+06	1.61765
HP_358	Hydrolyzed fumonisin B1	980542	9.04294e+06	4.97263e+06	2.56067e+06	869765	1.21932e+07	1.25157e+07	5.66534e+06	1.48874e+07	811683	819806	3.56295e+06	795860	669724	747640	3.41297e+06	7.07648e+06	1.5458e+06	2.19467
HP_359	Hypoxanthine	4.81973e+07	8.70041e+07	5.39613e+07	5.26172e+07	7.53694e+07	7.87684e+07	7.57864e+07	5.35457e+07	5.44557e+07	9.88515e+07	4.95657e+07	4.65376e+07	5.16083e+07	5.38857e+07	5.26761e+07	4.37304e+07	6.44117e+07	5.66936e+07	0.184136
HP_360	Hypoxanthine	1.37601e+07	2.72232e+07	1.68203e+07	1.02292e+07	3.33685e+07	2.01365e+07	3.93942e+07	1.54569e+07	1.11018e+07	1.88061e+07	1.17475e+07	1.88287e+07	1.20774e+07	1.40171e+07	8.88477e+06	1.03243e+07	2.08323e+07	1.35265e+07	0.623029
HP_361	Hypoxanthine	379093	517127	567041	1.0987e+06	511460	1.82367e+06	1.70145e+06	1.35648e+06	3.77745e+06	4.68165e+06	2.04959e+06	1.54848e+06	634829	903448	1.64896e+06	1.17681e+06	1.30361e+06	1.80625e+06	-0.470487
HP_362	Imazethapyr	386611	890239	525615	482866	849744	646092	723555	459433	372235	295640	174835	257054	155267	139594	202885	178679	592932	200565	1.5638
HP_363	Indicaxanthin	1.77041e+07	5.95883e+06	9.27375e+06	9.79721e+06	1.0492e+07	7.10406e+06	8.82358e+06	8.67528e+06	7.01043e+06	4.45615e+06	4.46177e+06	5.03626e+06	3.21612e+06	1.18743e+06	3.96067e+06	2.21952e+06	9.42658e+06	3.50542e+06	1.42715
HP_364	Indicaxanthin	466941	532368	426858	378904	385315	421302	498587	415636	310618	357191	281346	290062	241744	94686.7	244427	170440	426281	239985	0.82886
HP_365	indol-6-one	1.07272e+07	2.06752e+07	5.2218e+07	3.99528e+07	1.49419e+07	6.58819e+07	5.86006e+07	3.65301e+07	4.80737e+06	1.18723e+07	1.10496e+07	1.14727e+07	815026	1.15127e+06	1.40226e+07	3.3043e+06	3.3815e+07	7.66968e+06	2.14042
HP_366	Indole-3-acetaldoxime	909724	2.95687e+06	1.93339e+06	1.53957e+06	1.69712e+06	1.54083e+06	1.10055e+06	1.40924e+06	1.07218e+06	506983	501895	480878	328213	65415.3	327179	135382	1.57328e+06	335135	2.23096
HP_367	Indole-3-acetic acid	4.9674e+06	1.34851e+07	5.97867e+06	3.71951e+06	6.98034e+06	1.10525e+07	1.09576e+07	3.25642e+06	1.51629e+06	1.30265e+06	894932	924518	603992	132572	483493	256730	6.8793e+06	656983	3.38833
HP_368	Indole-3-acetic acid	1.69316e+06	1.39651e+06	1.98062e+06	1.53017e+06	1.99819e+06	2.34506e+06	1.81514e+06	1.40249e+06	1.08307e+06	780943	822480	699373	440859	246495	516000	250267	1.69382e+06	536631	1.65828
HP_369	Indole-3-pyruvicacid	1.12213e+06	2.35619e+06	1.2554e+06	776018	1.4367e+06	1.86088e+06	2.11913e+06	664331	266532	204457	177183	153583	101404	32105.1	114232	37887.2	1.31748e+06	117264	3.48994
HP_370	Indole-5_6-quinone	1.99583e+06	2.67253e+06	2.16251e+06	1.37827e+06	2.62963e+06	2.12992e+06	2.0597e+06	2.10638e+06	1.81119e+06	1.20917e+06	1.68849e+06	1.57867e+06	1.53613e+06	1.3988e+06	1.32781e+06	1.43363e+06	2.10511e+06	1.45324e+06	0.534618
HP_371	Inosine	2.43758e+06	5.31261e+06	3.11405e+06	1.78305e+06	6.35778e+06	3.28254e+06	7.38743e+06	2.96699e+06	1.73647e+06	3.27161e+06	2.1285e+06	3.10091e+06	2.27136e+06	2.5186e+06	1.58139e+06	1.81095e+06	3.81983e+06	2.38333e+06	0.68053
HP_372	Inosine-5'-monophosphate (IMP)	2.04087e+06	1.30955e+06	2.5103e+06	2.49544e+06	2.65796e+06	4.84829e+06	4.77109e+06	3.90211e+06	8.00191e+06	1.25575e+07	6.05602e+06	3.34341e+06	2.76445e+06	2.6978e+06	4.41859e+06	3.1418e+06	3.61528e+06	4.99709e+06	-0.46698
HP_373	Isocarboxazid	1.22124e+07	1.57946e+07	1.15681e+07	1.18123e+07	1.95265e+07	1.03305e+07	1.50061e+07	1.15643e+07	1.05517e+07	7.27229e+06	6.51862e+06	7.26449e+06	3.70963e+06	1.4241e+06	4.74995e+06	2.47137e+06	1.31518e+07	4.77292e+06	1.46232
HP_374	Isocarboxazid	5.79717e+06	4.02937e+06	5.97596e+06	4.39682e+06	1.13607e+06	4.57141e+06	6.47433e+06	4.62408e+06	3.25095e+06	1.52903e+06	2.83317e+06	1.74863e+06	1.71636e+06	427054	247856	1.11251e+06	4.47291e+06	1.37352e+06	1.70334
HP_375	Isoleucine	2.70106e+07	4.06805e+07	2.11593e+07	2.82335e+07	4.25206e+07	5.53865e+07	4.03576e+07	1.93663e+06	6.45228e+06	3.02643e+07	1.57323e+07	1.79175e+07	1.85351e+07	1.48569e+07	1.55106e+07	1.32975e+07	2.93042e+07	1.80163e+07	0.701801
HP_376	Istamycin C1	980712	1.50373e+06	1.3952e+06	1.60338e+06	1.24672e+06	1.77493e+06	2.47846e+06	1.94499e+06	1.40877e+07	1.58085e+06	1.78992e+06	1.48974e+06	1.20578e+06	1.23189e+06	1.72244e+06	1.41042e+06	3.00176e+06	1.49015e+06	1.01035
HP_377	KPK	311266	330574	305824	422609	288806	535501	293447	517382	183415	76163.1	50370.7	108104	75033.7	69239.3	79232.5	47786.6	354314	72275.7	2.29345
HP_378	Kynurenic acid	2.46669e+06	1.51163e+06	3.24049e+06	3.00987e+06	2.73573e+06	1.8979e+06	1.06237e+06	2.11929e+06	1.99522e+06	1.29902e+06	1.01693e+06	1.40144e+06	752961	354095	1.01082e+06	512279	2.22658e+06	906793	1.29598
HP_379	Kyotorphin	579294	837200	465354	1.31089e+06	807757	835730	800981	615822	372116	230991	68210.9	160420	210831	52156.1	170151	100269	736127	141861	2.37547
HP_380	L-(-)-Methionine	4.12052e+06	1.00987e+07	5.97515e+06	4.78253e+06	6.13524e+06	7.92556e+06	5.93659e+06	4.87028e+06	4.41988e+06	4.7624e+06	2.40293e+06	2.92382e+06	2.9353e+06	2.02795e+06	2.70763e+06	2.11326e+06	6.02939e+06	2.83904e+06	1.08661
HP_381	L-(+)-Arginine	7.92258e+07	1.29792e+08	6.81439e+07	7.5078e+07	1.10654e+08	1.07522e+08	9.57221e+07	6.9065e+07	8.35653e+07	1.08123e+08	5.9947e+07	4.82197e+07	5.83469e+07	5.44917e+07	6.51929e+07	4.43084e+07	9.09742e+07	6.26614e+07	0.53788
HP_382	L-2-Aminoadipic acid	907637	1.67683e+06	1.17231e+06	442961	1.32934e+06	1.24594e+06	559036	358447	1.40513e+06	1.15483e+06	746248	458479	642511	744589	640072	280701	1.01085e+06	666776	0.600294
HP_383	L-Carnitinamide	1.58874e+06	3.30635e+06	2.11596e+06	2.12595e+06	2.33201e+06	2.31937e+06	2.64815e+06	1.87028e+06	1.34388e+06	809051	512547	508434	421902	259456	501435	239117	2.18341e+06	464563	2.23264
HP_384	L-Ergothioneine	98304.6	114717	209102	264651	96004.2	404572	549249	440650	463534	1.36281e+06	431975	392537	519920	515818	350832	216650	293420	541505	-0.884007
HP_385	L-gamma-Glutamyl-L-leucine	312754	1.08245e+06	635168	362299	629193	577751	513950	557081	411102	200851	80634.8	309626	252657	143335	222061	285803	564638	213567	1.40264
HP_386	L-gamma-Glutamyl-S-(2-hydroxyethyl)cysteinylglycine	191630	739021	55310.1	48049.6	454485	370832	370325	44523.2	108823	46950.7	46343.3	43765.1	1.52471e+06	998171	356887	43203.1	264778	437147	-0.723337
HP_387	L-Glutamic acid	2.57439e+07	1.05914e+07	2.74574e+07	3.22843e+07	2.52663e+07	4.28663e+07	3.62592e+07	2.47339e+07	4.50418e+07	1.18031e+08	5.91675e+07	3.25493e+07	5.5027e+07	7.15437e+07	4.53972e+07	3.27612e+07	3.00272e+07	5.9211e+07	-0.979597
HP_388	L-Glutathione (reduced)	1.21806e+06	882066	3.55618e+06	4.92146e+06	1.73364e+06	4.98726e+06	3.85828e+06	4.02951e+06	3.73893e+06	1.82149e+07	5.20885e+06	3.07245e+06	3.84731e+06	3.22444e+06	8.23696e+06	3.13167e+06	3.21393e+06	6.41952e+06	-0.998125
HP_389	L-Î±-Glutamyl-L-arginine	920153	2.31968e+06	1.47849e+06	1.02721e+06	1.56761e+06	1.42498e+06	1.54323e+06	942991	769188	481707	275542	471821	290243	121130	441874	253443	1.33262e+06	333680	1.99772
HP_390	L-Î±-Glutamyl-L-arginine	519324	946674	618413	710022	699612	1.036e+06	760012	664133	713870	556164	216367	368818	357151	269452	374254	326766	740896	352710	1.07079
HP_391	L-Lysine	2.32242e+07	3.85224e+07	2.06793e+07	2.13769e+07	3.27936e+07	3.19911e+07	2.91189e+07	1.88014e+07	2.18627e+07	2.44909e+07	1.45633e+07	1.42526e+07	1.73243e+07	1.55119e+07	1.76278e+07	1.20178e+07	2.64856e+07	1.65412e+07	0.679142
HP_392	L-Methionine sulfoxide	1.51788e+06	2.9919e+06	1.91442e+06	1.71425e+06	2.41768e+06	3.11362e+06	2.36427e+06	1.60956e+06	1.56573e+06	1.96927e+06	1.08259e+06	1.25975e+06	1.51736e+06	1.00023e+06	1.15963e+06	823357	2.13437e+06	1.25888e+06	0.761665
HP_393	L-Octanoylcarnitine	92128.3	103782	171382	129230	91851.3	155551	217691	159025	205217	441515	235189	177028	173245	234489	187139	176903	147318	232215	-0.656534
HP_394	L-Pyroglutamic acid	1.45979e+07	3.95884e+07	1.81279e+07	1.70195e+07	2.96256e+07	2.77424e+07	2.625e+07	1.8432e+07	1.90212e+07	2.03087e+07	8.13766e+06	1.19767e+07	1.23131e+07	8.86593e+06	1.1864e+07	8.3683e+06	2.33783e+07	1.16906e+07	0.999819
HP_395	L-Tyrosine	2.30573e+06	4.98869e+06	3.42501e+06	2.90193e+06	2.79354e+06	4.49852e+06	3.71803e+06	2.62963e+06	2.85817e+06	2.77215e+06	1.65658e+06	1.64752e+06	2.06062e+06	1.53009e+06	1.65447e+06	1.72097e+06	3.34658e+06	1.8632e+06	0.844906
HP_396	L-Tyrosine methyl ester	1.00378e+06	2.21905e+06	976654	1.26815e+06	1.6061e+06	2.36483e+06	2.00384e+06	1.71152e+06	1.17646e+06	1.53864e+06	625690	491030	547691	401968	371337	354438	1.59226e+06	618684	1.36381
HP_397	L-Tyrosine methyl ester	660286	2.24601e+06	944479	1.1962e+06	2.03624e+06	1.62375e+06	2.57772e+06	1.68949e+06	885014	1.91387e+06	592388	246014	526219	410852	300209	342374	1.53991e+06	618847	1.31519
HP_398	L(-)-Carnitine	3.50789e+07	4.6347e+07	3.65259e+07	3.58399e+07	3.33257e+07	5.31304e+07	5.41917e+07	2.80309e+07	4.40844e+07	1.05723e+08	5.6696e+07	2.80358e+07	4.40405e+07	4.39905e+07	3.09686e+07	1.98865e+07	4.07283e+07	4.70487e+07	-0.208123
HP_399	L(+)-Citrulline;2-Amino-5-uredovalerate	1.04641e+06	1.82327e+06	1.32113e+06	871823	1.63484e+06	1.80253e+06	1.75912e+06	1.1501e+06	1.21935e+06	2.24472e+06	1.20792e+06	1.16046e+06	948090	1.06104e+06	1.29842e+06	1.06339e+06	1.40318e+06	1.28343e+06	0.128687
HP_400	lactucin	176896	3.40225e+06	3.328e+06	4.2592e+06	185030	4.57167e+06	2.90018e+06	2.39278e+06	5.37345e+06	188239	169712	2.50923e+06	153459	184282	811013	3.599e+06	2.95438e+06	1.08785e+06	1.44138
HP_401	Laurolactam	1.36247e+07	1.36366e+06	2.07028e+06	722788	2.28452e+06	1.19418e+06	1.72586e+06	964282	250530	214268	611137	395706	380684	957322	542296	85259.1	2.68898e+06	455239	2.56237
HP_402	Leu-arg	3.16061e+06	8.61031e+06	6.10214e+06	5.39787e+06	7.13328e+06	5.71439e+06	7.01493e+06	7.11551e+06	6.2369e+06	1.85949e+06	767142	2.81921e+06	1.31333e+06	659936	1.57076e+06	1.81758e+06	6.27621e+06	1.54392e+06	2.02329
HP_403	Leu-arg	2.35318e+06	7.67075e+06	3.80895e+06	3.3657e+06	4.65758e+06	4.97981e+06	4.25808e+06	3.75705e+06	3.51986e+06	1.19667e+06	725581	1.5534e+06	1.01915e+06	488404	1.22679e+06	956530	4.26344e+06	1.02379e+06	2.0581
HP_404	Leu-Val	912343	3.03823e+06	1.64709e+06	1.44303e+06	2.24298e+06	1.91252e+06	2.49765e+06	2.0348e+06	2.19525e+06	629578	338464	1.03844e+06	635606	389263	649327	615579	1.99155e+06	613752	1.69816
HP_405	Linoleyl carnitine	245857	196880	191983	106649	366728	543017	628480	116463	279934	419349	262878	82919.7	192830	239518	37523.2	25763.6	297332	180112	0.723184
HP_406	LPK	1.03911e+06	1.6273e+06	1.58643e+06	1.13128e+06	1.85144e+06	1.45468e+06	1.09683e+06	1.01673e+06	1.09637e+06	638252	348670	727487	375982	323719	358539	426429	1.32224e+06	457011	1.53268
HP_407	Lys-Arg	503532	362026	422314	333346	543658	625461	277881	601211	240244	89639.2	111077	239166	107559	57566.7	161581	166275	434408	133266	1.70474
HP_408	lys-gln	3.46793e+06	6.27684e+06	3.47442e+06	3.4749e+06	4.11747e+06	4.68822e+06	3.74675e+06	3.1682e+06	3.27477e+06	1.98389e+06	1.27706e+06	1.77314e+06	1.70702e+06	953873	1.84512e+06	1.05486e+06	3.9655e+06	1.51357e+06	1.38955
HP_409	lys-gln	474065	780944	371022	310778	682282	466432	473199	314215	243386	44699.1	65078.6	90979.4	35408.9	25005	41260.3	37397.6	457369	48547	3.23591
HP_410	lys-leu	3.57566e+06	9.37283e+06	6.40722e+06	5.80832e+06	6.4114e+06	7.13431e+06	6.91026e+06	5.30442e+06	4.77791e+06	3.30952e+06	2.09209e+06	4.3106e+06	2.42976e+06	1.38323e+06	2.60399e+06	3.00021e+06	6.18915e+06	2.73277e+06	1.17938
HP_411	lys-leu	2.68133e+06	4.68942e+06	3.14685e+06	3.22117e+06	3.27278e+06	4.42288e+06	3.02304e+06	2.81728e+06	2.31659e+06	1.13017e+06	748791	1.08981e+06	822762	538817	1.068e+06	728814	3.28793e+06	875309	1.90931
HP_412	lys-leu	1.28435e+06	2.4363e+06	1.71635e+06	1.31357e+06	2.22458e+06	1.56234e+06	1.36953e+06	1.23022e+06	809145	290993	211026	357431	195485	98126.5	213516	86365.4	1.5496e+06	207563	2.90027
HP_413	Lys-phe	177111	378633	162052	266717	300332	301384	461586	306997	388430	161629	41687.8	159815	128988	89352.9	150577	204141	304804	133741	1.18844
HP_414	lys-thr	529791	959066	682895	495353	756827	564855	555305	473927	316221	111102	82003.2	149791	59984.3	26282.5	80319.5	48276.4	592693	79679.9	2.895
HP_415	met-lys	482705	827695	786567	805747	632854	726425	936852	1.06523e+06	769768	215963	158926	428865	221478	118578	340737	309682	781538	256318	1.60838
HP_416	Methyl-L-histidinate	5.9738e+06	6.20567e+06	6.86887e+06	4.20608e+06	4.29217e+06	5.02599e+06	5.68488e+06	3.262e+06	2.86951e+06	4.27737e+06	4.04947e+06	5.56706e+06	6.11414e+06	3.95705e+06	7.47795e+06	3.67497e+06	4.93211e+06	5.01686e+06	-0.0245798
HP_417	Methyl isonicotinate	163298	169851	321625	293000	231938	266291	261754	1.08364e+06	392318	1.1123e+06	419072	440753	435028	288617	712407	341669	353746	535693	-0.598693
HP_418	Methylimidazoleacetaldehyde	3.62156e+06	2.48401e+07	4.63836e+06	1.99747e+06	6.82309e+06	7.21431e+06	3.54141e+06	949745	516343	515939	335686	1.55086e+06	371037	1.44963e+06	484055	227960	6.01581e+06	705025	3.09301
HP_419	Methylphenidate	8.5875e+06	1.62664e+07	8.77581e+06	8.51892e+06	1.05269e+07	1.17149e+07	8.61756e+06	7.63356e+06	7.85163e+06	4.69356e+06	2.93044e+06	4.54418e+06	3.66876e+06	2.38352e+06	3.98005e+06	2.73613e+06	9.83257e+06	3.56238e+06	1.46473
HP_420	MFCD00025555	672160	1.8333e+06	1.52096e+06	1.18196e+06	1.40138e+06	2.29794e+06	2.44132e+06	1.69086e+06	1.19799e+06	713025	409522	802771	436594	407836	452452	765547	1.58199e+06	569678	1.47352
HP_421	MFCD22416941	538611	537318	494040	411009	795026	1.16353e+06	1.15729e+06	401042	754942	1.15082e+06	629465	306560	557574	488688	199880	253627	694757	512374	0.439311
HP_422	Milbemycin A4 oxime	175877	405385	261098	201104	118567	403124	110158	136646	39277.6	32230	38113.7	56774.7	31879.1	46831.4	69552.2	39838.9	205693	45031.4	2.19149
HP_423	morphine-d3	4.31695e+06	9.20134e+06	4.88729e+06	5.24452e+06	6.77818e+06	7.41799e+06	6.04808e+06	4.61705e+06	4.28696e+06	2.72618e+06	1.48833e+06	2.21836e+06	2.16988e+06	1.12372e+06	2.10378e+06	1.6634e+06	5.86649e+06	1.92767e+06	1.60564
HP_424	MPK	598081	1.34714e+06	526673	431030	826062	723220	1.02543e+06	311863	211851	57724.7	51618.3	98630.9	46946.4	41126.9	71620	47032.3	666817	59242.8	3.49258
HP_425	Mycophenolic acid	1.0294e+07	1.58299e+07	8.63246e+06	6.70129e+06	9.11577e+06	1.37339e+07	9.51609e+06	3.18406e+06	2.89562e+06	1.37488e+06	1.28888e+06	1.58948e+06	625672	98411.1	719816	227273	8.87813e+06	846344	3.39094
HP_426	N-({(2R,4S,5R)-5-[3-(2-Furyl)-1-methyl-1H-pyrazol-5-yl]-1-azabicyclo[2.2.2]oct-2-yl}methyl)-2-methoxyacetamide	413324	674958	312840	489061	452480	555055	577381	344069	337738	357489	181987	259270	176914	125667	174278	99463.9	461879	196438	1.23344
HP_427	N-(1-{[Methyl(2-methyl-2-propanyl)carbamoyl]amino}ethyl)-alpha-asparagine	325487	756191	304756	356784	420781	459822	493818	257961	278412	214779	89792.7	164466	116898	63202.8	135677	75219.8	406001	122862	1.72444
HP_428	N-(1-{[Methyl(2-methyl-2-propanyl)carbamoyl]amino}ethyl)-alpha-asparagine	414079	602549	580254	402136	644955	419381	397597	360105	273423	112949	122450	133642	66475.6	40206.1	101259	35576.3	454942	87508.4	2.37819
HP_429	N-(2-Amino-4-methylpentanoyl)glutamine	237700	1.45028e+06	390137	344410	659972	344095	619993	552323	433378	187271	220869	221066	148057	96356	173576	132608	559143	168543	1.7301
HP_430	N-(2-Cyanoethyl)-L-glutamine	219337	585978	574774	486755	433774	606996	449075	357412	310113	212309	115161	297451	140707	76862.4	144452	122962	447135	158558	1.4957
HP_431	N-(Aminoacetyl)glutamine	1.50857e+06	2.9561e+06	1.61217e+06	1.23304e+06	2.10131e+06	1.7052e+06	1.757e+06	1.20919e+06	1.32256e+06	622685	286226	541809	656377	461597	322889	360037	1.71168e+06	464517	1.88161
HP_432	N-[4-(diethylamino)phenyl]-N'-phenylurea	504219	1.17894e+06	790248	754556	803075	1.02978e+06	1.11808e+06	1.06775e+06	986472	363390	140782	509647	275299	133067	294496	342343	914791	294146	1.63691
HP_433	N-{[(1S,4S,6S)-6-Isopropyl-3-methyl-4-{[5-(4-pyridinyl)-1,3,4-oxadiazol-2-yl]methyl}-2-cyclohexen-1-yl]methyl}-2-pyrazinecarboxamide	164502	203682	402232	320869	191771	244621	170873	223912	319384	238445	139936	117846	142470	77509	199774	93354.9	249094	144191	0.788711
HP_434	N-Acetyl-D-glucosaminate	351075	344081	310305	318087	499472	463922	490916	493672	509839	937773	530939	367593	431613	428468	312023	439329	420152	492534	-0.229312
HP_435	N-Acetyl-L-citrulline	2.96424e+06	8.56355e+06	3.90874e+06	3.7996e+06	4.7595e+06	5.37356e+06	4.91261e+06	3.50868e+06	3.34911e+06	1.77308e+06	1.0103e+06	2.22346e+06	1.44735e+06	895485	1.61197e+06	1.44642e+06	4.57107e+06	1.48687e+06	1.62026
HP_436	N-acetyl-N-hydroxy-L-ornithine	402722	1.0269e+06	538219	655842	825270	765410	969792	619093	521284	273488	169271	313710	201524	160160	153764	216274	702725	212599	1.72483
HP_437	N-Acetylneuraminic acid	439932	654756	355054	342530	599063	462201	587997	403987	367621	903060	377260	379241	533418	392527	316671	299732	468127	457416	0.0333938
HP_438	N-Methylhistamine	5.96409e+08	1.06105e+09	5.93205e+08	5.25338e+08	6.38112e+08	7.09193e+08	7.37023e+08	3.97259e+08	2.97336e+08	3.70446e+08	2.5901e+08	2.79737e+08	3.2592e+08	3.15467e+08	4.54912e+08	2.62593e+08	6.17214e+08	3.24012e+08	0.929722
HP_439	N(3)-(4-Methoxyfumaroyl)-2,3-diaminopropionic acid	6.11528e+06	1.11798e+07	8.27687e+06	5.64624e+06	9.37368e+06	8.61666e+06	9.86539e+06	5.55651e+06	4.86811e+06	2.60579e+06	1.81227e+06	4.02009e+06	2.23928e+06	1.85187e+06	1.58803e+06	1.88779e+06	7.72206e+06	2.28645e+06	1.75588
HP_440	N1-Acetylspermidine	1.34541e+06	1.6758e+06	1.18455e+06	1.07242e+06	1.2698e+06	1.37205e+06	1.72375e+06	945635	489457	1.45574e+06	1.08041e+06	799841	898130	591819	616725	567865	1.23099e+06	858648	0.519676
HP_441	N2-(D-1-Carboxyethyl)-L-lysine	2.91091e+06	5.76163e+06	4.36914e+06	6.79945e+06	5.47954e+06	3.95171e+06	4.4377e+06	4.34139e+06	3.40553e+06	2.74285e+06	844055	2.31797e+06	1.32799e+06	955411	1.39739e+06	1.74563e+06	4.60633e+06	1.61876e+06	1.50873
HP_442	N2-(D-1-Carboxyethyl)-L-lysine	386066	1.37459e+06	614957	561167	897715	532852	1.00833e+06	807688	373016	240075	121919	318118	180626	124163	111467	192418	728487	184112	1.98432
HP_443	N2-Acetyl-L-aminoadipate	740609	768672	832200	826461	751424	788511	794018	706142	851140	1.02347e+06	660312	714118	802784	724944	582217	624616	784353	733208	0.0972803
HP_444	N2-Malonyl-D-tryptophan	3.85701e+07	2.04744e+07	3.49998e+07	3.74462e+07	3.54015e+07	2.63933e+07	2.93916e+07	3.28909e+07	3.03388e+07	1.83377e+07	1.92259e+07	2.0515e+07	2.3944e+06	5.32435e+06	1.4744e+07	8.12801e+06	3.17674e+07	1.26671e+07	1.32646
HP_445	N2-Succinyl-L-arginine	2.67871e+06	5.0095e+06	3.5768e+06	2.73656e+06	3.75029e+06	3.11216e+06	1.71347e+06	2.70406e+06	2.78405e+06	1.05004e+06	749175	1.47327e+06	1.17779e+06	740792	733348	971466	3.1184e+06	985126	1.66243
HP_446	N3,N4-Dimethyl-L-arginine	2.83011e+06	4.34908e+06	3.24993e+06	3.37364e+06	3.20113e+06	4.38256e+06	3.32525e+06	2.952e+06	2.35952e+06	4.42263e+06	2.57837e+06	1.8712e+06	3.0761e+06	2.65549e+06	2.67302e+06	2.26303e+06	3.33591e+06	2.79141e+06	0.25709
HP_447	N5-Ethyl-L-glutamine	236364	612315	245565	186466	411055	232666	620212	239398	167128	200792	74708.6	122140	153361	102017	107018	111896	327908	124562	1.39643
HP_448	N6,N6,N6-Trimethyl-L-lysine	337688	491833	401746	379909	488636	294153	348211	303962	395962	466423	318044	180873	247473	230424	202787	166090	382455	258874	0.563044
HP_449	NAB	278578	834163	323757	188499	341658	574686	586254	126089	107066	54169.5	60486.4	43154.8	45393.3	46464.9	33698.3	31197.1	373417	44937.8	3.05479
HP_450	nalidixic acid	9.76096e+07	8.00685e+07	1.03712e+08	9.69531e+07	1.01594e+08	9.43773e+07	9.89632e+07	7.75891e+07	5.65249e+07	3.82021e+07	3.61929e+07	3.54675e+07	2.28719e+07	7.4355e+06	2.4087e+07	1.20554e+07	8.97102e+07	2.51875e+07	1.83257
HP_451	nalidixic acid	7.79773e+07	7.86869e+07	6.46281e+07	4.54813e+07	6.65288e+07	8.84518e+07	8.34112e+07	3.59274e+07	2.61568e+07	2.05828e+07	1.45879e+07	1.5797e+07	1.33551e+07	4.24669e+06	9.58688e+06	5.98207e+06	6.30278e+07	1.20198e+07	2.39058
HP_452	Nicotinamide	1.03446e+08	1.16593e+08	2.58952e+08	2.35746e+08	2.05736e+08	2.51766e+08	2.87633e+08	1.00828e+08	2.16087e+08	2.89409e+08	2.26779e+08	1.55856e+08	2.65834e+08	2.86956e+08	2.41123e+08	2.08598e+08	1.97421e+08	2.39222e+08	-0.277078
HP_453	Nicotinamide	9.40421e+07	3.34217e+07	1.25432e+08	1.31833e+08	1.01741e+08	1.17626e+08	1.66035e+08	9.51018e+07	5.33828e+07	1.13934e+08	4.79911e+07	8.58373e+07	1.25661e+08	1.9714e+08	1.06484e+08	7.06756e+07	1.02068e+08	1.06818e+08	-0.065613
HP_454	Nicotinamide adenine dinucleotide (NAD+)	1.33304e+06	2.01021e+06	1.61719e+06	2.02796e+06	1.38225e+06	1.76516e+06	1.86655e+06	1.49064e+06	1.64594e+06	1.33163e+06	924246	1.03111e+06	876162	1.00373e+06	1.36426e+06	823065	1.68211e+06	1.0506e+06	0.679054
HP_455	Niflumic acid	3.07126e+07	4.89387e+07	2.52388e+07	1.85195e+07	2.78295e+07	5.73892e+07	4.87387e+07	1.19579e+07	2.70961e+07	48949.3	66933.5	2.51281e+07	64325.7	47436.6	2.91212e+07	2.23408e+07	3.29357e+07	1.0974e+07	1.58557
HP_456	Nobiletin	475288	285485	349964	640361	712764	379831	327164	482435	195930	155431	168821	209256	152218	145700	148641	161281	427691	163050	1.39126
HP_457	Nornicotine	276529	370944	334210	325104	344235	315197	328544	304297	324468	326229	363944	341890	336675	334657	329275	343478	324837	339450	-0.0634845
HP_458	NP-001134	1.94778e+06	3.22663e+06	2.02143e+06	1.50594e+06	3.22807e+06	2.03735e+06	2.00445e+06	1.50292e+06	1.08776e+06	418021	363050	473390	307773	87053.7	296457	115737	2.06248e+06	294497	2.80805
HP_459	NP-003535	609392	1.12203e+06	737548	587112	974838	1.18114e+06	760868	555097	354767	71586.9	45887.4	93318.3	81667.6	42367	43815.2	43391.5	764755	60290.5	3.66499
HP_460	NP-011548	12764.3	2.37064e+06	2.19592e+06	3.69601e+06	785183	1.57332e+06	3.79497e+06	5.98559e+06	1.32798e+06	894305	1.04688e+06	4.62663e+07	1.07824e+06	966389	1.00933e+06	1.90053e+06	2.41582e+06	7.59457e+06	-1.65245
HP_461	NP-011892	937197	1.25855e+06	1.25768e+06	1.42369e+06	1.56996e+06	1.56103e+06	1.75798e+06	1.54827e+06	1.86798e+06	730503	806408	721504	696252	966542	1.90701e+06	1.64516e+06	1.4647e+06	1.06762e+06	0.456204
HP_462	NP-015331	44287.7	294826	287424	277406	46233.5	472649	237898	127724	745127	47678.2	47157.5	115146	47389.6	48899.9	87021.8	206574	281508	85695.3	1.71589
HP_463	NP-017667	347651	2.38451e+06	393759	199156	629583	1.31282e+06	1.23373e+06	129730	73114.3	44423.3	37596.6	43323.7	38208.4	37002.9	34134.8	33768.9	744895	38351.2	4.27969
HP_464	NP-021733	2.23374e+06	5.0158e+06	2.89053e+06	2.96569e+06	3.57234e+06	3.3692e+06	4.17802e+06	2.64027e+06	1.90751e+06	1.34519e+06	812082	843800	603305	488960	739397	358890	3.19701e+06	741660	2.10789
HP_465	O-heptadecanoylcarnitine	106158	166200	151922	121800	149086	234514	251025	95461.2	140704	237118	127735	92349	118076	111639	66213.6	63657	157430	116684	0.432107
HP_466	O-pentadecanoylcarnitine	52741.2	87359.4	91313.7	65833.4	86938.5	165443	218316	54421.5	135178	169201	79388.3	51848.7	61627	82208.7	44866.4	43254.5	106394	76056.3	0.484274
HP_467	O-Phosphorylethanolamine	2.70016e+06	2.49234e+06	2.93248e+06	5.10474e+06	2.94981e+06	3.99121e+06	4.12174e+06	3.01383e+06	3.89977e+06	7.87889e+06	3.40201e+06	5.33251e+06	4.91508e+06	5.47943e+06	7.23911e+06	4.42066e+06	3.46734e+06	5.52395e+06	-0.671871
HP_468	Octadecanamine	8.26739e+06	1.14325e+07	8.81046e+06	8.47496e+06	1.02837e+07	9.3609e+06	9.85982e+06	9.90546e+06	1.04325e+07	8.87599e+06	6.37379e+06	7.85318e+06	7.13446e+06	7.60224e+06	5.92792e+06	7.25741e+06	9.64752e+06	7.28928e+06	0.404381
HP_469	Oleamide	1.82663e+06	895732	1.10247e+06	790677	1.88881e+06	2.27788e+06	1.43691e+06	1.19938e+06	1.2367e+06	1.39097e+06	1.20726e+06	1.13765e+06	1.56126e+06	1.70827e+06	1.58372e+06	1.97089e+06	1.40613e+06	1.50858e+06	-0.101455
HP_470	p-Coumaroylquinicacid	1.10234e+06	927171	1.21677e+06	1.38157e+06	970389	1.35468e+06	1.62612e+06	811381	1.0066e+06	770430	1.16417e+06	1.02062e+06	1.54319e+06	1.26209e+06	1.15234e+06	915086	1.15522e+06	1.11828e+06	0.0468981
HP_471	Palmitic Acid	4.00429e+06	2.09033e+08	1.72948e+08	1.30103e+08	4.58007e+06	2.27482e+08	3.66989e+08	1.79792e+08	1.9412e+08	1.16134e+08	6.04213e+07	1.01558e+08	3.70316e+06	4.04133e+06	4.88994e+06	1.52765e+08	1.6545e+08	6.3359e+07	1.38478
HP_472	Palmitoyl sphingomyelin	1.84019e+08	1.49367e+08	1.56878e+08	1.59165e+08	1.99178e+08	1.58004e+08	1.78256e+08	1.57707e+08	1.09533e+08	1.80335e+08	1.45088e+08	1.51035e+08	1.87746e+08	1.03289e+08	1.2196e+08	2.06501e+08	1.61345e+08	1.56565e+08	0.0433917
HP_473	Palmitoyl sphingomyelin	6.30408e+07	8.71462e+07	5.65384e+07	5.74312e+07	8.58222e+07	8.19069e+07	8.01849e+07	7.8233e+07	8.87017e+07	8.2499e+07	5.3249e+07	6.44127e+07	7.00658e+07	6.26101e+07	3.81158e+07	5.7364e+07	7.5445e+07	6.11881e+07	0.302176
HP_474	Palmitoylcarnitine	5.07369e+06	7.51997e+06	8.46414e+06	6.64598e+06	6.72729e+06	1.11054e+07	1.06392e+07	6.439e+06	7.87782e+06	2.45148e+07	8.38887e+06	4.76024e+06	1.01242e+07	1.09947e+07	4.57587e+06	5.14144e+06	7.8325e+06	9.78573e+06	-0.321207
HP_475	Palmitoylcarnitine	3.73384e+06	3.5112e+06	4.29211e+06	3.47041e+06	5.27422e+06	6.17297e+06	6.84804e+06	3.05293e+06	4.08685e+06	1.02209e+07	5.62143e+06	2.67059e+06	4.01637e+06	3.75444e+06	1.81479e+06	2.02692e+06	4.49362e+06	4.30364e+06	0.0623209
HP_476	PC	2.14339e+08	2.14736e+08	2.19755e+08	1.78816e+08	2.29186e+08	1.65105e+08	1.006e+08	1.68934e+08	2.13915e+08	2.34223e+08	1.77678e+08	1.78913e+08	1.79588e+08	1.69059e+08	1.63637e+08	1.73752e+08	1.89487e+08	1.82407e+08	0.0549405
HP_477	PC	1.98666e+08	3.37635e+08	2.94558e+08	2.88008e+08	3.22561e+08	2.93077e+08	2.99555e+08	3.39515e+08	3.21326e+08	3.89376e+08	2.71673e+08	2.74646e+08	3.01531e+08	2.81853e+08	1.76574e+08	2.35976e+08	2.99433e+08	2.75947e+08	0.117844
HP_478	PC	6.79895e+07	1.41748e+08	1.33492e+08	1.07101e+08	1.90267e+08	1.13649e+08	1.47382e+08	1.00777e+08	2.16431e+08	1.44029e+08	1.34315e+08	7.41154e+07	1.17968e+08	1.24365e+08	1.39679e+08	1.08604e+08	1.35426e+08	1.20439e+08	0.169201
HP_479	PC(18:3(6Z,9Z,12Z)/P-18:1(11Z))	9.97558e+06	8.37398e+06	6.40916e+06	4.39877e+06	6.85577e+06	7.52185e+06	7.44495e+06	6.71626e+06	3.34864e+06	7.89888e+06	4.53041e+06	4.33162e+06	3.95477e+06	3.31823e+06	3.6465e+06	3.49838e+06	6.78277e+06	4.45411e+06	0.606738
HP_480	PC(o-18:2(9Z,12Z)/18:2(9Z,12Z))	7.58261e+07	4.75989e+07	1.01596e+08	6.73017e+07	5.28791e+07	5.83522e+07	9.74748e+07	7.72261e+07	8.32042e+07	1.05346e+08	4.81091e+07	6.0034e+07	5.33287e+07	6.38499e+07	4.63082e+07	4.9885e+07	7.34955e+07	6.09801e+07	0.269317
HP_481	PC(P-16:0/18:4(6Z,9Z,12Z,15Z))	6.3777e+07	7.89418e+07	6.85097e+07	6.25399e+07	6.55986e+07	6.69622e+07	7.71102e+07	5.17791e+07	6.36464e+07	8.73229e+07	5.78697e+07	4.36744e+07	6.28429e+07	5.62993e+07	7.16162e+07	5.04475e+07	6.65405e+07	6.1439e+07	0.115079
HP_482	PC(P-16:0/18:4(6Z,9Z,12Z,15Z))	6.77589e+06	5.83113e+06	9.39587e+06	1.01174e+07	6.36707e+06	6.97018e+06	6.24275e+06	419587	1.05728e+07	1.0405e+07	8.92438e+06	362788	349636	551321	7.20098e+06	8.78393e+06	6.96585e+06	5.22543e+06	0.414748
HP_483	PEG n10	1.52443e+06	1.84114e+06	2.2291e+06	2.00421e+06	1.6752e+06	2.08499e+06	2.27386e+06	2.16903e+06	1.23017e+07	1.59282e+06	2.10957e+06	1.79169e+06	1.66095e+06	1.80578e+06	1.69026e+06	1.60206e+06	3.12262e+06	1.75045e+06	0.835036
HP_484	PEG n10	283736	952194	692560	321503	699180	818521	348540	320548	6.0974e+06	249554	242347	282930	601276	215261	250622	238506	1.17046e+06	297214	1.97751
HP_485	PEG n11	1.00838e+06	1.08285e+06	1.4257e+06	1.4212e+06	1.34643e+06	1.28655e+06	1.46204e+06	1.37076e+06	1.66709e+07	1.34413e+06	1.77788e+06	1.30081e+06	1.25061e+06	1.24729e+06	1.41369e+06	1.05982e+06	3.00832e+06	1.34203e+06	1.16454
HP_486	PEG n12	774163	691202	1.26607e+06	873412	1.26443e+06	867676	1.29378e+06	944326	1.43155e+07	1.08317e+06	1.55431e+06	1.24355e+06	1.08559e+06	1.22655e+06	1.25057e+06	907410	2.47673e+06	1.19302e+06	1.05381
HP_487	Phosphocreatine	373139	908829	622163	621880	638873	1.16737e+06	839497	637080	291580	347001	203043	237829	275818	273563	577345	337456	677824	321722	1.0751
HP_488	Piperidine	2.7521e+06	6.08612e+06	2.5242e+06	2.59094e+06	5.18749e+06	4.41649e+06	3.51512e+06	2.66648e+06	2.2174e+06	3.45491e+06	1.92659e+06	2.03567e+06	1.75007e+06	1.25192e+06	2.50436e+06	1.16938e+06	3.5507e+06	2.01327e+06	0.818562
HP_489	Platelet-activating factor	1.1053e+07	1.32029e+07	9.48479e+06	1.03873e+07	1.21634e+07	1.50591e+07	1.74099e+07	8.66938e+06	7.44147e+06	9.27885e+06	6.77306e+06	7.99813e+06	7.12098e+06	7.54197e+06	8.87189e+06	6.72366e+06	1.16524e+07	7.75836e+06	0.586797
HP_490	Platelet-activating factor	4.21743e+06	4.28231e+06	3.037e+06	3.11275e+06	4.37247e+06	5.29302e+06	9.13231e+06	2.48119e+06	3.90389e+06	2.63315e+06	2.50224e+06	859940	1.83886e+06	2.79923e+06	2.30863e+06	1.41802e+06	4.42582e+06	2.05144e+06	1.10931
HP_491	PLK	574141	1.19757e+06	817488	773841	736270	991102	781798	638284	967383	451250	203557	261710	302981	228577	256517	236519	830875	277302	1.58318
HP_492	PPG Acrylate n7	357329	373151	493829	526956	443995	614737	774309	460434	509480	437427	155054	278966	96581.9	78819.1	206144	51195.1	506025	186312	1.44148
HP_493	Pro-Lys	795048	1.59038e+06	736252	751653	1.03079e+06	1.10122e+06	925244	652804	590246	416189	222480	380700	360297	220529	366535	250718	908182	316778	1.51951
HP_494	Proclavaminicacid	256060	495178	278799	240130	285422	308759	389774	230219	227856	205501	59788	97618.4	136952	110912	122906	68379.8	301355	114580	1.39512
HP_495	Prolylleucine	413076	1.32187e+06	396384	354733	691835	1.12336e+06	449119	253642	428968	240887	174152	149158	112751	161997	240773	185913	603666	180804	1.73932
HP_496	Propionylcarnitine	1.27472e+06	1.90646e+06	2.20357e+06	1.83016e+06	1.10357e+06	2.05332e+06	2.13943e+06	1.68241e+06	1.94199e+06	3.37801e+06	2.44341e+06	1.76507e+06	1.53619e+06	1.18183e+06	1.31489e+06	296303	1.79285e+06	1.70224e+06	0.0748182
HP_497	pyroglutamylglycine	130760	493525	114872	146366	146745	734275	755660	193137	140849	74803.9	20686.7	64754.8	28939.8	47601.7	112259	129998	317354	68434.9	2.21329
HP_498	Quinoline	541386	1.66684e+06	640817	411803	1.01854e+06	1.40824e+06	1.46703e+06	343268	203304	192942	89512.7	101655	75455.7	86700.4	140426	110235	855691	113847	2.91
HP_499	R-1 Methanandamide phosphate	190668	254796	197663	177597	259498	230735	275866	176111	128199	24907.3	22833.6	31261.9	40743.4	22071.5	29117.5	36518	210126	29636.2	2.82582
HP_500	Repaglinide	371249	147216	404135	812857	182890	633611	268728	607976	821351	197893	74278.9	179796	158794	108630	127749	197394	472224	149219	1.66203
HP_501	Rishitin	879727	958009	934214	970785	927937	713596	785965	556781	925853	634553	860420	923950	666674	777115	2.05953e+06	732785	850319	950718	-0.161014
HP_502	S-Adenosylmethionine	1.27468e+06	1.51149e+06	1.13666e+06	1.3957e+06	1.16788e+06	1.02466e+06	2.12469e+06	1.17255e+06	1.309e+06	1.22797e+06	1.06951e+06	2.1438e+06	1.39405e+06	1.59065e+06	1.28565e+06	984811	1.34637e+06	1.38521e+06	-0.0410281
HP_503	ser-arg	1.61247e+07	3.36926e+07	1.892e+07	1.91316e+07	2.1088e+07	2.72074e+07	2.33295e+07	1.84264e+07	1.41767e+07	6.75629e+06	4.28447e+06	8.70192e+06	6.74321e+06	3.46825e+06	5.96305e+06	5.57656e+06	2.13441e+07	5.92768e+06	1.8483
HP_504	ser-gln	9.57987e+06	1.94779e+07	1.19779e+07	8.7996e+06	1.41492e+07	1.28057e+07	1.44143e+07	8.78661e+06	6.43726e+06	4.04067e+06	2.96385e+06	6.24874e+06	4.12819e+06	3.09194e+06	2.72774e+06	3.37518e+06	1.18254e+07	3.79662e+06	1.6391
HP_505	Ser-Glu	655101	1.60819e+06	526241	582720	1.0999e+06	941323	1.1962e+06	555674	451432	688882	243405	426220	405696	253152	441626	249297	846308	386897	1.12923
HP_506	ser-his	3.44707e+06	6.82992e+06	4.83539e+06	4.60163e+06	4.74064e+06	3.73255e+06	4.03851e+06	3.77475e+06	3.69136e+06	2.18777e+06	1.36899e+06	1.98752e+06	1.7946e+06	1.23982e+06	2.05629e+06	1.68695e+06	4.4102e+06	1.76028e+06	1.32504
HP_507	Ser-Ser	3.6582e+06	7.12042e+06	4.53326e+06	3.67155e+06	5.6019e+06	4.58026e+06	5.12156e+06	3.65109e+06	3.35168e+06	1.80918e+06	1.08439e+06	1.88896e+06	1.49156e+06	1.4929e+06	1.02307e+06	1.2851e+06	4.58777e+06	1.43931e+06	1.67242
HP_508	Seratrodast	139639	168117	296541	161302	143676	500645	159786	241112	3.36626e+06	123775	110856	245177	134357	159776	300646	425676	575230	214323	1.42435
HP_509	Serotonin	2.46762e+06	3.3771e+06	3.14178e+06	4.09405e+06	3.57943e+06	2.96119e+06	3.56634e+06	1.3023e+06	1.69004e+06	2.46285e+06	1.64706e+06	1.5177e+06	1.22957e+06	528045	1.35286e+06	730121	2.90887e+06	1.3526e+06	1.10473
HP_510	SK&F 91581	1.7948e+06	1.11267e+06	2.82525e+06	3.90172e+06	1.92768e+06	3.60723e+06	4.6816e+06	4.19778e+06	6.16172e+06	7.90346e+06	6.77965e+06	5.24438e+06	7.68688e+06	7.42e+06	5.275e+06	3.65626e+06	3.35672e+06	6.28081e+06	-0.903899
HP_511	SK&F 91581	209461	119174	313182	423105	193207	573997	586732	338941	669335	1.50162e+06	855654	604973	921445	764293	608582	388896	380793	806494	-1.08266
HP_512	SM(d18:1/18:0)	3.27837e+06	3.16434e+06	2.22546e+06	2.37014e+06	2.88449e+06	2.56047e+06	2.11673e+06	1.36051e+06	2.36993e+06	4.06977e+06	3.05037e+06	3.86996e+06	7.03879e+06	5.0154e+06	2.42651e+06	6.17952e+06	2.48116e+06	4.52147e+06	-0.865778
HP_513	sn-glycero-3-Phosphocholine	1.00937e+08	2.05864e+08	1.03456e+08	1.12113e+08	1.10336e+08	1.57917e+08	1.58771e+08	9.42644e+07	1.11067e+08	1.21181e+08	7.55777e+07	8.26448e+07	4.26103e+07	5.9057e+07	1.33978e+08	7.99643e+07	1.28303e+08	8.50019e+07	0.593989
HP_514	sn-glycero-3-Phosphoethanolamine	3.9207e+06	9.62522e+06	4.72827e+06	5.78816e+06	4.48209e+06	6.45041e+06	6.62411e+06	4.31119e+06	5.0385e+06	8.93893e+06	5.4733e+06	5.79041e+06	3.94776e+06	4.91505e+06	8.7542e+06	5.27941e+06	5.66318e+06	6.15701e+06	-0.120617
HP_515	Sphinganine;2-Amion-1_3-octadecanediol	1.11677e+06	1.36144e+08	5.26879e+07	5.10563e+07	998521	9.8122e+07	1.90154e+08	7.01948e+07	7.55719e+07	2.88846e+07	2.35585e+07	7.56625e+07	846776	1.15365e+06	997236	6.2277e+07	7.51163e+07	2.76258e+07	1.44311
HP_516	SPK	803746	1.37838e+06	954987	1.13324e+06	766126	1.27972e+06	865079	1.02052e+06	899870	362637	229706	403579	215330	117249	269835	251232	1.0113e+06	264224	1.93637
HP_517	stearoylcarnitine	5.83869e+06	6.41844e+06	3.69952e+06	4.28299e+06	8.76335e+06	8.6939e+06	9.1039e+06	3.38716e+06	3.81093e+06	1.19762e+07	5.84386e+06	2.75289e+06	5.18509e+06	4.97378e+06	2.46295e+06	2.31751e+06	5.99987e+06	5.07319e+06	0.24204
HP_518	Stigmatellin Y	420738	3.08758e+06	523642	217906	506489	9.79173e+06	6.38399e+06	3.74404e+06	8.9058e+06	1.04566e+06	464074	363973	438965	340283	1.59455e+06	332929	3.73132e+06	654347	2.51156
HP_519	Sultamicillin	161398	317435	178761	189668	157296	236541	256907	127229	206275	198767	47149.1	91266	28184.1	59392	282926	97105.1	203501	114970	0.823779
HP_520	Taurine	3.05269e+07	4.88322e+07	3.05646e+07	3.17462e+07	2.6979e+07	7.15825e+07	7.442e+07	3.27739e+07	5.8023e+07	1.55637e+08	1.02351e+08	8.21524e+07	1.08094e+08	1.20193e+08	4.53069e+07	5.9817e+07	4.50498e+07	9.62216e+07	-1.09484
HP_521	Taurocyamine	82300.8	108588	86195.2	70053.1	94319.2	106357	74049	56613.7	110401	545278	417997	270508	215132	395052	156873	168589	87653	309918	-1.82201
HP_522	Tetrahydrocortisone	39445.1	2.37677e+06	576666	853718	70399.9	810873	45040.1	808639	890297	43121.5	868470	880997	11513.1	53725.3	47049.5	2.17913e+06	719094	583430	0.30162
HP_523	Thiamine	674461	1.16582e+06	634254	646690	688566	1.29707e+06	1.24402e+06	627699	767667	972072	511501	583886	733330	704089	603907	377276	860694	640866	0.425479
HP_524	Thiomorpholine3-carboxylate	1.74026e+06	3.69956e+06	2.34371e+06	1.9547e+06	2.50725e+06	3.30664e+06	2.61146e+06	2.02227e+06	1.88752e+06	2.08461e+06	1.15397e+06	1.27865e+06	1.30457e+06	970753	1.20915e+06	973336	2.4526e+06	1.28215e+06	0.935745
HP_525	Thiomorpholine3-carboxylate	676991	1.05451e+06	859933	734470	1.01874e+06	1.33301e+06	972674	658137	696350	781600	345899	435959	417171	332746	399502	307952	889425	431547	1.04336
HP_526	thr-arg	4.3489e+06	1.0809e+07	4.24774e+06	4.9217e+06	5.47049e+06	6.05648e+06	4.84389e+06	6.04217e+06	6.47443e+06	2.36366e+06	893005	3.62865e+06	2.4922e+06	1.59842e+06	1.58748e+06	2.15258e+06	5.91276e+06	2.10228e+06	1.49187
HP_527	Thr-Gly	2.20301e+06	6.23102e+06	3.79566e+06	1.77428e+06	3.64633e+06	3.66402e+06	3.73611e+06	2.01095e+06	2.17821e+06	1.50802e+06	655128	1.65565e+06	976380	616027	905490	862408	3.24884e+06	1.02559e+06	1.66348
HP_528	Threonylglutamine	4.1853e+06	7.79025e+06	5.51433e+06	5.55138e+06	5.85532e+06	7.70599e+06	8.59628e+06	5.67705e+06	4.37918e+06	3.21155e+06	1.533e+06	2.52075e+06	1.99744e+06	1.17972e+06	1.95778e+06	1.81409e+06	6.13945e+06	2.03062e+06	1.59619
HP_529	Threonylleucine	1.05699e+06	3.58261e+06	1.13025e+06	1.3818e+06	2.92199e+06	2.02578e+06	3.07252e+06	2.52068e+06	1.09359e+06	751912	406498	1.28335e+06	439188	298531	433622	715456	2.08736e+06	618366	1.75514
HP_530	tranexamic acid	2.45267e+06	2.84333e+06	2.35146e+06	2.61086e+06	2.72588e+06	3.26837e+06	3.63769e+06	2.41584e+06	2.96371e+06	1.009e+07	2.7664e+06	4.89541e+06	3.22131e+06	3.82838e+06	2.8995e+06	2.63927e+06	2.80776e+06	4.33432e+06	-0.626388
HP_531	trans-3-Indoleacrylic acid	862927	2.85299e+06	1.13992e+06	922232	1.29157e+06	2.094e+06	1.68085e+06	858585	676991	1.34274e+06	521432	495733	616098	271456	481585	211684	1.37556e+06	562961	1.28891
HP_532	Tributyl phosphate	1.05001e+07	6.06165e+06	6.10417e+06	3.34402e+06	3.57944e+06	2.96291e+06	1.16458e+07	6.20709e+06	1.70872e+07	1.39939e+07	1.69888e+07	5.3984e+06	6.07654e+06	5.5388e+06	1.95201e+07	3.26153e+06	7.49916e+06	1.01112e+07	-0.431148
HP_533	Tridemorph	73391.8	79668.5	86437.7	102487	69660.5	102115	76695.5	99063.8	156530	64966.9	69849.3	115032	83482.6	86006.3	2.52704e+07	67227.9	94005.5	3.67956e+06	-5.29065
HP_534	Triethanolamine	104078	1.59265e+07	1.83085e+07	1.08193e+07	94657.5	3.08824e+07	8.06631e+06	1.99281e+07	4.2322e+07	119235	107562	1.14424e+07	89821.7	83186.3	100705	1.73649e+07	1.62724e+07	4.18682e+06	1.9585
HP_535	Triethylenephosphoramide	5.32453e+06	1.06057e+07	6.48424e+06	4.63027e+06	7.51977e+06	9.64336e+06	8.87742e+06	3.12272e+06	1.74298e+06	1.64748e+06	1.5192e+06	1.16886e+06	847768	271605	961402	542663	6.43899e+06	994140	2.69531
HP_536	Trimethoprim	1.25821e+08	1.09614e+08	1.3422e+08	1.2394e+08	1.42094e+08	1.21457e+08	1.21795e+08	9.48484e+07	8.6181e+07	6.38243e+07	6.06801e+07	5.91385e+07	4.27427e+07	1.45031e+07	4.78974e+07	2.41005e+07	1.17775e+08	4.46981e+07	1.39774
HP_537	Tropinone	1.42952e+06	2.846e+06	2.14539e+06	3.62435e+06	1.47202e+06	3.19175e+06	2.13644e+06	2.02602e+06	4.94204e+06	1.93424e+06	1.31275e+06	2.51565e+06	1.43973e+06	1.51162e+06	602831	2.59207e+06	2.64595e+06	1.70127e+06	0.637174
HP_538	tutin	267699	2.8819e+07	3.68117e+07	3.53799e+07	343488	3.75375e+07	2.25032e+07	2.01124e+07	5.20077e+07	184512	198968	1.89268e+07	161192	262069	6.12539e+06	3.56649e+07	2.59758e+07	8.78912e+06	1.56338
HP_539	UDP-N-acetylglucosamine	1.80941e+06	1.86122e+06	2.02546e+06	2.0229e+06	1.82285e+06	1.7742e+06	2.12444e+06	2.01264e+06	2.27545e+06	3.00468e+06	1.9007e+06	1.93111e+06	2.29933e+06	2.01356e+06	2.26316e+06	1.51305e+06	1.96984e+06	2.13223e+06	-0.114281
HP_540	uridine triacetate	9.94855e+06	1.05217e+07	7.33518e+06	6.98932e+06	8.01689e+06	7.54684e+06	8.24579e+06	7.52918e+06	6.91495e+06	6.14541e+06	5.81196e+06	7.28795e+06	6.81671e+06	8.62413e+06	6.1357e+06	9.05605e+06	8.11648e+06	7.12541e+06	0.187881
HP_541	Uridine5'-diphosphate(UDP)	190254	321418	293351	241211	256875	482273	367442	332665	628748	312281	255406	298576	374887	327480	443970	253579	346026	323740	0.096048
HP_542	val-arg	5.09169e+06	1.55401e+07	1.01305e+07	7.55309e+06	1.09426e+07	9.37039e+06	9.98722e+06	1.01648e+07	8.656e+06	2.3978e+06	1.68228e+06	4.18222e+06	1.88838e+06	1.17672e+06	2.41322e+06	2.458e+06	9.71516e+06	2.31409e+06	2.06979
HP_543	val-his	588389	1.46348e+06	650915	645588	928199	832693	891975	733547	553605	379836	177469	338768	303268	195122	216203	208735	809822	259914	1.63957
HP_544	Val-lys	4.11403e+06	1.04993e+07	6.3317e+06	4.79865e+06	6.26152e+06	8.18894e+06	5.2195e+06	4.47469e+06	4.10306e+06	1.5389e+06	1.22534e+06	2.85164e+06	2.57105e+06	993281	1.22735e+06	1.29563e+06	5.99904e+06	1.67189e+06	1.84326
HP_545	val-phe	247648	290171	581348	494649	320884	208845	612787	652904	501702	385084	232397	254669	125636	163831	269699	161306	434549	227518	0.93354
HP_546	Valylglutamine	968011	2.92476e+06	1.93027e+06	1.52712e+06	1.97643e+06	1.74151e+06	2.04213e+06	2.04156e+06	1.51438e+06	494181	371369	1.10391e+06	496840	271576	621425	631130	1.8518e+06	570062	1.69974
HP_547		1.58652e+09	1.22278e+09	1.97488e+09	2.28565e+09	1.68003e+09	1.74351e+09	1.73925e+09	2.16506e+09	1.92839e+09	2.02814e+09	1.94166e+09	2.16595e+09	1.57487e+09	1.56416e+09	2.66279e+09	2.00887e+09	1.81401e+09	1.99235e+09	-0.135288
HP_548		3.33767e+07	6.4692e+09	6.44064e+09	5.91844e+09	5.30752e+07	9.29349e+09	4.73991e+09	3.86558e+09	8.76674e+09	3.1639e+07	5.51123e+07	3.85812e+09	2.88384e+07	2.62664e+07	1.83572e+09	6.48335e+09	5.0645e+09	1.75986e+09	1.52496
HP_549		1.70594e+07	1.58929e+09	1.30382e+09	1.40739e+09	2.8823e+07	2.13148e+09	1.17179e+09	8.58436e+08	1.40329e+09	1.63785e+07	2.68976e+07	1.20384e+09	1.63493e+07	1.43312e+07	7.0156e+08	1.50111e+09	1.10126e+09	4.97209e+08	1.14724
HP_550		1.58679e+09	1.22298e+09	1.97526e+09	2.28642e+09	1.68055e+09	1.74388e+09	1.7395e+09	2.16568e+09	1.92875e+09	2.02878e+09	1.94222e+09	2.16656e+09	1.57529e+09	1.56461e+09	2.66312e+09	2.00916e+09	1.81442e+09	1.99282e+09	-0.1353
HP_551		8.77046e+08	6.64129e+08	1.09694e+09	1.31822e+09	9.29305e+08	9.92247e+08	8.75498e+08	1.11232e+09	9.97919e+08	1.04687e+09	9.43281e+08	9.18824e+08	8.01592e+08	8.13911e+08	8.96906e+07	1.03682e+09	9.84848e+08	8.07284e+08	0.286825
HP_552		1.18176e+06	2.11711e+08	1.9549e+08	2.50928e+08	876793	2.81252e+08	2.25171e+08	2.33862e+08	3.48474e+08	2.03732e+08	2.26283e+08	1.93322e+08	744510	818904	1.02949e+06	2.07562e+08	1.94327e+08	1.1907e+08	0.706676
HP_553		336223	3.26729e+08	3.37325e+08	5.03498e+08	1.03381e+06	6.20385e+08	2.7522e+08	1.01971e+08	1.35327e+09	875108	3.51487e+06	2.63377e+08	1.77962e+06	932359	1.2399e+07	6.79491e+08	3.91085e+08	1.37481e+08	1.50825
HP_554		4.87039e+08	3.6315e+08	6.22211e+08	7.13873e+08	5.1943e+08	4.3511e+08	5.79908e+08	5.94868e+08	5.99363e+08	6.7331e+08	4.8176e+08	6.99364e+08	4.60786e+08	4.59472e+08	8.69257e+08	6.28197e+08	5.46106e+08	6.10306e+08	-0.160353
HP_555		5.05062e+08	3.85095e+08	6.00826e+08	7.17083e+08	5.44525e+08	6.41644e+08	5.24437e+08	6.84461e+08	5.82542e+08	6.10626e+08	5.57842e+08	6.18475e+08	4.87512e+08	4.87376e+08	8.31142e+08	6.41218e+08	5.76186e+08	6.04884e+08	-0.0701243
HP_556		180972	2.82808e+08	3.46098e+08	6.1055e+08	955644	5.68732e+08	2.30681e+08	9.42195e+07	1.0987e+09	705446	3.39904e+06	2.55879e+08	1.70129e+06	841470	1.31122e+07	6.31765e+08	3.59214e+08	1.29629e+08	1.47045
HP_557		3.25695e+08	2.31585e+08	4.23942e+08	5.49953e+08	3.64833e+08	2.77741e+08	3.91997e+08	4.55813e+08	4.54334e+08	4.74017e+08	3.21573e+08	3.70904e+08	2.95466e+08	3.05112e+08	5.50993e+08	4.58743e+08	3.8621e+08	3.96687e+08	-0.0386135
HP_558		5.70651e+06	4.16863e+08	4.07591e+08	4.17268e+08	6.8019e+06	4.3709e+08	4.34969e+08	7.71093e+08	5.77585e+08	8.57366e+06	7.6837e+06	4.13177e+08	6.22291e+06	5.76516e+06	7.17746e+06	3.97963e+08	3.86108e+08	1.20937e+08	1.67474
HP_559		5.0346e+08	5.36552e+08	5.26168e+08	4.45044e+08	5.4842e+08	4.52624e+08	3.94248e+08	4.42869e+08	5.44908e+08	5.85956e+08	4.44311e+08	4.53168e+08	4.75864e+08	4.42306e+08	4.15178e+08	4.00667e+08	4.88255e+08	4.59636e+08	0.0871428
HP_560		6.23429e+06	5.2859e+08	4.42209e+08	4.63126e+08	7.31905e+06	5.47842e+08	5.29646e+08	8.7945e+08	6.33946e+08	9.332e+06	8.16348e+06	4.99932e+08	6.72443e+06	6.4342e+06	7.78099e+06	4.64307e+08	4.48707e+08	1.43239e+08	1.64735
HP_561		1.52276e+08	1.03273e+08	1.92683e+08	2.55609e+08	1.69816e+08	1.4239e+08	1.88244e+08	2.32657e+08	2.00153e+08	2.28543e+08	1.58078e+08	1.79323e+08	1.2844e+08	1.33812e+08	2.70414e+08	2.13454e+08	1.819e+08	1.87438e+08	-0.043268
HP_562		2.90604e+08	3.15771e+08	3.02423e+08	2.70521e+08	3.20244e+08	2.82071e+08	3.06486e+08	2.76025e+08	3.00176e+08	3.56591e+08	2.6691e+08	2.72335e+08	2.79367e+08	2.57945e+08	2.56568e+08	2.20689e+08	2.96036e+08	2.72915e+08	0.117319
HP_563		2.34876e+06	7.87603e+07	1.25206e+08	8.97341e+07	1.50253e+06	1.10546e+08	7.01404e+07	5.5936e+07	1.63201e+08	1.65011e+06	1.6512e+06	6.04036e+07	1.41248e+06	1.50114e+06	2.72131e+07	1.02064e+08	7.7486e+07	2.79851e+07	1.46928
HP_564		3.49363e+08	4.08956e+08	3.74808e+08	3.29558e+08	3.86968e+08	3.59909e+08	3.93698e+08	3.34384e+08	3.82475e+08	4.80556e+08	3.29327e+08	3.26448e+08	3.0563e+08	3.41272e+08	4.08643e+08	3.004e+08	3.68902e+08	3.56039e+08	0.0512017
HP_565		1.00356e+08	3.45496e+08	3.08129e+08	2.65913e+08	2.95319e+08	2.83077e+08	3.38146e+08	3.23873e+08	3.13219e+08	4.02567e+08	2.52989e+08	2.29003e+08	2.99073e+08	2.63988e+08	7.77909e+07	2.32647e+08	2.85947e+08	2.51151e+08	0.187194
HP_566		2.2447e+08	2.59524e+08	2.31244e+08	2.15863e+08	2.3389e+08	2.17479e+08	2.26393e+08	2.20057e+08	2.63606e+08	3.4162e+08	2.30339e+08	2.41798e+08	1.67943e+08	2.17388e+08	2.82573e+08	2.38871e+08	2.32503e+08	2.4579e+08	-0.0801791
HP_567		1.10003e+06	1.11001e+08	1.64325e+08	1.28947e+08	1.31534e+06	1.68527e+08	1.12801e+08	7.78582e+07	1.84314e+08	946217	1.11768e+06	6.10352e+07	933932	743670	2.89412e+07	1.16399e+08	1.05576e+08	3.00167e+07	1.81445
HP_568		1.62877e+08	2.03094e+08	1.84993e+08	1.54111e+08	1.84689e+08	1.91154e+08	2.03721e+08	1.65447e+08	1.70243e+08	2.05427e+08	1.45097e+08	1.46749e+08	1.98258e+08	1.78813e+08	1.90774e+08	1.23118e+08	1.80036e+08	1.69748e+08	0.0848958
HP_569		7.4703e+07	5.43828e+07	9.70868e+07	1.28912e+08	9.16798e+07	7.60743e+07	9.17355e+07	1.23773e+08	1.04083e+08	1.0714e+08	7.13515e+07	8.11831e+07	6.99753e+07	6.58001e+07	1.38045e+08	1.06932e+08	9.36033e+07	9.14896e+07	0.0329513
HP_570		1.30829e+08	1.39212e+08	1.34497e+08	1.29324e+08	1.34193e+08	1.42924e+08	1.54324e+08	9.4508e+07	1.22695e+08	1.6915e+08	1.27112e+08	1.16881e+08	1.41901e+08	1.27405e+08	1.28303e+08	1.09788e+08	1.31389e+08	1.31506e+08	-0.0012754
HP_571		1.20234e+08	1.62516e+08	1.34239e+08	1.18684e+08	1.51346e+08	1.7799e+08	1.75921e+08	1.40813e+08	1.42423e+08	1.25679e+08	8.29293e+07	7.71563e+07	8.31752e+07	8.35422e+07	6.33576e+07	7.53724e+07	1.4713e+08	8.44589e+07	0.800767
HP_572		1.52415e+08	1.03392e+08	1.92788e+08	2.56506e+08	1.69917e+08	1.42496e+08	1.88436e+08	2.32872e+08	2.00333e+08	2.28651e+08	1.58166e+08	1.79437e+08	1.2853e+08	1.33889e+08	2.70532e+08	2.13556e+08	1.82128e+08	1.87537e+08	-0.0422235
HP_573		221698	6.06198e+07	6.24579e+07	7.93446e+07	464778	8.55753e+07	4.56519e+07	3.38292e+07	1.43361e+08	192126	373462	2.7656e+07	192250	190104	1.17615e+07	6.24107e+07	5.68363e+07	1.46823e+07	1.95273
HP_574		1.06876e+06	1.19077e+08	2.47979e+07	3.36138e+07	973814	5.94104e+07	1.28328e+08	5.03113e+07	3.24295e+07	3.67642e+07	1.97173e+07	4.51012e+07	889181	911645	721742	2.97792e+07	5.00011e+07	1.91264e+07	1.3864
HP_575		304630	1.03373e+08	2.97431e+07	2.07114e+07	269725	4.30407e+07	1.2575e+08	5.71744e+07	3.25672e+07	2.414e+07	2.06508e+07	4.5511e+07	213481	281035	359112	2.95523e+07	4.58815e+07	1.7244e+07	1.41182
HP_576		9.82717e+07	1.65852e+08	1.73973e+08	8.4556e+07	1.2274e+08	1.5205e+08	8.35991e+07	1.34191e+08	1.56741e+08	1.57381e+08	8.65912e+07	1.17247e+08	1.18934e+08	1.06165e+08	5.98798e+07	1.3045e+08	1.30219e+08	1.1095e+08	0.231036
HP_577		1.3161e+08	1.4033e+08	1.36135e+08	1.26927e+08	1.33748e+08	1.47242e+08	1.56255e+08	9.60403e+07	1.25428e+08	1.63785e+08	1.25504e+08	1.26105e+08	1.33109e+08	1.30962e+08	1.29865e+08	1.1244e+08	1.32635e+08	1.31681e+08	0.0104115
HP_578		163318	1.27378e+08	4.13311e+07	1.15797e+07	121550	8.36937e+07	1.29174e+08	1.76606e+07	7.93309e+07	1.30404e+07	1.16629e+07	5.30737e+06	108629	133022	136822	5.68299e+07	5.44925e+07	1.24599e+07	2.12877
HP_579		1.43342e+06	1.98958e+06	1.71373e+06	3.26154e+06	1.18686e+06	2.32899e+06	6.86767e+06	2.64008e+06	1.82926e+07	1.66156e+06	3.82177e+06	8.08132e+06	2.43186e+06	1.20565e+08	6.46045e+06	1.86148e+06	4.41271e+06	2.06977e+07	-2.22973
HP_580		1.69064e+08	1.79864e+08	1.65877e+08	1.50979e+08	1.60168e+08	1.77292e+08	1.70588e+08	1.7259e+08	2.00112e+08	1.93841e+08	1.5992e+08	1.58798e+08	1.70654e+08	1.57616e+08	1.57985e+08	1.48084e+08	1.71837e+08	1.63843e+08	0.0687305
HP_581		8.51177e+06	4.42207e+07	8.67546e+06	1.33515e+07	1.75885e+07	1.15087e+08	9.47574e+07	2.19726e+07	1.59508e+07	2.30274e+06	2.19305e+06	6.99257e+06	2.63238e+06	6.59789e+06	1.68211e+07	1.73424e+07	3.77907e+07	7.84031e+06	2.26905
HP_582		6.0191e+07	4.2103e+07	7.53723e+07	8.84443e+07	6.19182e+07	5.85636e+07	5.81922e+07	6.9542e+07	6.59836e+07	6.33372e+07	8.33195e+07	6.5209e+07	6.31582e+07	5.74394e+07	1.09936e+08	7.18958e+07	6.44789e+07	7.34708e+07	-0.188343
HP_583		2.9627e+07	2.86047e+07	3.6036e+07	5.61723e+07	3.40638e+07	6.10948e+07	6.31377e+07	4.78503e+07	5.52358e+07	1.05435e+08	6.06264e+07	5.75806e+07	5.00261e+07	5.61414e+07	9.31329e+07	4.93103e+07	4.57581e+07	6.74647e+07	-0.560107
HP_584		157793	5.76496e+07	4.51803e+07	3.93172e+07	203632	5.19919e+07	4.64691e+07	1.0401e+08	6.60872e+07	197137	554759	4.08308e+07	157809	189164	185893	4.18595e+07	4.56741e+07	1.19964e+07	1.92877
HP_585		2.4313e+06	4.42235e+07	1.28597e+08	1.11772e+08	6.96781e+06	6.763e+07	3.40985e+07	9.67988e+07	1.25561e+08	5.72969e+06	9.89385e+06	4.36369e+07	2.87223e+06	2.90087e+06	3.0064e+06	5.61775e+07	6.86757e+07	1.77454e+07	1.95236
HP_586		3.49648e+07	2.15366e+07	5.20738e+07	7.2646e+07	4.06547e+07	4.75123e+07	4.6267e+07	6.44251e+07	5.77176e+07	5.60716e+07	3.12216e+07	3.61502e+07	3.12716e+07	2.99205e+07	7.76832e+07	5.52059e+07	4.86442e+07	4.53607e+07	0.100826
HP_587		5.9448e+07	5.70053e+07	6.32684e+07	6.41087e+07	4.54867e+07	7.35627e+07	6.57637e+07	5.94373e+07	9.97487e+07	1.15569e+08	5.48638e+07	5.45121e+07	6.82457e+07	8.73322e+07	4.66785e+07	5.24133e+07	6.53144e+07	6.85164e+07	-0.0690496
HP_588		793631	1.15388e+08	5.144e+07	7.48157e+07	962503	8.44908e+07	8.63361e+07	9.9527e+07	8.53081e+07	2.8284e+07	2.51693e+07	7.4498e+07	748087	776366	795403	5.75185e+07	6.65624e+07	2.68271e+07	1.31102
HP_589		1.5835e+07	1.51452e+07	1.95795e+07	3.38919e+07	1.92242e+07	3.86968e+07	4.03534e+07	2.91154e+07	3.50516e+07	9.21696e+07	3.9057e+07	3.63336e+07	3.14308e+07	3.6476e+07	7.84412e+07	3.02352e+07	2.74326e+07	4.91633e+07	-0.841694
HP_590		8.17305e+07	2.17324e+07	1.43621e+07	1.16781e+07	8.19016e+07	1.59401e+07	2.74874e+07	3.54362e+07	8.20184e+06	8.30068e+07	8.0816e+07	3.12408e+07	7.61695e+07	8.35505e+07	6.15062e+07	1.91801e+07	3.31634e+07	6.221e+07	-0.907556
HP_591		7.48778e+07	5.09039e+06	1.28124e+06	860069	9.2911e+07	1.65745e+06	6.84775e+06	9.4446e+06	607964	8.90138e+07	7.49755e+07	7.46604e+06	8.64807e+07	8.84304e+07	3.28284e+07	2.33078e+06	2.15087e+07	5.45036e+07	-1.34143
HP_592		4.8859e+07	5.94398e+07	8.77489e+07	5.0588e+07	3.91423e+07	9.93483e+07	9.51352e+07	4.1822e+07	1.01684e+08	1.38261e+08	1.40275e+07	6.67102e+07	2.15367e+07	1.01265e+08	5.77006e+07	5.30874e+07	6.93074e+07	6.46554e+07	0.100239
HP_593		6.86684e+07	7.8282e+07	7.90786e+07	6.62423e+07	8.77904e+07	8.28806e+07	8.74965e+07	6.8242e+07	6.61521e+07	6.10953e+07	4.76886e+07	6.32768e+07	5.68764e+07	3.56677e+07	3.47536e+07	4.73525e+07	7.60925e+07	4.95301e+07	0.619449
HP_594		582373	1.15598e+08	6.32791e+07	6.79709e+07	686126	1.09595e+08	8.30037e+07	8.32198e+07	7.99795e+07	794643	549401	8.70543e+07	751285	805719	794099	4.73625e+07	6.71017e+07	1.97303e+07	1.76594
HP_595		1.13147e+08	1.42511e+08	1.02976e+08	1.1016e+08	1.2855e+08	1.0133e+08	1.28105e+08	8.07574e+07	1.00237e+08	1.10361e+08	1.09854e+08	1.07807e+08	427829	5.16691e+07	7.44625e+07	8.50124e+07	1.11975e+08	7.70848e+07	0.538657
HP_596		332193	6.1857e+07	6.27322e+07	8.55485e+07	558885	6.78692e+07	4.53787e+07	1.99615e+07	1.03018e+08	871086	610077	3.46999e+07	549781	438792	790299	4.49e+07	4.96951e+07	1.18371e+07	2.06978
HP_597		1.8538e+08	2.21725e+08	1.08476e+08	1.79216e+08	1.81155e+08	1.59124e+08	1.62254e+08	1.42006e+08	8.78696e+07	1.83576e+08	1.38607e+08	1.51497e+08	1.69349e+08	1.37305e+08	1.61977e+08	1.12807e+08	1.58578e+08	1.50731e+08	0.0732187
HP_598		4.61422e+07	5.68791e+07	1.02527e+06	1.17502e+07	8.39039e+07	1.95345e+06	5.74339e+07	4.01453e+07	2.54157e+07	4.45794e+07	5.48942e+06	724653	5.88451e+07	6.15872e+07	1.31257e+07	3.3547e+06	3.60721e+07	2.68152e+07	0.427835
HP_599		400907	5.43493e+07	2.77862e+07	4.67027e+07	322703	4.38359e+07	4.77934e+07	9.28067e+07	6.32858e+07	450403	360826	3.94573e+07	309949	386406	605310	2.48751e+07	4.19204e+07	9.49219e+06	2.14284
HP_600		2.42566e+07	5.33185e+07	2.60512e+07	3.15486e+07	3.2519e+07	7.27028e+07	6.90244e+07	3.94352e+07	3.54376e+07	1.8048e+07	1.61294e+07	2.20977e+07	1.88866e+07	2.3599e+07	3.33034e+07	3.2366e+07	4.26993e+07	2.349e+07	0.862166
HP_601		8.32368e+07	4.07001e+07	8.38582e+07	6.1045e+07	6.58083e+07	7.81497e+07	8.38077e+07	9.47757e+07	9.0345e+07	6.85931e+07	7.23663e+07	8.39877e+07	8.88254e+07	8.49706e+07	6.1418e+07	3.06505e+07	7.57474e+07	7.01159e+07	0.111454
HP_602		495480	5.68268e+07	5.96918e+07	7.09403e+07	1.27998e+06	5.7357e+07	3.95297e+07	8.82431e+06	6.0608e+07	500637	440602	2.71215e+07	683957	1.23235e+06	984433	2.88191e+07	3.95059e+07	8.54036e+06	2.2097
HP_603		177789	7.4828e+07	4.15551e+07	3.67502e+07	192831	6.40522e+07	7.85099e+07	1.91388e+07	1.00614e+08	2.1758e+06	2.38114e+06	4.72271e+07	168000	206605	169914	1.49498e+07	4.62021e+07	9.6112e+06	2.26517
HP_604		6.18089e+07	6.95742e+07	4.95979e+07	2.13139e+07	8.02897e+07	3.69437e+06	1.10666e+08	4.09185e+07	5.10736e+07	1.39636e+08	6.14871e+07	4.8754e+07	6.64401e+07	5.62622e+07	2.74991e+07	2.52843e+07	5.43264e+07	6.07661e+07	-0.161615
HP_605		6.98301e+07	1.0568e+08	7.28148e+07	3.97045e+07	8.74779e+07	6.66591e+07	6.98998e+07	6.87214e+07	1.06088e+08	1.03068e+08	5.12613e+07	9.14903e+06	7.71567e+07	7.10308e+07	4.50754e+07	7.0113e+07	7.63196e+07	6.09792e+07	0.323737
HP_606		7.11132e+07	3.43889e+06	4.35486e+06	4.39347e+06	9.75867e+06	3.5175e+06	5.01237e+06	2.87751e+06	1.9988e+06	3.93982e+06	1.0032e+07	2.83212e+06	7.05483e+06	1.64908e+07	8.58148e+06	2.57895e+06	1.18295e+07	7.35857e+06	0.684888
HP_607		2.18536e+07	2.63517e+07	3.03406e+07	3.50953e+07	2.02721e+07	4.13058e+07	4.20864e+07	3.36447e+07	4.56001e+07	7.52563e+07	6.3214e+07	5.32635e+07	6.19358e+07	6.35615e+07	5.08347e+07	4.65687e+07	3.295e+07	5.92335e+07	-0.846133
HP_608		7.9847e+07	8.75988e+07	8.8707e+07	7.85196e+07	5.57814e+07	1.0004e+08	9.47498e+07	8.82134e+07	9.87314e+07	7.49323e+07	9.43522e+07	8.26047e+07	2.78953e+07	1.01776e+08	7.95123e+07	7.9357e+07	8.57987e+07	7.72042e+07	0.152275
HP_609		3.39747e+07	5.40463e+07	2.72762e+07	3.45126e+07	2.21454e+07	3.08442e+07	6.31998e+07	5.24686e+07	1.90329e+07	2.60497e+07	1.76063e+07	2.95207e+07	4.6146e+07	1.83034e+07	3.63487e+07	7.09785e+07	3.75001e+07	3.49933e+07	0.0998139
HP_610		539147	4.25911e+07	4.42554e+07	4.37872e+07	656154	5.43931e+07	4.44209e+07	8.5202e+07	6.81347e+07	886058	773628	4.32646e+07	501723	536835	565500	4.72062e+07	4.26644e+07	1.33906e+07	1.67181
HP_611		7.8188e+07	1.28473e+08	6.76531e+07	7.36385e+07	1.09248e+08	1.06318e+08	9.49105e+07	6.82404e+07	8.2774e+07	1.07115e+08	5.7763e+07	4.7673e+07	5.74311e+07	5.37578e+07	6.44615e+07	4.34958e+07	8.99382e+07	6.16711e+07	0.544339
HP_612		5.17467e+07	5.84386e+07	5.40046e+07	4.11043e+07	5.73736e+07	6.37323e+07	5.7771e+07	4.44678e+07	4.61464e+07	5.3509e+07	4.59939e+07	4.2405e+07	4.25403e+07	3.68849e+07	3.9918e+07	3.63975e+07	5.27539e+07	4.25212e+07	0.311095
HP_613		5.22967e+07	4.66899e+07	3.29147e+07	4.11754e+07	5.81405e+07	5.09278e+07	5.33541e+07	2.98989e+07	2.22547e+07	1.60079e+07	1.56267e+07	1.47349e+07	9.01432e+06	1.11972e+06	9.10573e+06	3.6396e+06	4.30725e+07	9.8927e+06	2.12233
HP_614		5.5752e+07	7.02514e+07	5.48465e+07	4.18243e+07	4.8576e+07	5.22027e+07	5.77967e+07	5.30831e+07	5.83359e+07	5.65444e+07	6.73445e+07	6.41141e+07	4.9327e+07	4.30624e+07	6.61715e+07	4.83637e+07	5.4741e+07	5.64182e+07	-0.0435409
HP_615		7.63434e+07	5.4688e+07	6.13269e+07	5.70881e+07	6.27575e+07	3.17412e+07	4.34978e+07	4.71916e+07	2.00337e+07	6.86594e+07	7.19857e+07	7.06405e+07	8.21826e+07	5.4503e+07	6.2544e+07	4.03449e+07	5.05187e+07	6.44086e+07	-0.350436
HP_616		1.09704e+06	1.17218e+07	2.315e+07	1.35964e+07	1.86845e+06	2.18773e+07	1.62424e+07	1.50711e+07	2.8205e+07	1.57052e+07	1.63001e+07	1.25402e+07	1.18236e+06	1.11629e+06	1.44217e+06	1.69148e+07	1.47588e+07	9.31445e+06	0.664036
HP_617		8.72045e+07	5.98394e+07	4.61614e+07	2.69117e+07	7.15433e+07	6.67443e+07	6.73286e+07	4.73748e+07	4.61352e+07	4.6509e+07	5.23452e+07	5.0636e+07	6.32187e+07	4.50389e+07	5.56493e+07	3.82997e+07	5.76937e+07	5.02424e+07	0.199508
HP_618		3.17294e+06	1.9981e+07	3.82486e+07	2.92662e+07	2.87433e+06	6.23045e+07	1.189e+07	5.34763e+07	5.37291e+07	3.56553e+06	3.67716e+06	2.10724e+07	2.61762e+06	2.72375e+06	4.04821e+06	2.83069e+07	3.05492e+07	9.43022e+06	1.69577
HP_619		5.69722e+07	2.86659e+07	5.70925e+07	5.30096e+07	3.17619e+07	5.52126e+07	2.9432e+07	4.4145e+07	4.67506e+07	3.63347e+07	6.01938e+07	5.68957e+07	7.01194e+07	3.17936e+07	5.79884e+07	5.08241e+07	4.47825e+07	5.20214e+07	-0.216171
HP_620		6.09144e+07	4.83376e+06	1.72826e+06	2.90963e+06	3.10344e+07	5.2976e+06	6.27535e+06	2.7484e+06	1.12692e+07	2.80717e+07	2.08685e+07	4.9999e+06	2.48325e+07	2.63988e+07	2.76159e+06	4.25007e+06	1.41123e+07	1.60262e+07	-0.183472
HP_621		1.86072e+07	4.08204e+07	4.65287e+07	1.21844e+07	1.71935e+07	2.68986e+07	2.65612e+07	1.72052e+07	4.6836e+07	2.78784e+07	3.34574e+07	2.44386e+07	1.70392e+07	2.93784e+07	2.6988e+07	5.57305e+07	2.80928e+07	3.07015e+07	-0.128109
HP_622		6.29368e+06	8.17101e+08	7.57578e+08	5.95776e+07	7.59729e+08	8.05557e+08	8.51351e+08	7.62107e+08	7.01297e+08	7.50236e+08	7.3982e+08	7.19241e+08	6.91344e+08	6.95983e+08	6.0397e+07	7.0647e+08	6.13399e+08	6.23356e+08	-0.0232297
HP_623		342330	4.11183e+07	1.59678e+07	2.03674e+07	858821	1.87223e+07	5.95907e+07	3.25859e+07	3.18635e+07	334499	295560	2.55415e+07	459969	823565	666774	1.79224e+07	2.46019e+07	6.57775e+06	1.9031
HP_624		755446	5.73261e+07	1.69852e+07	3.39846e+07	845912	2.95369e+07	3.57938e+07	5.22453e+07	1.40196e+07	7.28943e+06	4.84249e+06	3.85065e+07	682722	592001	698083	2.22445e+07	2.68325e+07	1.06937e+07	1.32722
HP_625		3.99899e+07	4.62742e+07	4.66073e+07	4.32401e+07	4.52799e+07	4.61295e+07	4.82509e+07	4.84902e+07	5.67686e+07	5.55453e+07	4.07627e+07	3.99345e+07	4.45911e+07	3.96648e+07	4.10914e+07	3.59394e+07	4.67812e+07	4.25042e+07	0.138323
HP_626		8.94321e+06	8.07198e+06	1.0851e+07	1.98146e+07	1.18545e+07	2.19362e+07	2.56593e+07	1.71415e+07	2.31217e+07	5.21814e+07	2.49951e+07	2.45822e+07	1.91382e+07	2.44591e+07	4.29253e+07	1.83464e+07	1.63771e+07	2.95182e+07	-0.849926
HP_627		60517.4	1.66172e+07	2.24571e+07	1.42993e+07	57631.8	2.91888e+07	1.27001e+07	2.46903e+07	5.66116e+07	49370.3	49515.9	1.32231e+07	54179.8	60684.8	50811.7	1.84978e+07	1.96314e+07	4.56936e+06	2.1031
HP_628		9.24738e+07	6.75393e+06	9.18821e+06	3.88034e+06	5.1947e+07	7.01995e+06	8.18561e+06	4.34806e+06	1.24809e+07	4.64102e+07	3.5091e+07	5.73618e+06	3.87711e+07	4.69058e+07	6.09001e+06	5.71864e+06	2.18086e+07	2.6389e+07	-0.275036
HP_629		548496	611883	1.20499e+06	1.45634e+06	712279	803124	870086	1.40588e+06	3.65715e+06	665988	609222	1.24455e+06	595577	636913	763955	1.11678e+06	1.25225e+06	804713	0.637974
HP_630		42788.9	2.02183e+07	2.26447e+07	1.56166e+07	51656.2	3.47008e+07	1.32454e+07	3.05229e+07	5.5654e+07	43276.6	61446.3	1.56254e+07	32726.5	32796.3	48943.1	2.06861e+07	2.14108e+07	5.21867e+06	2.03658
HP_631		490750	1.26384e+08	4.14325e+07	1.18254e+07	508870	8.12203e+07	1.29457e+08	5.61127e+07	8.07757e+07	1.33907e+07	1.18922e+07	4.50292e+07	535011	589929	331927	5.62542e+07	5.86898e+07	1.8289e+07	1.68213
HP_632		76772.9	110488	73733.3	80039.3	70037.1	80002.2	80581.1	82767.6	92773	63761.6	55853.7	120770	65793.4	78447.6	5.26441e+07	66497.1	83021.6	7.58503e+06	-6.51352
HP_633		2.34281e+07	7.14638e+06	8.75058e+06	3.3092e+07	6.78942e+06	1.62026e+07	1.63417e+07	2.52743e+07	1.37003e+07	4.36445e+07	3.97113e+07	1.91503e+07	3.2908e+07	3.70209e+07	1.06107e+07	1.63178e+07	1.67473e+07	2.84805e+07	-0.766048
HP_634		3.02203e+07	4.94112e+07	3.99995e+07	3.83799e+06	3.92319e+07	2.62331e+07	5.23742e+07	3.59882e+07	4.1279e+07	2.51432e+07	4.19225e+07	3.98066e+07	3.93956e+07	3.99448e+07	2.26896e+07	7.48332e+06	3.53973e+07	3.09122e+07	0.195461
HP_635		3.80465e+07	4.24689e+07	4.31541e+07	4.15842e+07	4.26363e+07	4.24881e+07	4.58357e+07	4.79933e+07	5.41695e+07	5.01032e+07	4.13034e+07	4.04219e+07	4.29132e+07	4.02938e+07	4.19118e+07	3.55171e+07	4.42641e+07	4.17806e+07	0.0833018
HP_636		287259	261786	250469	369922	229990	306383	266794	522666	880399	196496	96914	1.60339e+06	210891	642161	320644	2.48782e+06	375074	794045	-1.08205
HP_637		5.32367e+07	5.90974e+07	5.48049e+07	4.19553e+07	5.91409e+07	6.4763e+07	5.90949e+07	4.59457e+07	4.79357e+07	5.52755e+07	4.88477e+07	4.55774e+07	4.41345e+07	3.92218e+07	4.12122e+07	3.84164e+07	5.39972e+07	4.46694e+07	0.273598
HP_638		390287	3.15271e+07	2.99796e+07	4.1067e+07	974005	3.23523e+07	2.12587e+07	7.83798e+06	3.87309e+07	380153	335136	1.47018e+07	523655	939903	757566	1.51804e+07	2.26798e+07	4.68837e+06	2.27425
HP_639		156480	1.16713e+06	1.51772e+06	2.49329e+06	166905	1.38352e+06	1.34499e+06	740532	2.54922e+06	154534	190432	942884	149682	166714	518417	1.32222e+06	1.27998e+06	492126	1.37902
HP_640		324920	3.44581e+07	4.04643e+07	5.45778e+07	808917	4.10369e+07	2.42486e+07	5.95231e+06	5.34685e+07	318716	282083	1.62868e+07	434981	780077	632557	1.98221e+07	2.83712e+07	5.50817e+06	2.36478
HP_641		3.23542e+07	3.42438e+07	3.24666e+07	3.31111e+07	3.05419e+07	2.2034e+07	3.31674e+07	4.27061e+07	4.4007e+07	6.31789e+07	4.04336e+07	4.28673e+07	5.22103e+07	4.34398e+07	5.20385e+07	4.36686e+07	3.3848e+07	4.82624e+07	-0.511829
HP_642		247411	3.16957e+07	9.2006e+06	9.80243e+06	257680	1.54278e+07	4.03509e+07	1.72337e+07	1.11589e+07	4.25985e+06	4.09968e+06	1.23544e+07	199627	247682	259397	9.25626e+06	1.50417e+07	4.38241e+06	1.77917
HP_643		1.81422e+07	2.96675e+07	1.40352e+07	2.37462e+07	3.25435e+07	2.99827e+07	2.73362e+07	2.62889e+07	3.05993e+07	3.24892e+07	1.99053e+07	3.58042e+07	3.42485e+07	4.10744e+07	3.11793e+07	2.69355e+07	2.58157e+07	3.16623e+07	-0.294517
HP_644		4.49462e+07	5.10734e+07	4.62055e+07	3.65758e+07	5.17296e+07	5.77625e+07	5.36613e+07	4.35597e+07	4.02831e+07	4.63718e+07	4.02624e+07	3.75051e+07	3.75216e+07	3.32973e+07	3.39112e+07	3.28528e+07	4.73108e+07	3.73889e+07	0.33956
HP_645		7.23489e+06	3.8612e+07	7.60083e+06	1.26624e+07	1.51352e+07	2.40582e+07	2.23446e+07	2.12985e+07	1.33614e+07	2.10767e+06	1.73369e+06	5.84946e+06	2.05105e+06	5.46221e+06	1.25203e+07	1.61984e+07	1.80342e+07	6.56039e+06	1.45888
HP_646		2.44003e+07	4.04769e+07	2.93865e+07	3.03384e+07	2.98662e+07	3.54591e+07	2.93932e+07	2.10436e+07	2.5316e+07	2.68708e+07	1.70295e+07	1.91582e+07	1.90443e+07	1.54989e+07	1.46437e+07	1.62886e+07	2.952e+07	1.8362e+07	0.68497
HP_647		2.73397e+07	3.17015e+07	3.0331e+07	2.30151e+07	3.64848e+07	3.04745e+07	3.43172e+07	2.84535e+07	2.33319e+07	2.8691e+07	2.37628e+07	1.87227e+07	1.72804e+07	1.48235e+07	1.63924e+07	1.4437e+07	2.94944e+07	1.91585e+07	0.622453
HP_648		2.49314e+07	2.68625e+07	3.64772e+07	2.76645e+07	4.3426e+07	2.14027e+07	3.29182e+07	2.55968e+07	2.46512e+07	4.51075e+07	3.59575e+07	2.03381e+07	3.78921e+07	2.30307e+07	1.5228e+07	3.80075e+07	2.93256e+07	3.07945e+07	-0.0705117
HP_649		190537	4.52245e+07	2.44035e+07	2.62299e+07	520778	6.19546e+07	4.1347e+07	3.14797e+07	3.23122e+07	243725	506346	2.34501e+07	242471	171522	1.25039e+07	3.637e+07	2.92959e+07	1.04983e+07	1.48054
HP_650		4.35389e+07	3.63514e+07	3.44423e+07	3.18995e+07	4.11691e+07	3.58154e+07	2.50032e+07	2.61623e+07	3.47699e+07	3.93896e+07	3.12387e+07	3.53221e+07	3.4023e+07	3.09807e+07	2.84647e+07	3.28166e+07	3.43502e+07	3.31765e+07	0.0501587
HP_651		3.70624e+07	3.63803e+07	3.72729e+07	3.80946e+07	3.53684e+07	2.562e+07	3.59866e+07	4.80395e+07	4.868e+07	6.78374e+07	4.77397e+07	5.20482e+07	5.49048e+07	4.73394e+07	5.68175e+07	4.79422e+07	3.80561e+07	5.35185e+07	-0.49191
HP_652		434646	757765	3.45762e+07	496886	1.07674e+06	3.06651e+06	4.20304e+06	3.25538e+07	1.49487e+08	420464	516529	213569	581998	1.04418e+06	1.22514e+07	326549	2.51836e+07	2.19353e+06	3.52116
HP_653		817800	3.9653e+07	1.50609e+07	1.84796e+07	654764	2.75042e+07	4.11808e+07	3.02854e+07	2.75206e+07	3.05556e+06	3.36907e+06	2.20131e+07	909102	926645	926587	1.65279e+07	2.23508e+07	6.81829e+06	1.71284
HP_654		3.32199e+07	2.13261e+06	798176	1.02668e+06	2.15723e+07	1.73009e+06	2.17342e+06	1.82385e+06	1.40135e+06	1.85769e+07	1.46092e+07	855924	1.41394e+07	2.05114e+07	3.52742e+06	1.57829e+06	7.31981e+06	1.05426e+07	-0.526358
HP_655		2.16391e+07	2.01098e+07	3.06858e+07	1.85691e+07	2.83866e+07	1.45355e+07	2.61484e+07	2.26472e+07	2.01257e+07	3.46833e+07	1.05014e+07	1.59561e+07	3.37593e+07	1.98801e+07	1.7073e+07	8.33194e+06	2.25386e+07	2.00264e+07	0.17049
HP_656		1.70196e+07	2.46046e+07	1.83189e+07	2.57975e+07	1.61372e+07	2.97801e+07	3.07078e+07	3.40978e+07	2.18637e+07	2.75113e+07	1.5056e+07	2.29943e+07	1.45151e+07	2.05102e+07	2.646e+07	2.18727e+07	2.42586e+07	2.12742e+07	0.18939
HP_657		1.59898e+07	2.08494e+07	1.28447e+06	1.79016e+07	1.64304e+07	2.41066e+07	2.15621e+07	1.48354e+07	3.92078e+07	2.68908e+07	2.38029e+07	1.88211e+07	5.45423e+06	2.54416e+07	2.58292e+07	2.6287e+07	1.91297e+07	2.17895e+07	-0.18782
HP_658		7.31011e+07	3.93612e+07	4.83572e+07	6.71061e+07	3.15428e+07	5.04806e+07	5.25155e+07	2.64528e+07	5.82732e+07	36984.6	33054	2.37337e+07	46207.7	31156.8	3.37198e+07	3.44262e+07	4.96878e+07	1.31467e+07	1.91819
HP_659		4.26715e+07	4.95267e+07	3.90596e+07	2.97584e+07	5.04972e+07	3.38605e+07	4.14522e+07	1.70812e+07	1.16305e+07	2.48891e+07	1.41341e+07	5.93939e+06	1.07295e+07	8.55321e+06	8.13462e+06	4.08881e+06	3.50598e+07	1.09241e+07	1.6823
HP_660		130578	2.53528e+07	2.98704e+07	3.26863e+07	234168	2.45698e+07	1.7862e+07	7.57344e+06	3.16155e+07	459958	393247	1.44019e+07	142880	209777	408192	1.82601e+07	1.88772e+07	4.89658e+06	1.9468
HP_661		2.80375e+07	2.82304e+07	2.89938e+07	2.55342e+07	3.55448e+07	3.10175e+07	3.20242e+07	2.88452e+07	3.19801e+07	3.7145e+07	3.20815e+07	3.10667e+07	2.5173e+07	2.15587e+07	2.13015e+07	2.2647e+07	3.00231e+07	2.72819e+07	0.138127
HP_662		2.93409e+07	4.06068e+07	2.29295e+07	1.81457e+07	2.77962e+07	2.22709e+07	2.57799e+07	2.72967e+07	2.56131e+07	2.32595e+07	1.78184e+07	1.80142e+07	1.66089e+07	1.2712e+07	9.8058e+06	1.43565e+07	2.66422e+07	1.60822e+07	0.728249
HP_663		2.86006e+07	1.35927e+06	961265	803167	2.41444e+06	1.94158e+06	1.61025e+06	1.99542e+06	1.70996e+06	1.19574e+06	967420	634256	1.93258e+06	2.50495e+06	1.07041e+06	2.31345e+06	4.59955e+06	1.51697e+06	1.6003
HP_664		117210	3.21181e+07	5.61744e+06	1.07337e+07	122604	9.85399e+06	3.01943e+07	1.70912e+07	6.03835e+06	2.26338e+06	889154	1.67606e+07	96846.1	116003	133536	6.61752e+06	1.24319e+07	3.83958e+06	1.69502
HP_665		1.54745e+08	2.56153e+07	1.46642e+07	1.1545e+07	1.72711e+08	1.63385e+07	3.35594e+07	4.42121e+07	7.28778e+06	1.69287e+08	5.78275e+07	3.7985e+07	1.60608e+08	5.85847e+07	9.32547e+07	2.03632e+07	5.34087e+07	8.54157e+07	-0.677427
HP_666		1.64348e+07	3.12197e+07	2.04783e+07	1.74494e+07	1.99922e+07	2.27402e+07	2.33426e+07	1.30762e+07	8.49511e+06	7.14985e+06	6.50286e+06	7.00774e+06	4.52421e+06	1.62659e+06	5.78731e+06	3.11524e+06	1.92476e+07	5.10197e+06	1.91555
HP_667		1.91839e+07	1.93123e+07	1.90157e+07	2.54869e+07	1.9905e+07	3.23124e+07	2.73424e+07	2.36879e+07	1.07339e+07	3.41031e+07	2.22797e+07	2.21948e+07	2.64724e+07	3.22089e+07	1.88836e+07	1.68453e+07	2.18867e+07	2.47125e+07	-0.175188
HP_668		2.71163e+07	2.48977e+07	2.12262e+07	2.00565e+07	2.71584e+07	1.79605e+07	2.2258e+07	1.6211e+07	1.47179e+07	2.14144e+07	1.4766e+07	2.32675e+07	1.22867e+07	1.51707e+07	9.56292e+06	1.72188e+07	2.12892e+07	1.6241e+07	0.390479
HP_669		4.07194e+07	3.64654e+07	2.45908e+07	2.57337e+07	4.80305e+07	2.69229e+07	3.45717e+07	3.39418e+07	1.42062e+07	3.70245e+07	2.82562e+07	2.56112e+07	2.60046e+07	2.3448e+07	2.57849e+07	1.55794e+07	3.16869e+07	2.59584e+07	0.287688
HP_670		4.44948e+06	7.51153e+06	5.94357e+06	7.33486e+06	4.37788e+06	1.01958e+07	1.04637e+07	6.00062e+06	1.29238e+07	2.75136e+07	1.66989e+07	1.17132e+07	1.45996e+07	1.65758e+07	1.14944e+07	1.20793e+07	7.68902e+06	1.58107e+07	-1.04003
HP_671		191378	2.48691e+07	1.78545e+07	1.97618e+07	506301	2.34483e+07	9.13026e+06	5.86008e+06	1.59106e+07	330283	487216	1.32372e+07	265404	231179	9.63787e+06	2.89055e+07	1.30591e+07	7.58494e+06	0.783849
HP_672		2.09668e+07	2.10383e+07	2.19116e+07	1.73654e+07	2.37446e+07	2.64027e+07	2.62974e+07	1.34174e+07	1.00817e+07	7.51887e+06	6.26463e+06	6.19695e+06	3.84579e+06	1.29848e+06	4.90705e+06	2.49994e+06	2.01362e+07	4.64739e+06	2.1153
HP_673		148387	2.53724e+07	8.30611e+06	1.2879e+07	173926	9.25499e+06	1.93946e+07	1.36724e+07	5.29495e+06	1.87898e+06	881545	1.86894e+07	138096	134085	143694	8.45698e+06	1.04996e+07	4.33183e+06	1.27729
HP_674		2.34015e+07	2.75113e+07	2.59826e+07	2.46084e+07	2.47562e+07	2.46665e+07	2.58778e+07	2.17232e+07	1.76381e+07	3.17997e+07	2.41337e+07	2.79756e+07	2.25102e+07	2.20723e+07	2.65963e+07	2.67221e+07	2.40184e+07	2.59729e+07	-0.112866
HP_675		1.8621e+07	2.1933e+07	1.79399e+07	1.74989e+07	2.53546e+07	1.46239e+07	1.56523e+07	1.40961e+07	1.07632e+07	2.3921e+07	1.91612e+07	1.32531e+07	1.80298e+07	2.20046e+07	1.62967e+07	1.60765e+07	1.7387e+07	1.83918e+07	-0.0810573
HP_676		2.08838e+07	2.50836e+07	2.23654e+07	1.83789e+07	2.10538e+07	2.41046e+07	2.51109e+07	1.80251e+07	1.39593e+07	3.29192e+07	2.11947e+07	2.13864e+07	1.85688e+07	1.72138e+07	2.15258e+07	1.83769e+07	2.09962e+07	2.15979e+07	-0.0407685
HP_677		215902	238780	230261	267532	253430	276794	228210	236351	2.5526e+07	295231	222101	232721	236855	211558	3.15917e+06	240989	3.05259e+06	656946	2.21619
HP_678		1.45686e+07	9.63388e+06	2.08288e+07	2.41468e+07	1.59658e+07	1.70939e+07	1.7133e+07	2.01788e+07	2.02522e+07	1.96575e+07	1.89852e+07	1.7328e+07	1.54799e+07	1.24515e+07	2.91516e+07	2.00061e+07	1.77557e+07	1.90086e+07	-0.0983627
HP_679		2.05897e+07	1.88207e+07	2.21072e+07	2.28638e+07	1.96678e+07	1.61887e+07	1.66259e+07	2.29541e+07	2.31821e+07	2.40316e+07	1.88554e+07	2.35199e+07	2.41736e+07	2.55439e+07	2.44095e+07	3.0671e+07	2.03333e+07	2.44578e+07	-0.26645
HP_680		9.79116e+06	2.21467e+07	2.02269e+07	1.40686e+07	2.16193e+07	9.39721e+06	1.9096e+07	1.70982e+07	1.55294e+07	1.92092e+07	1.74436e+07	1.38266e+07	2.4001e+07	8.21058e+06	1.251e+07	5.54997e+06	1.65526e+07	1.4393e+07	0.201694
HP_681		274550	401840	1.51152e+06	1.81797e+06	213901	4.74927e+06	267626	850715	2.47655e+07	207552	186261	507308	203033	261133	2.23628e+06	4.45314e+06	3.87254e+06	1.15067e+06	1.7508
HP_682		2.54849e+07	2.11565e+07	2.95376e+07	2.00903e+07	2.20493e+07	1.92576e+07	6.84277e+06	2.69066e+07	2.66887e+07	3.26214e+07	2.66624e+07	2.85269e+07	2.3177e+07	2.90199e+07	2.73532e+07	3.15742e+07	2.20016e+07	2.84193e+07	-0.369262
HP_683		2.22083e+07	1.76775e+07	1.90287e+07	1.63793e+07	2.32488e+07	1.86123e+07	1.72416e+07	1.76813e+07	1.70409e+07	2.32295e+07	1.86825e+07	1.78971e+07	1.8159e+07	1.61864e+07	1.43728e+07	1.70513e+07	1.8791e+07	1.79398e+07	0.066875
HP_684		1.20309e+07	9.54924e+06	1.38807e+07	1.708e+07	1.42423e+07	1.46681e+07	1.36134e+07	1.61564e+07	1.3862e+07	1.33259e+07	1.43832e+07	1.74076e+07	1.34397e+07	1.20823e+07	9.62249e+06	1.37132e+07	1.38981e+07	1.34249e+07	0.0499763
HP_685		431757	538029	942643	428684	374585	548910	774404	348952	606248	1.59677e+06	3.37895e+06	789713	2.92518e+06	296503	1.98404e+06	398471	554913	1.62423e+06	-1.54943
HP_686		8.52082e+06	1.09286e+07	9.8992e+06	1.27021e+07	8.0776e+06	1.18847e+07	1.23492e+07	1.28937e+07	8.86998e+06	1.2245e+07	8.38894e+06	1.13108e+07	8.40348e+06	1.00285e+07	1.25982e+07	8.72052e+06	1.06807e+07	1.02422e+07	0.0604739
HP_687		168125	9.71179e+06	5.09388e+06	7.04337e+06	186907	1.02179e+07	5.9176e+06	1.60528e+07	2.43893e+07	214069	180641	8.14427e+06	170901	225345	179287	8.51432e+06	8.75351e+06	2.5184e+06	1.79735
HP_688		1.09525e+07	8.41619e+06	1.41598e+07	1.76409e+07	1.20854e+07	1.26041e+07	1.34546e+07	1.47768e+07	1.45739e+07	1.53763e+07	1.75063e+07	1.54237e+07	1.32945e+07	1.45778e+07	2.11111e+07	1.48349e+07	1.31849e+07	1.60178e+07	-0.28079
HP_689		2.97863e+07	3.19849e+07	3.00553e+07	2.63055e+07	3.93671e+07	2.81134e+07	2.56664e+07	1.97444e+07	1.1743e+07	3.62081e+07	2.89838e+07	2.27126e+07	3.85062e+07	3.19869e+07	2.54556e+07	2.58447e+07	2.6974e+07	2.99568e+07	-0.151314
HP_690		130990	1.02598e+07	1.15066e+07	1.66239e+07	132367	1.5788e+07	9.56317e+06	6.33047e+06	1.86266e+07	96369.6	133494	7.10992e+06	82644.1	108950	1.94214e+06	8.58388e+06	9.88465e+06	2.57963e+06	1.93803
HP_691		100716	8.56221e+06	1.03799e+07	5.93097e+06	102356	1.48765e+07	5.42047e+06	1.15752e+07	2.13637e+07	111946	89921.6	6.08864e+06	109928	118814	86781.7	8.60725e+06	8.70134e+06	2.17332e+06	2.00133
HP_692		3.55875e+07	3.62026e+07	2.07314e+07	2.92785e+07	4.36153e+07	2.17645e+07	4.51424e+07	2.68722e+07	2.52856e+07	4.11212e+07	3.31134e+07	2.8001e+07	3.14221e+07	2.60107e+07	2.04873e+07	4.17917e+07	3.16089e+07	3.17068e+07	-0.00446165
HP_693		213790	8.84682e+06	9.79654e+06	1.45515e+07	216389	1.13423e+07	4.36055e+06	2.31135e+06	1.49294e+07	188952	176886	3.73911e+06	208743	248502	536103	4.83964e+06	7.39652e+06	1.41971e+06	2.38125
HP_694		915245	6.94951e+06	3.31442e+06	685017	1.25994e+06	2.15793e+07	1.40007e+07	8.01115e+06	1.79425e+07	2.47986e+06	1.36233e+06	1.00659e+06	1.20126e+06	762360	3.87817e+06	1.04732e+06	8.29531e+06	1.67684e+06	2.30655
HP_695		1.54116e+07	3.24193e+06	4.48676e+06	3.28818e+06	1.74731e+07	5.27345e+06	1.325e+07	1.00658e+07	1.27223e+07	1.92544e+07	3.90237e+06	1.03963e+06	2.16356e+07	1.8161e+07	2.19886e+06	3.11755e+06	9.46812e+06	9.90135e+06	-0.0645459
HP_696		1.55095e+07	2.10551e+07	1.62926e+07	1.28564e+07	1.97886e+07	1.9399e+07	1.64512e+07	9.18578e+06	7.82003e+06	5.7973e+06	4.63418e+06	4.11066e+06	3.00918e+06	1.03216e+06	3.60296e+06	1.99124e+06	1.53731e+07	3.45395e+06	2.15409
HP_697		2.25188e+07	2.56204e+07	2.35299e+07	2.33774e+07	2.00252e+07	2.14484e+07	2.39966e+07	1.74087e+07	2.7742e+07	3.42426e+07	2.30297e+07	1.43909e+07	1.9174e+07	1.73277e+07	2.61905e+07	2.18205e+07	2.28519e+07	2.23109e+07	0.0345701
HP_698		738330	1.1228e+06	2.60448e+06	6.37127e+06	743884	5.63451e+06	2.47623e+06	1.65877e+06	2.03414e+07	872726	732242	958165	711500	813836	3.13231e+06	4.93324e+06	4.63241e+06	1.73629e+06	1.41576
HP_699		2.09345e+07	1.60452e+07	1.42592e+07	1.20989e+07	1.5584e+07	1.66088e+07	1.21061e+07	1.82226e+07	2.0422e+07	1.85569e+07	1.89186e+07	1.94034e+07	1.7487e+07	1.4701e+07	1.92712e+07	1.76633e+07	1.62535e+07	1.80002e+07	-0.147267
HP_700		3.94022e+06	3.49401e+06	5.93482e+06	7.68074e+06	4.47571e+06	8.48402e+06	8.26115e+06	5.58431e+06	7.32721e+06	2.11242e+07	1.19662e+07	9.15542e+06	1.07105e+07	1.08843e+07	9.12159e+06	8.5206e+06	6.13136e+06	1.16404e+07	-0.924864
HP_701		136608	2.6372e+07	2.38721e+07	2.4283e+07	386996	2.25859e+07	1.56642e+07	2.92755e+06	1.16833e+07	150064	132365	1.1782e+07	199870	346789	302548	9.04826e+06	1.42124e+07	3.13741e+06	2.1795
HP_702		1.63655e+07	1.94384e+07	1.41279e+07	1.49377e+07	1.88439e+07	1.88083e+07	1.58943e+07	1.37672e+07	1.46448e+07	1.7878e+07	9.32621e+06	1.18711e+07	1.51518e+07	1.39125e+07	1.34126e+07	1.23194e+07	1.63142e+07	1.34102e+07	0.282797
HP_703		3.12688e+07	3.58789e+07	3.5829e+07	2.04855e+07	4.27255e+07	4.00251e+07	4.20998e+07	2.96123e+07	1.8812e+07	4.036e+07	2.64771e+07	2.2046e+07	2.35846e+07	1.77608e+07	1.78391e+07	2.16766e+07	3.29708e+07	2.42492e+07	0.443251
HP_704		1.02217e+07	5.14445e+06	9.87746e+06	1.19981e+07	1.33622e+07	1.48031e+07	1.75013e+07	1.8781e+07	1.98755e+07	2.89195e+07	1.33405e+07	1.33687e+07	1.18935e+07	1.12403e+07	1.54614e+07	1.33358e+07	1.35072e+07	1.53657e+07	-0.185981
HP_705		65238.3	84865.1	74153.7	76880.5	74302.7	106664	79278.9	81490.4	93387	59515.5	53534.8	119621	96968.6	77451	2.02021e+07	62846.8	81806.8	2.95315e+06	-5.17389
HP_706		1.69321e+07	4.25377e+07	3.74695e+07	4.038e+07	2.84532e+07	5.28878e+07	5.54654e+07	4.35988e+07	5.89823e+07	1.00644e+08	8.63374e+07	6.47965e+07	1.05151e+08	1.10609e+08	6.11608e+07	5.69249e+07	4.18563e+07	8.36606e+07	-0.999103
HP_707		2.01392e+07	2.30797e+07	2.19589e+07	1.74334e+07	2.38541e+07	2.39781e+07	2.42915e+07	1.75295e+07	1.74707e+07	1.94711e+07	1.50844e+07	1.34584e+07	1.5299e+07	1.21276e+07	1.29217e+07	1.18122e+07	2.10817e+07	1.43106e+07	0.558904
HP_708		291533	1.72306e+07	1.85441e+07	2.74555e+07	721702	1.8403e+07	1.13443e+07	5.33903e+06	2.72324e+07	279890	248834	9.58076e+06	387702	694977	567330	8.70571e+06	1.40625e+07	2.9236e+06	2.26603
HP_709		1.20271e+07	1.30834e+07	1.22269e+07	8.87739e+06	1.87018e+06	1.05156e+07	1.94193e+07	1.22014e+07	1.84373e+07	1.66046e+07	1.15591e+07	1.08323e+07	1.05186e+07	1.18653e+07	3.14513e+06	1.07715e+07	1.20732e+07	1.07566e+07	0.166576
HP_710		1.35909e+07	1.05765e+07	1.4373e+07	1.40215e+07	1.557e+07	1.82464e+07	1.6506e+07	1.52188e+07	9.39951e+06	1.57674e+07	1.03683e+07	8.11629e+06	1.03594e+07	1.14398e+07	1.04821e+07	1.16405e+07	1.4167e+07	1.11677e+07	0.3432
HP_711		3.14384e+06	8.02481e+06	2.91875e+07	1.86042e+07	2.80334e+06	3.96486e+07	1.06695e+07	4.4951e+07	4.45204e+07	3.54044e+06	3.62105e+06	1.90324e+07	2.54058e+06	2.68916e+06	2.81312e+06	2.4727e+07	2.23948e+07	8.42339e+06	1.41069
HP_712		9.6994e+06	1.07164e+07	1.12918e+07	1.19015e+07	9.28111e+06	1.25097e+07	1.17924e+07	9.59143e+06	1.00161e+07	1.79981e+07	1.35691e+07	1.04196e+07	1.53117e+07	1.54109e+07	1.86346e+07	1.42434e+07	1.07555e+07	1.50839e+07	-0.48793
HP_713		67826.4	1.8003e+06	546572	642267	68054.8	786638	593522	323362	1.25899e+06	39373.3	48878.4	385866	43167.9	41252.6	220513	477076	676393	179447	1.91431
HP_714		9.31424e+06	4.79152e+06	5.6593e+06	2.53454e+06	1.20058e+07	8.93019e+06	7.56682e+06	1.75319e+07	5.31457e+06	7.93061e+06	4.62279e+06	3.57899e+06	6.74719e+06	1.42285e+07	2.69911e+06	8.27652e+06	8.18321e+06	6.8691e+06	0.252546
HP_715		1.59211e+07	3.38272e+06	3.2709e+06	6.67857e+06	4.34605e+06	7.36749e+06	7.92843e+06	5.87969e+06	7.55231e+06	1.72143e+07	1.04016e+07	9.30781e+06	8.85854e+06	9.02024e+06	1.03594e+07	8.16022e+06	6.92525e+06	1.04746e+07	-0.596955
HP_716		2.00742e+07	2.10005e+07	2.04329e+07	1.58393e+07	2.18559e+07	2.50341e+07	2.29151e+07	1.60691e+07	1.76219e+07	1.98578e+07	1.90936e+07	1.72981e+07	1.69452e+07	1.49186e+07	1.56222e+07	1.50405e+07	2.00937e+07	1.6968e+07	0.243925
HP_717		1.57406e+07	1.3593e+07	1.72732e+07	1.82034e+07	1.64062e+07	1.66648e+07	1.5586e+07	1.51501e+07	1.59451e+07	2.56306e+07	2.40179e+07	2.12254e+07	2.09751e+07	2.28512e+07	2.40616e+07	2.17802e+07	1.60625e+07	2.29346e+07	-0.513829
HP_718		1.33693e+07	6.71108e+06	1.3658e+07	1.9084e+07	1.38139e+07	8.60494e+06	1.07297e+07	1.09467e+07	1.23995e+07	7.82955e+06	1.13884e+07	1.2736e+07	6.85081e+06	2.37821e+06	6.41077e+06	4.21048e+06	1.21463e+07	7.4006e+06	0.714807
HP_719		1.77811e+07	1.01784e+07	1.22612e+07	1.08002e+07	2.0155e+07	1.16283e+07	6.40696e+06	1.47122e+07	9.66125e+06	2.38679e+07	1.3523e+07	1.4755e+07	1.91495e+07	1.91906e+07	1.18859e+07	1.23097e+07	1.26205e+07	1.63831e+07	-0.376434
HP_720		1.57888e+07	2.04099e+07	1.35622e+07	1.5067e+07	1.76583e+07	2.21907e+07	2.01364e+07	1.84234e+07	1.61691e+07	1.85339e+07	2.39289e+07	2.01113e+07	2.69408e+07	2.16442e+07	1.39721e+07	2.33134e+07	1.77118e+07	2.12064e+07	-0.259789
HP_721		1.38872e+07	9.73446e+06	1.72351e+07	2.662e+07	1.56559e+07	1.56203e+07	1.5412e+07	2.03154e+07	1.91341e+07	1.81225e+07	1.78845e+07	2.26947e+07	8.88867e+06	1.3545e+07	2.96435e+07	1.97221e+07	1.70683e+07	1.8643e+07	-0.127317
HP_722		3.4249e+07	4.21592e+07	2.77097e+07	3.58663e+07	3.61071e+07	1.99339e+07	1.65764e+07	2.671e+07	3.10027e+07	3.45109e+07	3.53172e+07	2.108e+07	3.20952e+07	3.13289e+07	1.70286e+07	4.09451e+06	3.00349e+07	2.5065e+07	0.260965
HP_723		1.36413e+07	1.96655e+07	1.57066e+07	1.67855e+07	1.29845e+07	1.85814e+07	1.51588e+07	1.36626e+07	1.46714e+07	2.32417e+07	2.03515e+07	1.52562e+07	2.17611e+07	1.85206e+07	2.28238e+07	1.88978e+07	1.56509e+07	2.01218e+07	-0.362517
HP_724		992945	5.53227e+06	1.29353e+06	1.83053e+06	2.11998e+06	1.72447e+07	1.77376e+06	2.89493e+06	2.07064e+06	295052	247477	839545	281141	813693	2.1862e+06	2.28494e+06	3.97258e+06	992579	2.00082
HP_725		1.4937e+07	7.84766e+06	1.38733e+07	1.8338e+07	1.2686e+07	9.67828e+06	1.15367e+07	1.47315e+07	1.2164e+07	7.19557e+06	9.87901e+06	1.00719e+07	5.68819e+06	2.05498e+06	6.55643e+06	3.8081e+06	1.28658e+07	6.46488e+06	0.992849
HP_726		365123	330868	278272	312526	321923	326532	271999	318530	377774	341685	313001	271755	305954	359237	328664	280469	322616	314395	0.0372422
HP_727		1.05429e+07	1.00504e+07	8.00484e+06	6.72657e+06	1.67176e+07	8.28542e+06	7.70496e+06	7.34416e+06	8.69741e+06	1.8766e+07	1.05033e+07	9.12492e+06	1.79631e+07	1.70473e+07	6.50778e+06	1.3557e+07	9.34159e+06	1.33528e+07	-0.5154
HP_728		1.18452e+07	8.59587e+06	1.52946e+07	1.8121e+07	1.34041e+07	1.35432e+07	1.26851e+07	1.5295e+07	1.47662e+07	1.45123e+07	1.77092e+07	1.46915e+07	1.30207e+07	1.28131e+07	1.91357e+07	1.50353e+07	1.37278e+07	1.5274e+07	-0.153975
HP_729		180623	246166	761202	561846	61310.4	285117	273628	419763	2.95344e+06	630725	12424.8	1.29757e+06	4495.99	47123.4	6640.22	1.60664e+06	638121	515088	0.309011
HP_730		1.98041e+07	2.33373e+07	2.31244e+07	1.75071e+07	2.08791e+07	2.39053e+07	2.44544e+07	1.65966e+07	1.72505e+07	1.95312e+07	1.5812e+07	1.31919e+07	1.51919e+07	1.22107e+07	1.29795e+07	1.19329e+07	2.07621e+07	1.44072e+07	0.527167
HP_731		256268	1.01813e+07	1.40571e+07	1.77359e+07	311439	1.39182e+07	6.49117e+06	2.22668e+06	1.64236e+07	214216	195056	4.94111e+06	355383	344819	283361	7.15792e+06	9.06686e+06	1.92741e+06	2.23394
HP_732		77843.6	97355.5	84770.3	92107	80112.6	87572.8	92052.2	93846.1	109185	68859.1	61786.8	138218	111463	89087.5	1.47066e+07	76005.8	90538.3	2.17886e+06	-4.5889
HP_733		1.21826e+06	6.57068e+06	1.57574e+06	2.22461e+06	2.53727e+06	1.73447e+07	1.43149e+07	3.47145e+06	2.38136e+06	399500	308263	1.2258e+06	342724	1.13694e+06	2.65414e+06	3.16281e+06	5.73767e+06	1.3186e+06	2.12146
HP_734		306448	1.38443e+07	5.45583e+06	7.92431e+06	415970	5.23542e+06	8.64048e+06	1.14637e+07	5.99618e+06	1.28131e+06	1.41723e+06	1.11045e+07	421324	329928	328910	5.34789e+06	6.58696e+06	2.89016e+06	1.18846
HP_735		6.74009e+06	7.194e+06	5.48571e+06	5.92208e+06	5.13738e+06	6.79983e+06	7.69951e+06	5.98201e+06	8.04561e+06	1.21216e+07	7.73042e+06	8.08072e+06	7.3387e+06	9.702e+06	7.32028e+06	7.60986e+06	6.55625e+06	8.55766e+06	-0.384346
HP_736		2.07953e+07	1.80999e+07	2.15492e+07	1.463e+07	1.90987e+07	1.59269e+07	1.73882e+07	2.07313e+07	1.99184e+07	3.58183e+07	2.27551e+07	2.50024e+07	2.56145e+07	2.59844e+07	2.64003e+07	2.5965e+07	1.8682e+07	2.67914e+07	-0.520123
HP_737		8.79718e+06	8.03827e+06	6.65607e+06	6.33995e+06	1.28023e+07	6.979e+06	6.6302e+06	6.23249e+06	6.6874e+06	1.49383e+07	9.8364e+06	6.32471e+06	1.42067e+07	1.44264e+07	7.40387e+06	1.07453e+07	7.68476e+06	1.11259e+07	-0.533854
HP_738		1.31669e+07	1.44031e+07	1.31295e+07	1.15389e+07	1.59224e+07	1.00247e+07	7.9803e+06	8.89085e+06	8.29559e+06	1.74941e+07	1.21843e+07	1.02965e+07	1.19473e+07	1.37258e+07	1.26671e+07	1.23467e+07	1.14836e+07	1.29517e+07	-0.173566
HP_739		1.59199e+07	1.05253e+07	1.70794e+07	1.4828e+07	7.52531e+06	7.17381e+06	1.36806e+07	2.04984e+07	1.59055e+07	1.299e+07	1.97175e+07	2.36904e+07	2.06583e+07	2.13739e+07	9.38201e+06	2.25467e+07	1.36818e+07	1.86227e+07	-0.444802
HP_740		163675	2.24967e+06	2.79238e+06	7.08762e+06	161461	3.18387e+06	1.32615e+06	929391	1.10902e+07	175573	145236	1.70553e+06	134439	166719	212338	4.71517e+06	3.22049e+06	1.03643e+06	1.63566
HP_741		105780	1.40035e+07	1.15548e+07	1.31766e+07	278657	1.3404e+07	9.58738e+06	2.49065e+06	1.12022e+07	103148	92380.7	4.96146e+06	143444	262662	218073	6.24614e+06	8.42262e+06	1.71819e+06	2.29338
HP_742		2.97678e+06	2.57102e+06	1.44912e+07	5.04197e+06	2.69991e+06	4.76903e+06	5.1426e+06	3.22165e+06	5.68016e+06	1.23532e+07	8.03445e+06	5.77438e+06	7.05478e+06	6.34046e+06	6.00494e+06	7.19648e+06	5.17714e+06	7.53695e+06	-0.541825
HP_743		6.89553e+06	8.19836e+06	7.9783e+06	7.48195e+06	6.93743e+06	5.09122e+06	5.44323e+06	7.33555e+06	7.16048e+06	1.1136e+07	9.084e+06	6.50999e+06	4.84978e+06	9.2502e+06	8.71916e+06	6.07244e+06	6.94689e+06	7.94593e+06	-0.193848
HP_744		1.38979e+07	7.56658e+06	1.34402e+07	1.98166e+07	1.30551e+07	1.2163e+07	1.25083e+07	1.67107e+07	9.31857e+06	3.43231e+06	1.01441e+07	1.16379e+07	1.18742e+07	5.74582e+06	2.11115e+07	1.50642e+07	1.31641e+07	1.12872e+07	0.221929
HP_745		1.06424e+07	6.35015e+06	1.29131e+07	1.61606e+07	8.67525e+06	1.14285e+07	1.08394e+07	1.23643e+07	1.36835e+07	1.28023e+07	1.20844e+07	1.28252e+07	8.92019e+06	8.41047e+06	1.78045e+07	1.36899e+07	1.14508e+07	1.23624e+07	-0.110513
HP_746		6.90246e+06	9.01446e+06	6.01922e+06	6.6083e+06	5.79285e+06	9.79693e+06	1.02783e+07	7.48262e+06	8.80091e+06	1.2589e+07	1.00353e+07	9.69007e+06	1.08839e+07	1.26547e+07	6.74995e+06	7.76132e+06	7.85511e+06	1.0052e+07	-0.355781
HP_747		9.3106e+06	1.16595e+07	6.23268e+06	7.54258e+06	9.27866e+06	1.00533e+07	6.34456e+06	4.9893e+06	6.55179e+06	7.12641e+06	8.48147e+06	7.098e+06	9.14187e+06	5.79433e+06	5.37273e+06	5.92425e+06	7.99588e+06	6.9913e+06	0.193697
HP_748		151757	857532	4.56001e+06	1.88458e+07	137337	2.82027e+06	1.20248e+06	841166	1.63607e+07	153572	132653	1.29176e+06	182405	200471	592609	2.80961e+06	5.08635e+06	766154	2.73092
HP_749		9.29318e+06	1.21556e+07	8.5661e+06	1.21885e+07	8.02732e+06	1.03968e+07	6.66502e+06	1.2744e+07	6.09239e+06	1.07251e+07	8.86965e+06	1.05215e+07	8.61227e+06	1.17238e+07	6.71723e+06	1.19135e+07	9.56988e+06	9.869e+06	-0.0444043
HP_750		9.99131e+06	8.23268e+06	1.0427e+07	1.05246e+07	1.15935e+07	1.03974e+07	1.23094e+07	9.35843e+06	1.13165e+07	9.41165e+06	9.98465e+06	1.00132e+07	9.33774e+06	9.13394e+06	9.92218e+06	1.29744e+07	1.04612e+07	1.01111e+07	0.0491092
HP_751		264392	2.96029e+07	1.1355e+07	1.55715e+07	658228	1.44539e+07	3.87269e+07	2.36332e+07	2.42426e+07	257798	227588	1.77741e+07	353411	635466	514734	1.225e+07	1.76121e+07	4.5733e+06	1.94526
HP_752		7.29555e+06	6.88876e+06	6.27009e+06	7.3185e+06	8.89679e+06	6.77734e+06	8.42343e+06	6.97023e+06	7.35232e+06	1.05928e+07	8.56015e+06	5.73891e+06	8.51426e+06	1.15505e+07	4.21038e+06	6.57693e+06	7.35478e+06	7.96341e+06	-0.114705
HP_753		196382	6.10077e+06	8.73204e+06	1.07445e+07	266133	8.39721e+06	4.21262e+06	1.51197e+06	1.1948e+07	172917	153758	2.87223e+06	276949	270829	235056	4.14818e+06	5.78996e+06	1.16142e+06	2.31767
HP_754		6.73934e+06	1.02099e+07	1.32514e+07	1.06537e+07	4.21657e+06	3.55088e+06	8.12411e+06	1.25838e+07	9.61476e+06	2.7644e+06	1.1728e+07	1.37703e+07	1.22594e+07	1.57184e+07	2.50063e+06	1.6459e+07	8.77161e+06	1.07429e+07	-0.292468
HP_755		3.21968e+07	1.52883e+06	1.05128e+06	793678	2.90231e+06	2.11913e+06	1.69543e+06	2.16377e+06	2.07744e+06	1.29014e+06	1.10789e+06	658005	2.36171e+06	2.97793e+06	1.17259e+06	2.64816e+06	5.16985e+06	1.7452e+06	1.56673
HP_756		634642	477336	625950	578483	687591	551018	820247	767778	7.96776e+06	801182	830479	735806	617847	830486	834829	427288	1.45676e+06	725417	1.00588
HP_757		1.22194e+07	1.20562e+07	1.04279e+07	1.05967e+07	1.67674e+07	1.26407e+07	1.31656e+07	1.48171e+07	1.41864e+07	1.64217e+07	1.62328e+07	1.60356e+07	1.75866e+07	1.13144e+07	9.88616e+06	1.57358e+07	1.29864e+07	1.47447e+07	-0.1832
HP_758		4.02405e+06	7.71034e+06	3.28944e+06	4.94364e+06	1.17749e+07	7.1108e+06	4.91179e+06	7.2348e+06	8.81787e+06	4.8766e+06	6.55874e+06	7.64998e+06	5.6417e+06	7.60064e+06	3.60975e+06	7.06517e+06	6.6464e+06	6.14323e+06	0.113576
HP_759		1.23652e+07	1.06021e+07	8.38212e+06	1.09394e+07	1.112e+07	1.11579e+07	1.40608e+07	1.05029e+07	1.33894e+07	1.05721e+07	1.04725e+07	8.21309e+06	1.06303e+07	7.91581e+06	1.07387e+07	1.54914e+07	1.13911e+07	1.05763e+07	0.107071
HP_760		4.36144e+06	2.62021e+06	6.71322e+06	3.36464e+06	8.77472e+06	4.94687e+06	2.37035e+06	1.9269e+06	6.51947e+06	8.85447e+06	1.03985e+07	6.77905e+06	1.54948e+07	9.87415e+06	1.10224e+07	4.10669e+06	4.62198e+06	9.50429e+06	-1.04007
HP_761		302574	3.66539e+07	2.50956e+07	1.10686e+07	240161	2.81992e+07	3.01408e+07	3.18617e+07	2.30302e+07	354356	215843	2.91464e+07	331958	320568	467956	2.82755e+07	2.07325e+07	8.44466e+06	1.29578
HP_762		5.11054e+06	1.04921e+07	1.32358e+07	1.18608e+07	1.3153e+07	1.36666e+07	1.08028e+07	1.71414e+07	1.29769e+07	2.17515e+07	1.13939e+07	1.44285e+07	1.34406e+07	1.51964e+07	1.25208e+07	1.56346e+07	1.20489e+07	1.49095e+07	-0.307329
HP_763		34159.9	2.72266e+06	4.63896e+06	2.17277e+06	31380.6	4.9321e+06	1.99396e+06	3.40516e+06	1.10137e+07	33730.1	55252	2.00722e+06	79219.9	37183.2	55644.9	3.40881e+06	3.43831e+06	811009	2.08391
HP_764		1.20462e+06	1.10082e+06	6.48734e+06	1.0994e+07	1.24213e+06	2.34056e+06	2.77432e+06	8.84203e+06	2.61588e+06	6.50178e+06	4.17902e+06	3.32779e+06	3.58147e+06	3.57219e+06	3.43858e+06	3.2586e+06	4.17796e+06	3.97992e+06	0.070061
HP_765		7.47268e+06	4.98469e+06	1.11616e+07	1.37287e+07	8.26564e+06	8.84144e+06	9.66061e+06	1.05373e+07	1.04302e+07	9.49022e+06	8.52803e+06	8.65531e+06	8.03403e+06	6.72952e+06	1.61438e+07	1.08536e+07	9.45366e+06	9.77636e+06	-0.0484249
HP_766		747945	1.47473e+06	3.49392e+06	3.53526e+06	711180	1.88278e+06	1.13681e+06	2.29597e+06	2.13926e+07	470242	399864	286079	708782	331245	383208	8.75312e+07	4.07458e+06	1.2873e+07	-1.65962
HP_767		8.58687e+06	7.0445e+06	8.32763e+06	9.32488e+06	7.45662e+06	1.21799e+07	1.0251e+07	1.0144e+07	1.09671e+07	7.38363e+06	1.09254e+07	8.3235e+06	6.55438e+06	1.12675e+07	9.98782e+06	7.03572e+06	9.36472e+06	8.78257e+06	0.0925935
HP_768		1.12212e+07	1.18376e+07	7.04705e+06	1.18369e+07	4.17085e+06	8.28736e+06	7.97847e+06	1.14118e+07	7.31847e+06	1.04997e+07	7.01118e+06	1.13034e+07	1.4235e+07	9.95762e+06	1.09365e+07	1.08044e+07	9.01219e+06	1.06783e+07	-0.244729
HP_769		223275	1.32263e+07	2.11317e+07	2.25635e+07	228015	1.76592e+06	2.24139e+07	1.57797e+07	2.48594e+07	377059	226580	1.23464e+07	199257	213230	7.34789e+06	1.69515e+06	1.35769e+07	3.20079e+06	2.08465
HP_770		1.95867e+06	1.34796e+06	3.13002e+06	7.3034e+06	2.34861e+06	3.98127e+06	4.67304e+06	5.81748e+06	5.56988e+06	1.03631e+07	6.50741e+06	6.09578e+06	8.51375e+06	7.07671e+06	5.44103e+06	3.59074e+06	4.01448e+06	6.79836e+06	-0.759972
HP_771		4.33277e+06	3.81784e+06	7.80016e+06	5.09043e+06	3.58371e+06	4.29732e+06	4.41731e+06	4.78469e+06	7.65351e+06	9.64035e+06	6.52539e+06	6.04543e+06	4.4703e+06	6.14971e+06	4.65863e+06	3.15067e+06	5.08642e+06	5.80578e+06	-0.190841
HP_772		1.06712e+07	1.03768e+07	9.39592e+06	6.21474e+06	7.57066e+06	9.58873e+06	7.25316e+06	3.55704e+06	6.31574e+06	6.98127e+06	8.696e+06	8.49833e+06	7.89285e+06	5.86014e+06	5.28707e+06	8.31582e+06	7.88266e+06	7.36164e+06	0.0986559
HP_773		827328	2.38007e+06	962438	1.76968e+06	1.43661e+06	9.14779e+06	7.18534e+06	3.01106e+06	1.8257e+06	243871	156571	902098	146298	776803	2.75409e+06	2.73145e+06	3.17178e+06	1.1016e+06	1.5257
HP_774		1.34692e+07	4.6337e+06	1.09686e+07	1.02053e+07	9.39406e+06	6.0777e+06	8.75724e+06	6.78292e+06	6.11432e+06	4.64861e+06	5.45748e+06	4.78001e+06	3.35615e+06	1.60863e+06	4.22206e+06	2.09918e+06	8.48923e+06	3.73888e+06	1.18303
HP_775		148335	8.52582e+06	1.08755e+07	1.25916e+07	342339	9.90698e+06	6.27225e+06	2.89602e+06	1.0714e+07	95156	88954.2	4.45534e+06	136337	230792	156288	5.68923e+06	6.9192e+06	1.5503e+06	2.15806
HP_776		1.76216e+07	1.8159e+07	1.67787e+07	1.59957e+07	1.93581e+07	1.51175e+07	1.01825e+07	1.64012e+07	1.27162e+07	2.29171e+07	1.87046e+07	1.56222e+07	2.1551e+07	1.93648e+07	1.76421e+07	1.86585e+07	1.58145e+07	1.92086e+07	-0.280505
HP_777		1.27221e+07	1.36645e+07	1.3297e+07	1.04293e+07	1.81164e+07	1.73253e+07	2.1601e+07	1.21882e+07	9.86994e+06	1.15528e+07	9.32091e+06	6.89859e+06	6.33007e+06	7.00067e+06	6.32546e+06	6.0156e+06	1.43571e+07	7.63487e+06	0.911086
HP_778		444921	119779	129981	88788.5	460825	106553	122692	103687	103339	91344.3	57535.9	131647	102948	145522	9.71871e+06	69095.3	186729	1.47383e+06	-2.98055
HP_779		50011.8	367929	805943	603681	49929.7	488149	403884	339753	844234	43077	56880.8	454383	36290.6	60556.5	158036	463008	439279	181747	1.2732
HP_780		443111	3.96584e+07	8.34615e+06	6.91245e+06	541999	2.07506e+07	4.4902e+07	2.06483e+07	2.62727e+07	2.75376e+06	2.11254e+06	9.47571e+06	279417	399713	890710	2.00206e+07	1.87195e+07	5.1332e+06	1.86661
HP_781		420419	9.04256e+06	2.67843e+06	5.42374e+06	387272	4.78545e+06	8.35801e+06	7.20096e+06	6.08837e+06	515891	347276	6.08793e+06	371057	405279	412074	4.1147e+06	4.93169e+06	1.7506e+06	1.49423
HP_782		1.05483e+07	1.19364e+07	9.8082e+06	9.52079e+06	1.33971e+07	6.83911e+06	7.81848e+06	7.36555e+06	6.29536e+06	1.35919e+07	1.02866e+07	9.14248e+06	1.20465e+07	1.07687e+07	9.69105e+06	9.21364e+06	9.28103e+06	1.06773e+07	-0.202186
HP_783		6.06201e+06	9.12476e+06	7.46156e+06	8.02655e+06	5.67817e+06	6.72613e+06	9.83784e+06	3.64031e+06	8.45578e+06	1.25558e+07	8.46842e+06	7.42364e+06	7.80355e+06	7.22248e+06	7.36794e+06	6.34365e+06	7.22368e+06	8.16936e+06	-0.177489
HP_784		6.09238e+06	5.97326e+06	8.09807e+06	5.86246e+06	6.22712e+06	5.18455e+06	2.7972e+06	5.93212e+06	5.25729e+06	7.05787e+06	8.58022e+06	5.46715e+06	9.86521e+06	7.45758e+06	6.90393e+06	6.13784e+06	5.71383e+06	7.35283e+06	-0.363842
HP_785		312283	336757	306950	340526	392178	336184	413627	299239	321652	631623	268125	303528	244649	372537	275188	333574	339933	347032	-0.0298198
HP_786		7.51452e+06	3.54822e+06	1.01061e+07	1.19053e+07	1.06456e+07	1.02085e+07	9.23233e+06	1.14347e+07	9.71911e+06	1.01334e+07	1.12023e+07	9.42539e+06	8.86068e+06	8.39125e+06	1.301e+07	9.91809e+06	9.36827e+06	1.01344e+07	-0.113413
HP_787		1.35607e+07	7.95816e+06	4.87881e+06	9.89659e+06	1.04754e+07	9.61643e+06	8.67733e+06	8.22645e+06	1.43949e+07	1.24176e+07	1.07456e+07	8.35061e+06	1.54332e+07	1.58885e+07	8.17873e+06	4.67671e+06	9.74276e+06	1.0813e+07	-0.150365
HP_788		1.46483e+06	3.55125e+06	5.86096e+06	7.94274e+06	1.63024e+06	8.4158e+06	2.23471e+06	1.2767e+06	1.64317e+07	1.55245e+06	1.57532e+06	1.38614e+06	1.63844e+06	1.65005e+06	5.96125e+06	3.60276e+06	5.42321e+06	2.48091e+06	1.12828
HP_789		8.89399e+06	6.51797e+06	8.77532e+06	8.53117e+06	8.58379e+06	7.18159e+06	7.69828e+06	9.04548e+06	7.43159e+06	1.02695e+07	1.14786e+07	1.07443e+07	1.19358e+07	1.21807e+07	8.35088e+06	6.92575e+06	8.07324e+06	1.02693e+07	-0.347125
HP_790		167231	4.92509e+06	4.52626e+06	4.7725e+06	487173	5.17312e+06	5.22426e+06	9.99367e+06	1.02896e+07	172351	157217	4.70878e+06	245800	273146	370890	5.00439e+06	5.0621e+06	1.5618e+06	1.69653
HP_791		3.73069e+06	9.25635e+06	4.21476e+06	4.0774e+06	9.18236e+06	8.67359e+06	8.15421e+06	3.248e+06	3.38342e+06	4.62234e+06	1.57557e+06	1.0894e+06	1.39207e+06	1.07962e+06	1.38779e+06	507772	5.9912e+06	1.66494e+06	1.84738
HP_792		1.09372e+07	1.09905e+07	9.81856e+06	6.2233e+06	7.95712e+06	1.00227e+07	7.62376e+06	4.09059e+06	6.50548e+06	7.81443e+06	9.59103e+06	9.93416e+06	9.38261e+06	7.7281e+06	6.06717e+06	9.88268e+06	8.24102e+06	8.6286e+06	-0.0663032
HP_793		257978	386929	347758	379527	255673	384570	391556	312017	9.49341e+06	276136	230344	422629	205946	254612	280597	384241	1.3566e+06	293501	2.20856
HP_794		1.05235e+07	7.33202e+06	9.91504e+06	8.2597e+06	9.77855e+06	8.90744e+06	9.27556e+06	9.82666e+06	1.32505e+07	1.16361e+07	1.15838e+07	1.62216e+07	1.05421e+07	9.19345e+06	6.89875e+06	7.04633e+06	9.67433e+06	1.0446e+07	-0.11072
HP_795		2.28202e+06	1.0585e+06	3.91412e+06	4.85324e+06	2.69044e+06	2.86336e+06	2.65825e+06	4.51154e+06	3.78351e+06	1.90994e+06	3.11534e+06	2.29962e+06	1.30297e+06	2.07861e+06	6.73074e+06	3.87026e+06	3.17944e+06	3.04393e+06	0.0628396
HP_796		1.05074e+07	1.06341e+07	9.21888e+06	6.18497e+06	7.6853e+06	1.10694e+07	7.13852e+06	3.51032e+06	6.20587e+06	7.09746e+06	8.32506e+06	8.3283e+06	7.91225e+06	5.79964e+06	5.29325e+06	8.35247e+06	8.01719e+06	7.3012e+06	0.134963
HP_797		266369	1.10041e+06	1.39013e+06	2.61325e+06	203547	2.61174e+06	353396	563640	9.11232e+06	197979	178629	482001	196008	253120	1.12641e+06	1.36132e+06	2.02387e+06	542210	1.90019
HP_798		1.5351e+06	7.28662e+06	9.64914e+06	7.55235e+06	1.00994e+07	1.08224e+07	8.51259e+06	1.26279e+07	1.07304e+07	1.69014e+07	8.35769e+06	9.89804e+06	9.24747e+06	1.14443e+07	1.05483e+07	1.00616e+07	8.75732e+06	1.09227e+07	-0.318768
HP_799		5.56326e+06	6.56097e+06	5.38728e+06	4.87679e+06	5.19054e+06	6.37845e+06	6.64345e+06	5.65542e+06	5.23101e+06	1.21642e+07	6.59179e+06	6.56263e+06	8.9239e+06	7.66302e+06	9.90428e+06	5.2689e+06	5.7208e+06	8.15411e+06	-0.511311
HP_800		3.60406e+06	4.02894e+06	3.15761e+06	2.79247e+06	3.15155e+06	6.35073e+06	5.5802e+06	3.72842e+06	5.27349e+06	8.38132e+06	6.56154e+06	6.31176e+06	6.77693e+06	7.40654e+06	4.15218e+06	4.39408e+06	4.18527e+06	6.28348e+06	-0.586241
HP_801		4.60254e+06	7.43573e+07	1.00759e+08	4.97489e+07	6.93242e+06	7.99278e+07	4.89229e+07	2.83642e+08	8.32176e+07	191349	7.64015e+06	5.20176e+07	406407	148988	9.24492e+06	1.12701e+08	8.13457e+07	2.605e+07	1.64278
HP_802		4.5647e+06	3.26466e+06	8.23577e+06	3.99875e+06	4.62346e+06	5.62339e+06	3.50206e+06	3.29911e+06	8.76282e+06	4.81577e+06	4.31823e+06	6.05333e+06	8.22862e+06	3.1688e+06	2.73151e+06	3.69802e+06	5.09719e+06	4.71633e+06	0.112039
HP_803		7.75116e+06	4.71462e+06	7.31391e+06	7.94247e+06	9.23831e+06	3.85877e+06	5.92768e+06	7.31939e+06	8.39001e+06	5.55752e+06	6.33733e+06	1.03703e+07	7.01136e+06	7.95152e+06	2.53243e+06	8.64747e+06	6.93959e+06	6.91541e+06	0.00503482
HP_804		5.98816e+06	8.12816e+06	5.72079e+06	5.35943e+06	8.60727e+06	6.48724e+06	5.07304e+06	4.33692e+06	5.53642e+06	7.86291e+06	4.95812e+06	6.88241e+06	8.46741e+06	6.77779e+06	6.16616e+06	6.40106e+06	6.13749e+06	6.78798e+06	-0.145333
HP_805		5.16268e+06	3.45144e+06	5.66641e+06	4.63089e+06	4.99471e+06	5.10246e+06	5.23188e+06	6.52936e+06	5.59298e+06	5.4727e+06	4.15299e+06	5.32839e+06	4.66798e+06	5.07374e+06	6.67764e+06	5.36493e+06	5.15142e+06	5.24834e+06	-0.0268898
HP_806		849979	5.72426e+06	8.57516e+06	1.11021e+07	1.22264e+06	8.58431e+06	2.25338e+06	4.8994e+06	8.247e+06	1.13174e+06	1.20713e+06	3.77759e+06	1.20004e+06	1.19749e+06	2.2731e+06	6.27017e+06	5.71758e+06	2.43675e+06	1.23045
HP_807		6.02638e+06	8.60095e+06	6.22777e+06	7.57391e+06	4.8423e+06	5.84576e+06	9.43519e+06	5.47731e+06	8.69178e+06	1.16321e+07	7.61985e+06	7.22965e+06	7.82936e+06	9.07362e+06	7.21501e+06	6.06659e+06	6.96904e+06	8.09516e+06	-0.2161
HP_808		1.20063e+06	1.04601e+06	1.4701e+06	2.69244e+06	1.64947e+06	3.07579e+06	3.10426e+06	2.10461e+06	3.13735e+06	7.88334e+06	3.4496e+06	3.44748e+06	2.59002e+06	3.34192e+06	6.5223e+06	2.32443e+06	2.16452e+06	4.22273e+06	-0.964129
HP_809		490151	9.27124e+06	4.8924e+06	5.94171e+06	606562	3.77558e+06	6.66926e+06	9.73874e+06	7.33718e+06	1.19091e+06	1.47295e+06	7.68256e+06	500732	525323	1.09745e+06	5.66383e+06	5.41365e+06	2.59054e+06	1.06335
HP_810		1.16875e+07	1.24592e+07	6.00022e+06	9.66402e+06	1.43471e+07	7.07177e+06	6.22178e+06	3.84434e+06	9.30786e+06	7.08349e+06	7.30295e+06	5.91003e+06	6.90763e+06	5.8728e+06	4.10208e+06	7.67639e+06	8.95597e+06	6.40791e+06	0.482996
HP_811		5.5302e+06	5.75113e+06	7.09028e+06	6.95587e+06	5.94757e+06	3.63345e+06	7.00531e+06	6.45181e+06	8.70806e+06	1.62171e+07	7.06351e+06	5.68038e+06	4.75825e+06	8.88023e+06	7.83676e+06	5.17533e+06	6.34152e+06	7.94451e+06	-0.325129
HP_812		8.78256e+06	7.60585e+06	6.75398e+06	3.6782e+06	7.40573e+06	4.94813e+06	5.81731e+06	7.82545e+06	5.37577e+06	6.93196e+06	5.6183e+06	8.88687e+06	5.93652e+06	5.37765e+06	5.79719e+06	8.4259e+06	6.46589e+06	6.71063e+06	-0.0535997
HP_813		26314.8	158897	134612	149817	136319	19285.1	149689	33173.4	19990.4	126791	110897	56324.7	121224	167137	11422.9	129073	92010.8	103267	-0.166505
HP_814		23843.6	993873	64408.9	908203	65225.8	143672	71622.9	70471.2	157717	768619	53187.2	44102.6	58003	1.0132e+06	22378.3	61758.7	277671	288749	-0.0564426
HP_815		4.66911e+06	7.48095e+06	3.84322e+06	6.11601e+06	4.61195e+06	3.29137e+06	6.32875e+06	3.16839e+06	3.7619e+06	4.80565e+06	5.51573e+06	6.99919e+06	6.83197e+06	7.10013e+06	4.35735e+06	7.29387e+06	4.80796e+06	6.12913e+06	-0.350256
HP_816		349656	221674	331489	238020	265584	308797	241513	188011	8.04825e+06	263914	649490	513435	325390	296310	690392	209701	1.13256e+06	421233	1.42689
HP_817		6.12784e+06	5.05156e+06	4.22837e+06	6.64693e+06	6.45839e+06	4.36592e+06	3.92589e+06	6.12117e+06	6.77754e+06	3.93026e+06	4.9464e+06	5.8125e+06	5.95714e+06	3.97249e+06	6.34578e+06	7.38912e+06	5.52262e+06	5.4791e+06	0.0114154
HP_818		5.14262e+06	7.28815e+06	3.66834e+06	4.52985e+06	7.27094e+06	4.94966e+06	6.67445e+06	4.29954e+06	3.34359e+06	2.18371e+06	1.735e+06	2.39929e+06	1.66582e+06	562996	1.47764e+06	1.02149e+06	5.24079e+06	1.57799e+06	1.7317
HP_819		126617	6.38338e+06	3.56228e+06	6.38542e+06	98889.8	6.02904e+06	6.04835e+06	1.35768e+07	5.37456e+06	94073.5	85761.8	7.11856e+06	93533.8	120524	182640	4.28112e+06	5.28726e+06	1.71089e+06	1.62777
HP_820		270796	904188	1.82252e+06	1.36184e+06	271661	2.18367e+06	820048	3.59023e+06	7.77996e+06	188048	246820	1.39156e+06	230523	209431	248002	1.47874e+06	2.11166e+06	570446	1.88821
HP_821		120884	7.06923e+06	603706	1.34296e+06	128644	2.74066e+06	7.79244e+06	4.09691e+06	1.30174e+06	359916	210111	2.66955e+06	126415	120762	119503	917243	2.79969e+06	646215	2.11518
HP_822		7.52252e+06	7.72872e+06	9.16086e+06	8.33855e+06	7.7105e+06	7.39287e+06	2.84583e+06	8.88773e+06	9.22865e+06	1.05644e+07	8.47642e+06	7.57415e+06	8.51157e+06	7.55461e+06	8.99707e+06	8.61391e+06	7.64625e+06	8.61316e+06	-0.171791
HP_823		179198	323296	306403	314287	191172	327225	322886	295494	4.62816e+06	225754	193988	295386	174492	228128	202443	343269	765347	237637	1.68735
HP_824		3.67452e+06	3.12689e+06	4.10862e+06	5.38091e+06	4.2205e+06	5.83306e+06	5.63507e+06	4.77392e+06	5.36946e+06	7.781e+06	5.71784e+06	5.11007e+06	4.80762e+06	5.40256e+06	7.61572e+06	4.98739e+06	4.68033e+06	5.91746e+06	-0.338367
HP_825		4.36167e+06	4.56534e+06	4.69743e+06	5.01331e+06	5.81125e+06	4.41493e+06	4.42162e+06	4.82421e+06	5.76766e+06	6.52386e+06	3.87623e+06	3.41878e+06	5.94998e+06	5.43631e+06	3.12111e+06	4.64932e+06	4.87527e+06	4.7108e+06	0.0495095
HP_826		1.06991e+06	903382	1.32778e+06	2.41527e+06	1.46203e+06	2.8285e+06	2.84149e+06	1.82797e+06	2.80042e+06	7.34826e+06	3.16271e+06	2.77338e+06	2.53129e+06	3.01769e+06	5.75354e+06	2.178e+06	1.94186e+06	3.82355e+06	-0.977475
HP_827		4.24693e+06	1.52919e+06	3.7552e+06	4.92448e+06	6.83658e+06	7.29916e+06	9.23431e+06	1.2481e+07	1.01132e+07	1.55814e+07	1.0071e+07	6.99171e+06	6.89546e+06	5.55047e+06	6.40979e+06	8.73286e+06	6.71333e+06	8.60467e+06	-0.358091
HP_828		2.9413e+06	7.8074e+06	5.19405e+06	3.06499e+06	4.48162e+06	6.3873e+06	8.27485e+06	1.26325e+06	413169	113301	117954	100588	88564.9	79248.8	87197.1	99120.5	4.42533e+06	97996.4	5.49691
HP_829		87173	4.17129e+06	5.63364e+06	7.24414e+06	108618	5.60847e+06	2.41868e+06	846834	4.72661e+06	77626.9	70093.7	2.05531e+06	125804	122810	111757	3.08763e+06	3.42727e+06	807291	2.0859
HP_830		2.48842e+06	2.15147e+06	3.2944e+06	4.73954e+06	3.51523e+06	4.28747e+06	4.36096e+06	3.41301e+06	4.70781e+06	7.5638e+06	4.58056e+06	4.1625e+06	4.2414e+06	4.34236e+06	6.58125e+06	3.58144e+06	3.66203e+06	5.00762e+06	-0.451479
HP_831		9.97604e+06	7.4396e+06	6.62694e+06	3.95378e+06	8.58596e+06	1.7129e+07	6.49173e+06	5.63429e+06	1.27983e+07	1.00161e+07	4.37327e+06	7.66473e+06	2.41867e+06	4.30462e+06	4.26501e+06	8.2526e+06	8.73729e+06	5.89929e+06	0.566646
HP_832		2.03943e+06	8.30259e+06	3.23868e+06	8.19848e+06	6.25583e+06	2.95537e+06	2.39192e+06	1.39458e+07	4.43828e+06	6.42363e+06	5.08231e+06	3.14564e+06	5.34223e+06	4.21837e+06	3.46818e+06	1.14586e+07	5.75182e+06	5.59127e+06	0.0408407
HP_833		8.40773e+06	7.65338e+06	7.44842e+06	4.54156e+06	6.87085e+06	5.6341e+06	6.18448e+06	3.53171e+06	2.71945e+06	6.05845e+06	5.47111e+06	6.45437e+06	6.67715e+06	3.51674e+06	8.43193e+06	3.86369e+06	5.88797e+06	5.78192e+06	0.0262202
HP_834		136419	199292	187411	193810	133748	208066	202382	147275	7.70302e+06	143446	106458	147582	98876.9	112658	120690	172750	1.01238e+06	128923	2.97317
HP_835		510932	1.65787e+06	2.44632e+06	1.87584e+06	839630	2.70848e+06	2.42822e+06	4.15487e+06	7.46559e+06	1.02433e+06	488085	1.9442e+06	458923	524709	131526	2.44025e+06	2.67642e+06	1.00172e+06	1.41783
HP_836		193339	4.60165e+06	5.13312e+06	6.3507e+06	496837	5.01809e+06	2.68729e+06	1.03137e+06	6.96048e+06	188684	171329	1.81794e+06	261567	474181	377882	2.43301e+06	3.6081e+06	817798	2.14142
HP_837		2.90828e+06	3.96522e+06	1.46611e+06	2.37038e+06	3.50236e+06	6.06665e+06	7.03148e+06	1.67677e+06	2.10636e+06	18753.6	19694.2	1.45275e+06	19962.2	19292.8	1.51219e+06	986170	3.45485e+06	575545	2.58562
HP_838		4.16664e+06	2.33727e+06	5.80625e+06	2.83244e+06	5.91839e+06	4.85392e+06	2.61943e+06	3.33792e+06	3.63316e+06	6.08794e+06	4.11295e+06	4.00845e+06	4.01958e+06	3.38085e+06	2.37171e+06	4.12402e+06	3.94505e+06	4.01507e+06	-0.025383
HP_839		4.24029e+06	6.85428e+06	3.6557e+06	3.10839e+06	4.5115e+06	4.55061e+06	5.3547e+06	2.26297e+06	1.42813e+06	1.56101e+06	1.16514e+06	1.0708e+06	692734	572558	845851	580955	3.99628e+06	927008	2.10801
HP_840		4.68375e+06	4.64263e+06	3.41352e+06	3.15831e+06	6.8941e+06	3.75247e+06	3.82318e+06	3.04855e+06	2.28914e+06	3.31831e+06	2.58855e+06	2.11438e+06	2.80783e+06	3.97225e+06	2.25941e+06	2.47648e+06	3.96729e+06	2.79103e+06	0.507357
HP_841		1.19245e+07	4.70178e+06	6.10935e+06	5.13997e+06	7.57365e+06	230176	4.80224e+06	1.96614e+06	2.74779e+06	4.53233e+06	4.02319e+06	1.23174e+06	3.15231e+06	2.1994e+06	2.20037e+06	870194	5.02174e+06	2.60136e+06	0.948919
HP_842		4.38344e+06	5.57232e+06	3.72247e+06	3.61417e+06	4.63815e+06	5.96404e+06	6.43994e+06	3.08057e+06	2.7711e+06	3.93267e+06	2.36245e+06	2.66914e+06	2.47197e+06	2.73124e+06	3.20448e+06	2.40496e+06	4.46513e+06	2.82528e+06	0.660312
HP_843		2.45434e+06	4.01177e+06	1.85241e+06	2.23044e+06	3.15134e+06	6.43391e+06	7.58188e+06	1.59727e+06	1.9045e+06	21715.1	21037.1	1.6847e+06	20856.9	20225.2	2.11379e+06	953403	3.46865e+06	690819	2.328
HP_844		204390	4.14928e+06	1.61884e+06	1.0408e+06	229447	1.48794e+06	6.43255e+06	2.02408e+06	1.61302e+06	289783	264815	1.60462e+06	178902	210897	231489	1.05189e+06	2.08893e+06	547486	1.93187
HP_845		5.21129e+06	3.63634e+06	3.45503e+06	2.48458e+06	6.56428e+06	2.96868e+06	3.17378e+06	1.88562e+06	2.53864e+06	6.69347e+06	3.47292e+06	2.01567e+06	4.60664e+06	4.1228e+06	2.08255e+06	1.91323e+06	3.54647e+06	3.55818e+06	-0.00475565
HP_846		8.28265e+06	6.80738e+06	7.93211e+06	8.39364e+06	5.8994e+06	8.33555e+06	1.01271e+07	8.22479e+06	9.84014e+06	3.63519e+06	1.00983e+07	7.75002e+06	6.23878e+06	1.04311e+07	8.19478e+06	6.50504e+06	8.20475e+06	7.55046e+06	0.119895
HP_847		2.97049e+06	6.01533e+06	2.74493e+06	2.26819e+06	4.82684e+06	4.2982e+06	3.40803e+06	1.88985e+06	740456	999369	1.05866e+06	967642	643531	255068	734073	306877	3.24026e+06	709316	2.19161
HP_848		4.47122e+06	8.18827e+06	5.38543e+06	4.76094e+06	4.8257e+06	5.4931e+06	2.79522e+06	4.38651e+06	4.71319e+06	4.99946e+06	6.84911e+06	6.30766e+06	7.5203e+06	3.6767e+06	6.50068e+06	5.84963e+06	5.00218e+06	5.95765e+06	-0.252187
HP_849		2.354e+06	1.60578e+06	681446	5.50762e+06	2.5986e+06	3.94169e+06	3.72013e+06	3.83865e+06	4.36767e+06	6.51325e+06	2.0218e+06	3.85434e+06	3.40117e+06	3.54993e+06	6.62508e+06	4.0932e+06	3.17951e+06	4.29411e+06	-0.433554
HP_850		751057	711149	240509	2.49377e+06	665318	301887	329797	1.79485e+06	948328	345630	3.77858e+07	163227	143173	179889	74032.3	15282.2	915185	5.52957e+06	-2.59503
HP_851		1.61034e+06	1.61905e+06	2.64391e+06	3.71776e+06	1.83971e+06	3.03014e+06	1.04244e+06	556490	9.4187e+06	1.80651e+06	1.82769e+06	602741	1.83104e+06	1.94196e+06	462028	1.02706e+06	2.83095e+06	1.357e+06	1.06086
HP_852		736345	430225	506364	583388	408793	505943	883759	434848	718412	485729	397463	372109	567379	725092	399556	554860	578675	500312	0.209924
HP_853		2.6184e+06	4.08798e+06	3.23442e+06	2.57639e+06	2.86087e+06	5.37499e+06	5.60849e+06	1.36308e+06	2.32466e+06	3.36939e+06	1.88065e+06	1.43863e+06	2.08389e+06	2.35503e+06	1.61983e+06	1.15986e+06	3.33881e+06	1.98675e+06	0.748921
HP_854		2.58012e+06	78922.3	140218	157482	309769	144590	290366	108410	117985	6.86807e+06	544834	88552.9	933433	1.90827e+06	425899	89889.4	436429	1.55128e+06	-1.82964
HP_855		2.18695e+06	1.35971e+06	3.59123e+06	5.17811e+06	2.54535e+06	2.94499e+06	2.96346e+06	3.94666e+06	2.9561e+06	4.31733e+06	3.22968e+06	2.88981e+06	2.2695e+06	2.12464e+06	5.94926e+06	3.30515e+06	3.07473e+06	3.44077e+06	-0.162272
HP_856		5.54688e+06	3.98651e+06	3.10539e+06	3.40631e+06	5.5185e+06	5.28364e+06	5.70262e+06	5.82277e+06	5.14639e+06	7.88874e+06	3.75455e+06	4.46104e+06	5.08423e+06	2.92071e+06	3.16927e+06	3.48699e+06	4.83545e+06	4.39508e+06	0.137761
HP_857		1.44837e+06	7.06326e+06	1.40849e+06	1.55172e+06	2.427e+06	1.20593e+07	1.18312e+07	2.64719e+06	1.94728e+06	291274	240182	937882	288566	890921	1.71256e+06	1.8738e+06	4.70932e+06	890740	2.40244
HP_858		4.59167e+06	3.02055e+06	7.38299e+06	9.26087e+06	5.43578e+06	5.39821e+06	5.40925e+06	8.3742e+06	6.59786e+06	6.12812e+06	6.63918e+06	5.94911e+06	4.62335e+06	4.22345e+06	1.10938e+07	7.2824e+06	6.16349e+06	6.56277e+06	-0.0905574
HP_859		5.23557e+06	3.06365e+06	4.36248e+06	2.81613e+06	3.55794e+06	2.53407e+06	3.35456e+06	1.93294e+06	1.75315e+06	4.75862e+06	3.68589e+06	3.31282e+06	3.87455e+06	3.05151e+06	4.62134e+06	2.72058e+06	3.17894e+06	3.7179e+06	-0.225942
HP_860		4.65682e+06	8.09184e+06	3.92385e+06	3.98941e+06	4.48056e+06	5.5015e+06	5.58134e+06	2.99963e+06	2.24233e+06	3.13017e+06	1.77747e+06	2.20347e+06	2.59228e+06	2.53941e+06	3.25084e+06	1.96801e+06	4.60747e+06	2.49452e+06	0.885213
HP_861		1.25479e+07	1.38872e+07	1.24668e+07	1.75259e+07	1.68214e+07	1.69344e+07	1.19149e+07	1.88159e+07	1.36444e+07	2.07359e+07	5.53585e+06	9.08768e+06	2.15699e+07	8.94311e+06	1.10768e+07	1.30433e+07	1.4951e+07	1.28561e+07	0.217789
HP_862		3.32586e+06	5.27451e+06	3.51353e+06	2.87319e+06	4.12971e+06	4.19292e+06	4.78035e+06	3.83203e+06	4.22345e+06	5.81668e+06	3.35468e+06	3.43492e+06	6.44644e+06	5.38518e+06	6.19809e+06	3.97898e+06	4.01617e+06	4.945e+06	-0.300149
HP_863		1.79513e+06	2.40686e+06	788159	463589	2.4392e+06	4.79921e+06	5.92055e+06	1.01727e+06	582937	133400	195094	530941	1.45294e+06	2.51568e+06	343877	250916	2.24588e+06	774693	1.53558
HP_864		6.9372e+06	6.0199e+06	5.38393e+06	6.41043e+06	8.88913e+06	5.03024e+06	6.29717e+06	5.5367e+06	4.0961e+06	7.33328e+06	4.68385e+06	4.41469e+06	5.46925e+06	5.92761e+06	4.68848e+06	6.48076e+06	6.06676e+06	5.57113e+06	0.122955
HP_865		1.12639e+06	2.14822e+06	1.02165e+06	976041	753390	3.46155e+06	3.79497e+06	1.23047e+06	2.99925e+06	6.36756e+06	5.16458e+06	4.62752e+06	4.84671e+06	6.77935e+06	1.34535e+06	2.60183e+06	1.94577e+06	4.53327e+06	-1.22021
HP_866		4.92699e+06	5.87465e+06	2.95503e+06	4.95152e+06	8.47867e+06	5.88931e+06	3.26885e+06	5.21795e+06	6.69496e+06	747782	4.47092e+06	3.02196e+06	314240	5.77516e+06	6.41016e+06	5.57345e+06	5.36199e+06	3.7591e+06	0.512383
HP_867		3.73432e+06	3.40917e+06	4.08099e+06	4.62296e+06	3.56407e+06	3.10514e+06	2.46094e+06	4.8502e+06	3.37842e+06	3.75734e+06	5.15415e+06	4.9675e+06	5.81536e+06	4.65422e+06	3.80891e+06	5.93088e+06	3.68958e+06	4.86977e+06	-0.400396
HP_868		5.20074e+06	2.44413e+06	3.00738e+06	2.66554e+06	2.80176e+06	3.02063e+06	1.4964e+06	2.14152e+06	512949	3.36961e+06	2.81798e+06	1.93981e+06	4.74875e+06	3.89354e+06	1.96605e+06	7.8825e+06	2.58789e+06	3.80261e+06	-0.55521
HP_869		1.10485e+07	1.1259e+07	1.34737e+07	1.9441e+07	1.25287e+07	3.08016e+07	1.87125e+07	5.75843e+06	8.62396e+06	2.72472e+07	1.84607e+07	1.94457e+07	1.73682e+07	1.9512e+07	1.51394e+07	7.37921e+06	1.46275e+07	1.77932e+07	-0.282645
HP_870		192470	1.6345e+06	1.42373e+06	2.28059e+06	182938	2.32668e+06	742227	226349	6.19951e+06	170788	148199	488849	162597	217757	419522	805497	1.68989e+06	344744	2.29333
HP_871		2.73801e+06	4.42496e+06	2.7135e+06	3.3994e+06	3.09546e+06	3.31684e+06	3.1485e+06	3.29991e+06	2.12582e+06	1.16536e+06	732477	1.01605e+06	722908	477505	749249	670624	3.14027e+06	790597	1.98987
HP_872		5.52691e+06	2.09294e+06	3.40889e+06	3.12409e+06	3.34352e+06	2.75633e+06	3.88814e+06	2.22495e+06	1.78969e+06	1.38109e+06	1.17487e+06	1.19724e+06	700786	366741	796136	385209	3.12839e+06	857438	1.86731
HP_873		2.2518e+06	2.5432e+06	2.63732e+06	2.29097e+06	1.89076e+06	2.62775e+06	2.67499e+06	2.16459e+06	3.33179e+06	5.14413e+06	4.10093e+06	3.16733e+06	3.82487e+06	3.97971e+06	3.0086e+06	2.79966e+06	2.49035e+06	3.71789e+06	-0.578134
HP_874		105465	735951	1.11326e+06	1.86569e+06	80345.8	1.74883e+06	360698	187623	4.90145e+06	79807.7	71807.6	252942	78342.5	103493	239762	987344	1.23326e+06	259071	2.25105
HP_875		4.92964e+06	242793	109007	57659	420358	343850	231064	349581	316507	191574	172389	78983.7	356297	484838	179288	413724	777829	268156	1.53638
HP_876		3.93482e+06	3.33527e+06	2.64217e+06	4.00109e+06	4.14773e+06	3.44764e+06	3.76149e+06	3.18439e+06	4.4067e+06	4.21037e+06	3.49833e+06	3.52794e+06	3.85736e+06	2.94452e+06	3.17501e+06	5.68199e+06	3.65126e+06	3.84222e+06	-0.0735454
HP_877		2.36502e+06	1.1675e+06	2.70279e+06	2.44394e+06	2.99338e+06	2.28928e+06	1.91674e+06	3.92606e+06	3.51335e+06	5.54396e+06	4.23867e+06	4.94506e+06	3.66989e+06	2.67813e+06	2.56824e+06	3.61272e+06	2.5909e+06	3.89381e+06	-0.587732
HP_878		4.73963e+06	2.56106e+06	6.36277e+06	5.68851e+06	9.09475e+06	6.52328e+06	5.06369e+06	5.02881e+06	8.13964e+06	8.1686e+06	5.11332e+06	4.15207e+06	5.13888e+06	6.05593e+06	2.96537e+06	3.2785e+06	5.91135e+06	4.98181e+06	0.246817
HP_879		1.30506e+06	3.74105e+06	875945	1.00658e+06	2.04088e+06	2.98813e+06	2.89719e+06	5.3394e+06	796470	1.76827e+06	1.86057e+06	1.1027e+06	983731	2.14612e+06	2.30578e+06	2.40157e+06	2.3323e+06	1.79553e+06	0.37734
HP_880		150217	4.87067e+06	5.47563e+06	8.19316e+06	152293	7.13436e+06	2.48552e+06	1.17139e+06	9.56718e+06	132836	122369	2.00122e+06	145082	171433	208271	2.3601e+06	4.3556e+06	734473	2.56809
HP_881		5.19991e+06	4.5942e+06	3.89236e+06	2.84697e+06	5.45368e+06	3.82878e+06	2.41981e+06	1.08478e+06	846482	4.17608e+06	2.60108e+06	644244	1.94373e+06	1.86945e+06	1.34282e+06	510992	3.35189e+06	1.86977e+06	0.842111
HP_882		129635	3.30606e+06	4.48098e+06	5.40545e+06	174300	4.72163e+06	2.07413e+06	875372	3.86379e+06	185042	146440	1.86427e+06	130407	159006	236484	2.75993e+06	2.78126e+06	783083	1.8285
HP_883		131725	620643	574526	940379	134633	954453	427404	368602	778690	86916.2	53156.4	273961	52697.2	62989	157671	340820	547895	146887	1.89919
HP_884		1.7445e+06	2.50327e+06	2.10335e+06	1.82988e+06	2.45524e+06	2.3627e+06	2.36228e+06	2.40582e+06	1.38985e+06	2.3854e+06	1.49656e+06	1.77195e+06	1.85504e+06	1.46106e+06	2.18567e+06	1.71507e+06	2.12854e+06	1.83868e+06	0.211197
HP_885		704172	1.26844e+06	1.2526e+06	1.47738e+06	837191	1.68283e+06	2.0306e+06	1.70073e+06	2.63052e+06	5.35054e+06	2.94715e+06	1.96613e+06	2.78736e+06	2.58041e+06	1.97987e+06	1.21077e+06	1.50938e+06	2.68889e+06	-0.833051
HP_886		4.04709e+06	1.77593e+06	2.57364e+06	2.77623e+06	3.39843e+06	5.37254e+06	1.98651e+06	1.9006e+06	2.74498e+06	1.12501e+06	542714	658484	916971	712223	1.03183e+06	570379	2.95288e+06	793944	1.89501
HP_887		106458	376137	550022	634385	123452	835781	740288	460560	828519	183861	351297	325601	67188.3	75371.4	179241	603812	517289	255196	1.01936
HP_888		721361	1.06355e+06	528698	451204	406618	2.03887e+06	2.3815e+06	655544	1.66715e+06	5.06705e+06	3.64788e+06	2.88361e+06	3.77067e+06	4.99454e+06	783174	1.3386e+06	1.10161e+06	3.21222e+06	-1.54396
HP_889		203065	387938	331517	341230	218885	401890	381473	334208	5.16598e+06	239529	187658	290997	176040	237687	203652	322159	862910	236817	1.86543
HP_890		1.36862e+06	1.86493e+06	2.02059e+06	2.45744e+06	1.16682e+06	2.1875e+06	1.8261e+06	1.70977e+06	2.16328e+06	5.34448e+06	3.31458e+06	2.19304e+06	2.42464e+06	2.23056e+06	856645	2.13731e+06	1.86278e+06	2.64304e+06	-0.504737
HP_891		90041	96649.4	118207	104667	61008.2	63315.1	101299	61584.2	89538	62876.7	70615.6	82592.7	67634.9	63977.5	5.27492e+06	81548.7	87367.7	814881	-3.22142
HP_892		108157	1.10182e+07	4.41452e+06	4.63296e+06	273498	4.16917e+06	2.0342e+07	7.65657e+06	7.51428e+06	106911	92844.3	6.78657e+06	148919	265526	210909	5.21492e+06	6.68104e+06	1.83237e+06	1.86636
HP_893		6.03364e+06	5.36178e+06	4.19237e+06	3.80054e+06	8.91949e+06	4.73184e+06	4.12622e+06	3.79445e+06	4.23084e+06	9.22644e+06	6.30521e+06	3.73766e+06	9.28171e+06	1.01204e+07	4.02298e+06	7.26285e+06	5.02124e+06	7.13675e+06	-0.507224
HP_894		1.49806e+06	628790	2.39739e+06	3.82893e+06	1.609e+06	1.94638e+06	2.25418e+06	3.60465e+06	2.26407e+06	1.87576e+06	1.84533e+06	2.10911e+06	1.10825e+06	513326	3.90116e+06	2.32992e+06	2.22572e+06	1.95469e+06	0.187327
HP_895		4.22398e+06	4.00498e+06	4.10447e+06	3.58701e+06	4.90557e+06	3.5509e+06	3.88329e+06	3.73472e+06	3.87683e+06	1.99753e+06	3.43532e+06	3.2504e+06	3.48746e+06	3.37867e+06	3.5732e+06	3.40878e+06	3.98575e+06	3.21877e+06	0.308344
HP_896		3.51452e+06	3.59129e+06	3.21295e+06	3.59671e+06	2.97641e+06	4.4112e+06	4.3372e+06	4.20495e+06	2.68052e+06	4.21788e+06	3.19294e+06	3.66076e+06	2.34297e+06	4.59557e+06	4.30082e+06	4.81584e+06	3.61397e+06	3.87526e+06	-0.100707
HP_897		101792	4.6665e+06	994241	996845	118640	908339	3.36654e+06	1.15402e+06	361939	451371	496153	2.14478e+06	104683	124729	111239	1.04051e+06	1.40765e+06	639066	1.13925
HP_898		1.26779e+06	477139	1.24533e+06	1.65749e+06	1.90906e+06	2.26361e+06	2.72924e+06	4.00142e+06	3.26189e+06	4.54745e+06	3.41418e+06	2.43456e+06	2.11895e+06	1.679e+06	2.01911e+06	2.91501e+06	2.09033e+06	2.73261e+06	-0.386548
HP_899		5.16249e+06	263448	160790	198537	2.98956e+06	142346	224595	279305	244686	2.64166e+06	1.71948e+06	175898	1.54052e+06	2.57183e+06	252727	175682	1.07397e+06	1.29683e+06	-0.272031
HP_900		141123	303238	508704	581729	225756	565891	277149	5.17005e+06	2.46258e+06	113947	150971	1.08711e+06	104152	214978	137695	1.2189e+06	1.13736e+06	432535	1.3948
HP_901		785802	686400	1.05878e+06	1.88248e+06	895429	1.88504e+06	2.15473e+06	1.41596e+06	1.96207e+06	4.85665e+06	2.3066e+06	1.99782e+06	1.81475e+06	2.0162e+06	3.91984e+06	1.61554e+06	1.41408e+06	2.64677e+06	-0.904374
HP_902		3.19795e+06	1.51082e+06	3.60474e+06	5.11957e+06	3.89311e+06	2.12926e+06	1.86066e+06	2.11693e+06	978909	4.54098e+06	3.32107e+06	1.82731e+06	2.37275e+06	2.98875e+06	4.94773e+06	2.8322e+06	2.71244e+06	3.26154e+06	-0.265963
HP_903		5.87684e+06	3.66987e+06	7.37319e+06	9.74925e+06	6.49294e+06	6.64526e+06	6.04702e+06	7.42355e+06	6.84503e+06	6.78821e+06	6.13743e+06	6.64394e+06	5.10221e+06	4.72122e+06	1.00817e+07	7.48164e+06	6.68033e+06	6.70805e+06	-0.00597514
HP_904		1.54614e+06	3.85512e+06	1.97182e+06	1.84557e+06	160718	4.94265e+06	3.96406e+06	4.37757e+06	2.10382e+06	201784	2.02008e+06	1.44196e+06	1.43257e+06	2.36788e+06	3.04606e+06	1.93693e+06	2.75194e+06	1.77818e+06	0.630048
HP_905		60179.2	1.18358e+06	1.7251e+06	1.02952e+06	58042.3	2.39663e+06	831032	1.59964e+06	5.23395e+06	80957.6	68119.7	989814	48415.5	42992.2	51391.8	1.87761e+06	1.56863e+06	451329	1.79726
HP_906		1.24916e+07	8.63903e+06	7.38649e+06	9.42622e+06	1.41438e+07	1.14162e+07	8.20379e+06	9.41891e+06	1.24942e+07	1.64035e+07	9.42837e+06	8.08202e+06	1.33627e+07	1.61296e+07	8.40232e+06	1.22204e+07	1.04023e+07	1.20041e+07	-0.206635
HP_907		5.4729e+06	3.20515e+07	4.26909e+07	4.6995e+07	1.548e+07	3.98499e+07	1.39125e+07	2.06159e+07	8.92672e+06	2.17038e+07	3.57301e+07	3.72434e+07	348081	2.70531e+07	3.12139e+07	4.33671e+07	2.51106e+07	2.80942e+07	-0.161978
HP_908		1.66542e+06	4.887e+06	1.37214e+06	1.5939e+06	2.69441e+06	3.36411e+06	4.59153e+06	5.23943e+06	1.07315e+06	2.13666e+06	2.12253e+06	1.51544e+06	1.40704e+06	2.61934e+06	3.49283e+06	1.68987e+06	2.94234e+06	2.14053e+06	0.458998
HP_909		906665	933754	843942	349271	374426	4.62248e+06	3.56777e+06	622218	364950	49029.2	152713	961573	402936	436916	546057	416144	1.39839e+06	423624	1.72291
HP_910		4.41376e+06	2.87572e+06	4.72872e+06	3.60689e+06	4.13868e+06	4.42975e+06	4.5366e+06	5.79047e+06	4.66683e+06	5.80072e+06	3.60814e+06	865201	4.42777e+06	4.67534e+06	5.7547e+06	4.69781e+06	4.35416e+06	4.26138e+06	0.0310726
HP_911		123125	4.30055e+06	7.58816e+06	8.02442e+06	154498	7.63104e+06	6.14876e+06	6.08187e+06	7.73483e+06	141565	164823	6.25008e+06	164038	147325	3.47818e+06	7.68488e+06	5.3097e+06	2.57584e+06	1.04359
HP_912		215135	492590	187131	197825	127800	1.04225e+06	1.18233e+06	295413	734203	4.5341e+06	2.12825e+06	1.66049e+06	2.47466e+06	3.86909e+06	284595	561525	497186	2.2161e+06	-2.15616
HP_913		129117	479258	200853	202392	142263	600889	597005	674670	835121	538657	435555	287560	122037	160609	125232	728612	429063	342609	0.324628
HP_914		4.77503e+06	4.57149e+06	4.09401e+06	4.48284e+06	4.24026e+06	5.35418e+06	4.94496e+06	4.57625e+06	6.08433e+06	6.68387e+06	3.71743e+06	4.3932e+06	4.93113e+06	4.70167e+06	3.77328e+06	4.25129e+06	4.79148e+06	4.63598e+06	0.0475975
HP_915		3.06837e+06	3.28241e+06	3.82862e+06	3.11453e+06	3.58114e+06	3.72318e+06	5.05845e+06	3.40328e+06	4.24829e+06	5.43987e+06	4.82667e+06	4.22015e+06	3.2895e+06	3.54811e+06	5.46188e+06	2.98605e+06	3.70092e+06	4.25318e+06	-0.200657
HP_916		2.47902e+06	797772	1.52986e+06	1.68142e+06	2.62256e+06	1.6479e+06	456209	1.79428e+06	1.81928e+06	812675	1.09249e+06	3.10592e+06	1.23074e+06	928463	2.25531e+06	3.99784e+06	1.64759e+06	1.91763e+06	-0.218971
HP_917		3.09206e+06	2.10784e+06	3.2014e+06	3.74647e+06	3.47267e+06	3.11073e+06	3.54887e+06	3.61125e+06	3.0833e+06	3.36072e+06	3.30294e+06	3.0287e+06	1.36626e+06	3.11225e+06	4.03468e+06	3.74686e+06	3.2194e+06	3.13606e+06	0.0378383
HP_918		4.02889e+06	2.70872e+06	4.27313e+06	3.4258e+06	4.1454e+06	2.99616e+06	4.57929e+06	4.52122e+06	3.06672e+06	1.65752e+06	1.54281e+06	1.5393e+06	1.20838e+06	487752	1.2193e+06	730660	3.74948e+06	1.19796e+06	1.64611
HP_919		5.77793e+06	4.93067e+06	5.48146e+06	4.24251e+06	6.17518e+06	6.79893e+06	5.86233e+06	4.93285e+06	4.38319e+06	6.25893e+06	5.27804e+06	5.59982e+06	4.41693e+06	3.9691e+06	3.68354e+06	3.7823e+06	5.39834e+06	4.71266e+06	0.195973
HP_920		132721	4.63868e+06	907306	3.63421e+06	140096	2.21574e+06	2.97091e+06	3.28343e+06	2.65694e+06	148851	120285	4.33981e+06	147804	147909	151661	2.55818e+06	2.28667e+06	1.08779e+06	1.07185
HP_921		975762	1.09236e+06	506323	772589	679693	2.36259e+06	1.72784e+06	67250.3	1.18738e+06	363640	675083	484878	815154	1.21898e+06	1.52562e+06	100426	1.04131e+06	740540	0.491748
HP_922		1.88046e+06	3.52619e+06	3.08653e+06	2.52615e+06	3.02723e+06	3.50249e+06	4.72295e+06	2.4855e+06	2.66478e+06	1.56243e+06	793376	1.24547e+06	1.0851e+06	447068	853513	801595	3.04692e+06	969791	1.65161
HP_923		4.41123e+06	164401	55871.8	69261.1	337888	317178	222255	284819	248312	105868	106233	147158	231695	319616	123375	315861	679024	192829	1.81614
HP_924		2.95707e+06	2.62942e+06	2.34723e+06	2.27501e+06	3.8737e+06	1.82956e+06	1.96844e+06	1.94708e+06	2.32422e+06	4.2728e+06	2.61325e+06	2.06282e+06	4.07832e+06	3.93159e+06	2.99057e+06	3.01581e+06	2.4613e+06	3.28074e+06	-0.414598
HP_925		63411.7	4.08526e+06	4.36353e+06	6.25362e+06	66498.8	4.45764e+06	1.95709e+06	1.12183e+06	5.65583e+06	61767.4	54689	1.79874e+06	67568.9	81673.1	342424	2.59086e+06	3.11386e+06	713960	2.12479
HP_926		143017	4.35916e+06	1.28478e+06	3.82891e+06	131820	2.5814e+06	3.6468e+06	4.12821e+06	4.22124e+06	158204	133556	5.02952e+06	191193	119383	140296	3.85698e+06	2.70282e+06	1.37559e+06	0.974413
HP_927		525728	600787	490970	471696	442902	479075	506831	482235	1.0854e+07	392330	388734	444935	510665	376877	384098	419664	1.65047e+06	416757	1.9856
HP_928		3.32122e+06	3.5477e+06	2.0046e+06	2.26775e+06	3.65538e+06	3.31431e+06	3.29233e+06	1.7367e+06	2.63554e+06	2.73121e+06	1.88242e+06	1.90723e+06	3.50827e+06	3.49054e+06	2.11162e+06	2.44134e+06	2.86395e+06	2.5818e+06	0.149626
HP_929		3.15831e+06	5.74482e+06	3.12112e+06	3.21269e+06	3.71663e+06	4.2563e+06	3.40937e+06	2.86479e+06	2.95199e+06	1.8001e+06	1.14487e+06	1.5952e+06	1.54874e+06	873945	1.63717e+06	939956	3.604e+06	1.36285e+06	1.40297
HP_930		3.33148e+06	1.7659e+06	3.79267e+06	1.91918e+06	2.80473e+06	2.36278e+06	2.50419e+06	2.32579e+06	4.88608e+06	2.5131e+06	2.68359e+06	3.38583e+06	2.3462e+06	2.40333e+06	1.87997e+06	3.3049e+06	2.85476e+06	2.64527e+06	0.10995
HP_931		4.27472e+06	1.26689e+06	1.60748e+06	3.38648e+06	3.70997e+06	2.38571e+06	1.71314e+06	2.12881e+06	3.02913e+06	5.31893e+06	2.74022e+06	2.56242e+06	4.48913e+06	4.61527e+06	3.20657e+06	5.80285e+06	2.61137e+06	4.10506e+06	-0.652594
HP_932		1.05637e+06	4.16015e+06	1.53121e+06	730264	1.92596e+06	3.31671e+06	3.50397e+06	469594	258162	262106	188797	174075	85316.4	61277.2	99323.5	77048.6	1.8836e+06	135421	3.79797
HP_933		2.1735e+06	5.55029e+06	2.57253e+06	2.67162e+06	3.04687e+06	6.35794e+06	6.15445e+06	6.22521e+06	2.90279e+06	3.36378e+06	2.48216e+06	2.09619e+06	1.85342e+06	2.94768e+06	3.30359e+06	2.68343e+06	4.18391e+06	2.67575e+06	0.644909
HP_934		930809	4.29522e+06	1.71147e+06	956911	1.67446e+06	2.23373e+06	3.148e+06	580800	296430	610340	552555	253282	441957	181660	449450	251167	1.75865e+06	391487	2.16743
HP_935		2.526e+06	2.58225e+06	2.38229e+06	2.12544e+06	2.37683e+06	4.33067e+06	3.5718e+06	2.7766e+06	3.41982e+06	5.82212e+06	4.73459e+06	4.2156e+06	4.88186e+06	5.50897e+06	2.93681e+06	3.23185e+06	2.89908e+06	4.47597e+06	-0.626606
HP_936		966507	664932	1.02668e+06	1.61721e+06	2.07305e+06	1.72451e+06	1.97275e+06	2.75274e+06	3.93859e+06	5.04304e+06	3.22317e+06	1.61219e+06	1.52909e+06	1.48716e+06	2.75825e+06	2.8732e+06	1.85966e+06	2.64659e+06	-0.50909
HP_937		353726	289401	617761	1.29576e+06	676280	889226	1.00087e+06	656769	1.42419e+06	3.54987e+06	1.59467e+06	1.51258e+06	1.28771e+06	1.25758e+06	2.88536e+06	1.1102e+06	800443	1.88542e+06	-1.23602
HP_938		686008	764480	754638	1.03416e+06	704169	722697	700110	896844	912122	768550	736196	898098	646868	791170	726643	739601	797248	758161	0.0725235
HP_939		3.28756e+06	3.49217e+06	3.23351e+06	2.97516e+06	4.08694e+06	2.85063e+06	2.24272e+06	3.15962e+06	2.26776e+06	463089	499777	1.26689e+06	492959	196704	540676	498535	3.06623e+06	565519	2.43882
HP_940		3.24532e+06	4.27783e+06	2.61512e+06	2.5606e+06	3.03125e+06	5.56874e+06	6.46863e+06	3.91658e+06	3.83558e+06	2.77769e+06	2.66205e+06	2.97369e+06	2.26098e+06	3.14954e+06	4.15969e+06	3.54494e+06	3.94663e+06	3.07551e+06	0.359794
HP_941		470966	1.11455e+06	489412	539915	393876	2.19604e+06	2.52497e+06	740378	1.72347e+06	8.26878e+06	4.16044e+06	3.11469e+06	5.22622e+06	6.90241e+06	771758	1.35301e+06	1.13262e+06	4.25676e+06	-1.91009
HP_942		117990	201079	4.11113e+06	107148	215493	383524	405663	116041	223667	114869	112162	43666.6	119501	295793	115017	49653.3	653526	121523	2.42701
HP_943		3.83116e+06	3.20599e+06	4.23306e+06	3.60914e+06	4.58701e+06	3.4435e+06	3.40723e+06	3.3033e+06	4.02582e+06	3.70429e+06	4.13661e+06	3.39851e+06	3.59218e+06	3.39171e+06	3.59555e+06	4.37526e+06	3.73847e+06	3.74202e+06	-0.00136891
HP_944		1.08274e+06	1.36429e+06	1.06855e+06	1.82229e+06	1.73788e+06	2.61586e+06	2.22575e+06	2.37111e+06	1.89412e+06	1.0971e+06	1.01601e+06	1.26337e+06	1.08135e+06	1.20934e+06	2.27206e+06	1.99107e+06	1.79807e+06	1.41861e+06	0.341963
HP_945		4.15551e+06	4.29074e+06	1.9819e+06	2.68648e+06	5.78181e+06	4.02169e+06	4.53528e+06	4.42818e+06	1.5319e+06	414972	697506	597290	365965	233424	443912	459584	3.71261e+06	458950	3.01602
HP_946		4.43015e+06	9.06983e+06	5.32921e+06	4.85252e+06	3.86097e+06	1.05452e+07	9.28386e+06	9.28427e+06	5.3142e+06	4.35446e+06	5.26019e+06	4.07973e+06	4.16102e+06	6.08483e+06	7.04683e+06	5.08991e+06	6.88558e+06	5.15385e+06	0.417927
HP_947		47815	399061	880641	605103	69299.8	1.24763e+06	315146	1.16897e+06	3.80705e+06	59847.4	65707.2	655508	75000.3	50787.7	64786.3	664707	948969	233764	2.02131
HP_948		728558	4.21158e+06	196970	268188	827879	3.10072e+06	2.75231e+06	535284	947916	961544	593329	328980	410853	521005	438155	282205	1.50771e+06	505153	1.57757
HP_949		1.42728e+06	851930	944275	840094	1.34168e+06	1.2781e+06	1.02239e+06	1.30546e+06	1.61741e+06	1.1056e+06	1.53391e+06	1.45594e+06	1.33793e+06	1.04612e+06	1.48206e+06	1.58843e+06	1.18096e+06	1.36429e+06	-0.208187
HP_950		529367	462901	841803	1.13016e+06	657700	1.26416e+06	1.30106e+06	1.37899e+06	2.19251e+06	4.41408e+06	2.17546e+06	1.64167e+06	2.52988e+06	2.80322e+06	1.79392e+06	1.12217e+06	1.0843e+06	2.35434e+06	-1.11857
HP_951		2.56223e+06	2.66296e+06	1.26199e+06	1.08539e+06	2.90137e+06	2.38683e+06	2.0779e+06	1.11677e+06	1.62221e+06	1.58168e+06	998427	1.4332e+06	2.22327e+06	2.59694e+06	1.38245e+06	2.26654e+06	1.96418e+06	1.78322e+06	0.139448
HP_952		4.52366e+06	4.00482e+06	3.82371e+06	3.9751e+06	6.26751e+06	3.11291e+06	3.52525e+06	3.6803e+06	3.61337e+06	8.34719e+06	5.45344e+06	3.83486e+06	7.38926e+06	7.0342e+06	5.21202e+06	5.22064e+06	4.05851e+06	6.07023e+06	-0.580799
HP_953		2.61091e+06	1.10424e+06	2.96423e+06	2.46749e+06	2.72541e+06	4.45404e+06	823976	2.87899e+06	5.84234e+06	1.002e+06	1.26234e+06	3.95598e+06	1.38563e+06	1.08596e+06	3.13129e+06	7.23851e+06	2.87463e+06	2.7231e+06	0.0781231
HP_954		136427	66637	75723.8	48286.7	105662	27655.3	413875	141447	40093	98277.1	87634.8	214540	95569.7	129549	130234	10429	117312	109462	0.0999193
HP_955		154288	75766.6	628061	228242	331736	70092.2	69222.3	152858	243174	434097	197948	405074	54702.7	348146	132858	646593	217049	317060	-0.546735
HP_956		495410	1.02292e+07	9.86902e+06	1.10904e+07	535425	2.38234e+07	1.54618e+07	1.16714e+07	3.26144e+07	631332	443815	1.14286e+07	474640	522612	2.30138e+06	1.59034e+07	1.28656e+07	4.52939e+06	1.50613
HP_957		1.07168e+06	1.2269e+06	1.44115e+06	2.10585e+06	696279	1.13668e+06	1.37156e+06	2.03669e+06	2.24284e+06	3.38441e+06	2.09254e+06	1.5712e+06	1.94074e+06	2.05181e+06	2.87311e+06	2.21166e+06	1.48107e+06	2.30364e+06	-0.637274
HP_958		3.34297e+06	4.32109e+06	3.98868e+06	3.91694e+06	3.04689e+06	1.19601e+06	5.54595e+06	2.73299e+06	3.94726e+06	7.21079e+06	4.09671e+06	3.85547e+06	4.52394e+06	2.69792e+06	3.74907e+06	3.83946e+06	3.55986e+06	4.28191e+06	-0.266432
HP_959		3.74997e+06	5.8435e+06	5.65996e+06	5.59232e+06	6.21209e+06	2.955e+06	3.24973e+06	2.10868e+06	2.51039e+06	3.00717e+06	1.45895e+06	2.05718e+06	2.12398e+06	1.4089e+06	1.47847e+07	1.30628e+06	4.20907e+06	3.73531e+06	0.172273
HP_960		170540	6.1294e+06	5.37397e+06	5.44039e+06	483221	4.87387e+06	7.08522e+06	8.4184e+06	7.00943e+06	167135	165718	6.09619e+06	249630	285490	371192	7.38718e+06	4.99827e+06	2.10322e+06	1.24883
HP_961		1.8785e+06	3.93016e+06	2.89864e+06	1.47033e+06	2.64718e+06	3.61968e+06	3.71747e+06	898330	575109	368399	253692	252548	96829.7	45306.9	142992	92136.8	2.40393e+06	178844	3.74863
HP_962		2.86107e+06	3.66266e+06	2.68333e+06	2.54196e+06	3.04839e+06	2.97699e+06	3.29673e+06	2.04515e+06	3.38072e+06	2.83463e+06	2.25242e+06	2.15084e+06	1.24403e+06	1.76653e+06	3.07429e+06	2.1117e+06	2.94411e+06	2.20492e+06	0.417105
HP_963		1.80846e+06	2.2229e+06	2.01914e+06	2.13388e+06	1.68708e+06	1.48874e+06	2.15041e+06	2.35408e+06	2.98338e+06	3.60002e+06	2.71016e+06	2.7077e+06	2.30229e+06	2.53811e+06	2.19583e+06	2.07997e+06	2.09423e+06	2.59058e+06	-0.306855
HP_964		372069	382220	1.5546e+06	1.0307e+07	145422	208598	233940	1.737e+07	1.08788e+07	75549.8	492209	1.51444e+06	809617	1.16662e+06	306098	2.27962e+06	4.60585e+06	949165	2.27874
HP_965		83291.3	40410.1	35781.4	39777.1	95566.7	46023	41476.4	68239.9	45720.4	88887.3	93682.9	89101.5	66036.6	107202	66853.1	34309.1	55142.9	78010.4	-0.500491
HP_966		41087.1	566232	1.34477e+06	518474	36965.3	1.64443e+06	406072	649989	3.74741e+06	59736.1	43561.8	468206	34493.6	33749.3	39396.1	1.01579e+06	995047	242133	2.03897
HP_967		2.65155e+06	2.71816e+06	2.94804e+06	1.88924e+06	2.84706e+06	2.65113e+06	2.86501e+06	1.96377e+06	3.12202e+06	3.69567e+06	3.48936e+06	2.91411e+06	2.68389e+06	3.50139e+06	2.74446e+06	3.7863e+06	2.62844e+06	3.25931e+06	-0.310361
HP_968		247058	785105	2.10803e+06	1.43475e+06	280368	3.14124e+06	550654	3.6398e+06	2.79782e+06	355953	285839	1.26704e+06	221045	251452	170959	1.6062e+06	1.66498e+06	594070	1.4868
HP_969		1.00311e+06	2.97985e+06	1.22169e+06	1.13004e+06	1.68501e+06	2.14173e+06	2.1675e+06	4.26107e+06	717929	1.15283e+06	1.21996e+06	841105	643942	1.51458e+06	1.98254e+06	1.73324e+06	1.9231e+06	1.29831e+06	0.566797
HP_970		1.78844e+06	2.36368e+06	1.99689e+06	1.61338e+06	2.76946e+06	3.02485e+06	3.41675e+06	2.11381e+06	2.73792e+06	2.81682e+06	1.58302e+06	1.32085e+06	1.62415e+06	1.92128e+06	1.49338e+06	1.13473e+06	2.42502e+06	1.69918e+06	0.51316
HP_971		2.66528e+06	1.82596e+06	2.55055e+06	2.50378e+06	3.07103e+06	1.45795e+06	1.1426e+06	1.91392e+06	1.7878e+06	901165	1.71035e+06	2.05189e+06	1.63766e+06	1.23435e+06	1.92819e+06	2.09794e+06	2.1021e+06	1.65165e+06	0.347922
HP_972		955010	2.02884e+06	1.18787e+06	1.01213e+06	762727	2.64479e+06	2.88124e+06	1.20478e+06	2.78739e+06	2.999e+06	3.69654e+06	4.10813e+06	2.72728e+06	3.99403e+06	1.56772e+06	2.47275e+06	1.71831e+06	3.08078e+06	-0.842306
HP_973		2.43791e+06	2.24506e+06	2.68391e+06	2.82625e+06	3.24129e+06	3.20072e+06	2.82821e+06	4.47147e+06	3.99774e+06	5.21579e+06	4.20539e+06	2.43788e+06	3.77714e+06	3.85049e+06	4.39699e+06	3.17353e+06	3.10362e+06	3.86532e+06	-0.316636
HP_974		75316.3	65124.7	116419	111994	76734.6	75973.1	61519.6	109196	127241	108332	98881.8	111929	74048.7	133464	106908	120520	91057.5	107726	-0.242521
HP_975		58225.8	1.03692e+06	894966	6.80021e+06	45095.5	25313	84570.3	63129.7	12814.4	43756.9	37140.8	63976	40503.8	55290.3	55195.1	816343	1.00236e+06	158887	2.65733
HP_976		112196	3.5885e+06	1.41931e+06	1.69043e+06	87519.2	1.72441e+06	2.95659e+06	1.6256e+06	2.72753e+06	82728.7	73791.5	1.94655e+06	80535.3	104597	164293	1.61114e+06	1.77023e+06	580520	1.60852
HP_977		1.71555e+06	1.3395e+06	1.42982e+06	1.20995e+06	2.46316e+06	3.59488e+06	5.12678e+06	1.22844e+06	2.26637e+06	2.42972e+06	2.02716e+06	1.02137e+06	1.41637e+06	1.43696e+06	739649	800370	2.26383e+06	1.41023e+06	0.682834
HP_978		1.29201e+06	2.15452e+06	1.16781e+06	1.3714e+06	1.13632e+06	1.96022e+06	2.58085e+06	1.09458e+06	2.32444e+06	3.77507e+06	2.82572e+06	2.45709e+06	3.37294e+06	3.46573e+06	1.71588e+06	2.57435e+06	1.67579e+06	2.88383e+06	-0.783139
HP_979		63661.6	542155	937096	599030	64111.6	744644	425079	299539	1.08607e+06	45112.1	50423	426844	43828.2	50517.5	134934	597910	529043	192796	1.45631
HP_980		1.00508e+06	4.82197e+06	1.88255e+06	1.06191e+06	1.85335e+06	2.58495e+06	3.49294e+06	635788	331193	641979	592012	544084	477997	376842	492328	284912	1.9633e+06	487165	2.0108
HP_981		895638	711929	254117	1.5976e+06	1.21311e+06	2.54171e+06	850564	1.99581e+06	4.5331e+06	691374	616648	1.23964e+06	648913	729565	672756	1.74257e+06	1.62151e+06	905923	0.839876
HP_982		1.55082e+06	4.23805e+06	2.43109e+06	2.6715e+06	3.0976e+06	2.83913e+06	3.65535e+06	3.27055e+06	2.57863e+06	4.8307e+06	2.54294e+06	1.91472e+06	2.83379e+06	2.25007e+06	3.5447e+06	3.37289e+06	2.92586e+06	3.0414e+06	-0.055878
HP_983		1.20667e+06	478416	990082	813883	2.88332e+06	1.48729e+06	960795	1.02722e+06	2.03122e+06	1.39671e+06	701207	423233	1.45674e+06	1.78981e+06	1.10982e+06	558222	1.31988e+06	1.06225e+06	0.313282
HP_984		2.77752e+06	1.47762e+06	2.09491e+06	2.00258e+06	4.15553e+06	2.13764e+06	1.67148e+06	2.51737e+06	2.18037e+06	4.44741e+06	4.04576e+06	3.2755e+06	2.58471e+06	4.00972e+06	2.58363e+06	3.42212e+06	2.335e+06	3.48126e+06	-0.576188
HP_985		3.61774e+06	125350	53935.4	98747.3	311376	289218	182291	207488	205986	146677	48432.5	83106.8	176418	325450	153344	274400	565792	172547	1.71328
HP_986		2.16516e+06	2.16843e+06	2.19314e+06	3.03443e+06	2.17843e+06	3.31935e+06	2.05002e+06	2.96909e+06	4.05811e+06	1.77064e+06	2.4901e+06	2.55405e+06	1.86753e+06	2.69265e+06	3.12523e+06	2.30215e+06	2.6818e+06	2.40034e+06	0.159964
HP_987		231333	488411	766371	822083	291204	803220	384656	8.44494e+06	3.43606e+06	180974	263047	1.98693e+06	194872	324519	225604	2.05492e+06	1.74092e+06	747267	1.22015
HP_988		3.24653e+06	1.43483e+06	810834	1.34262e+06	3.16435e+06	1.31436e+06	1.66497e+06	1.39992e+06	850993	1.42268e+06	2.74154e+06	2.3514e+06	3.2973e+06	1.62434e+06	2.38665e+06	1.97198e+06	1.69216e+06	2.25656e+06	-0.415259
HP_989		1.53167e+06	760709	1.59428e+06	2.17118e+06	1.70167e+06	1.5466e+06	1.93292e+06	2.6577e+06	3.35584e+06	3.13817e+06	1.88733e+06	2.03651e+06	1.54782e+06	1.78874e+06	2.76514e+06	1.9276e+06	1.91695e+06	2.1559e+06	-0.169479
HP_990		958513	1.15222e+06	113101	499057	3.46931e+06	127572	1.1302e+06	1.22546e+06	758001	1.10531e+06	118277	92159.9	2.15247e+06	2.58526e+06	270427	95552.3	1.04816e+06	917066	0.192761
HP_991		1.13883e+06	898374	1.33871e+06	1.33391e+06	1.32809e+06	1.0188e+06	1.42324e+06	1.27309e+06	2.00653e+06	2.57794e+06	1.76721e+06	1.36059e+06	1.27359e+06	1.62194e+06	1.18519e+06	1.46983e+06	1.30662e+06	1.60804e+06	-0.299465
HP_992		2.47284e+06	3.25009e+06	2.95983e+06	2.52355e+06	2.54452e+06	2.79264e+06	2.93937e+06	3.36928e+06	1.72126e+06	2.23734e+06	1.74167e+06	1.94939e+06	2.14592e+06	1.92563e+06	2.37622e+06	2.27451e+06	2.73038e+06	2.09295e+06	0.383558
HP_993		159530	681335	1.01438e+06	3.17996e+06	162391	2.71304e+06	1.37921e+06	383338	3.41518e+06	181794	140611	602962	127257	149196	150680	2.31518e+06	1.45426e+06	523954	1.47278
HP_994		105339	687102	2.31647e+06	2.28685e+06	65032.6	865620	580719	2.12672e+06	1.54224e+06	169912	136275	1.64336e+06	67595.1	78621.8	84685.5	1.35679e+06	1.17512e+06	505319	1.21754
HP_995		2.37309e+06	2.23449e+06	2.3531e+06	2.2397e+06	1.84254e+06	3.09666e+06	1.99096e+06	2.42737e+06	2.39056e+06	3.23673e+06	2.22559e+06	2.11429e+06	2.36995e+06	2.55612e+06	1.70032e+06	2.35778e+06	2.32761e+06	2.36582e+06	-0.0234958
HP_996		3.98229e+06	2.6795e+06	5.01297e+06	1.83766e+06	4.79789e+06	2.32208e+06	2.78588e+06	3.51393e+06	2.43415e+06	6.03963e+06	2.27811e+06	1.66508e+06	3.24402e+06	5.41964e+06	2.7067e+06	2.70169e+06	3.26293e+06	3.43641e+06	-0.0747349
HP_997		1.06557e+06	2.1171e+06	1.29917e+06	1.04307e+06	934825	2.64466e+06	2.22894e+06	1.2304e+06	2.7054e+06	3.34672e+06	2.6078e+06	2.91798e+06	2.63862e+06	2.83415e+06	1.66809e+06	2.1879e+06	1.69657e+06	2.60018e+06	-0.61599
HP_998		2.28784e+06	1.09961e+06	2.85193e+06	3.3901e+06	1.84503e+06	2.28787e+06	2.17674e+06	3.27526e+06	2.96723e+06	2.75925e+06	2.05644e+06	2.53137e+06	1.83789e+06	1.70056e+06	3.21823e+06	2.50557e+06	2.46462e+06	2.37276e+06	0.0548029
HP_999		1.05722e+06	1.07768e+06	1.12725e+06	1.25611e+06	1.05252e+06	1.64784e+06	1.48656e+06	1.70782e+06	2.20918e+06	3.18078e+06	1.72514e+06	1.89729e+06	2.46369e+06	2.19556e+06	2.22117e+06	2.26926e+06	1.40246e+06	2.27898e+06	-0.700426
HP_1000		199129	1.44314e+06	2.11601e+06	2.50218e+06	498626	1.85951e+06	880548	290432	2.17044e+06	224024	219086	3.07823e+06	327245	356470	353728	1.00272e+06	1.32889e+06	794501	0.7421
HP_1001		72175.3	208585	322684	211569	60906.2	258550	145840	3.57901e+06	1.1671e+06	57981.2	83833.6	732653	81678.7	92335.7	74735.5	744111	669603	266761	1.32776
HP_1002		137714	360382	231974	294994	139252	224798	320687	212265	8.62426e+06	153203	187085	290845	125446	134638	125969	247574	1.17181e+06	180680	2.69724
HP_1003		1.05998e+06	773497	1.13675e+06	1.75341e+06	2.37771e+06	1.89794e+06	2.21363e+06	3.06532e+06	4.37218e+06	6.1192e+06	3.54374e+06	1.777e+06	1.74129e+06	1.62349e+06	2.94552e+06	3.45089e+06	2.07227e+06	3.02873e+06	-0.547505
HP_1004		654572	3.29873e+06	1.05892e+06	658867	1.19636e+06	2.0048e+06	1.30273e+06	425320	277735	47014.6	20111	74757.4	19635.2	17950.3	18972.7	21117.2	1.20867e+06	31365.5	5.2681
HP_1005		2.8207e+06	2.19245e+06	990184	4.26716e+06	3.03953e+06	2.93543e+06	2.94299e+06	3.68658e+06	2.50873e+06	2.86667e+06	3.51505e+06	3.16367e+06	2.93063e+06	3.33607e+06	4.72381e+06	3.27776e+06	2.82042e+06	3.40195e+06	-0.270454
HP_1006		2.10557e+06	1.8396e+06	2.26169e+06	1.61688e+06	2.96236e+06	2.20495e+06	2.01835e+06	2.23408e+06	1.70442e+06	2.04796e+06	1.81944e+06	1.57583e+06	1.96325e+06	1.62084e+06	1.6625e+06	1.75709e+06	2.10532e+06	1.77813e+06	0.243682
HP_1007		2.00622e+06	2.77756e+06	1.54695e+06	1.51473e+06	2.11073e+06	1.65619e+06	2.20272e+06	1.26437e+06	1.02923e+06	1.10595e+06	870982	944697	1.09613e+06	1.31943e+06	1.61949e+06	1.01702e+06	1.78985e+06	1.1391e+06	0.651948
HP_1008		4.62643e+07	5.72136e+07	1.06716e+06	1.18608e+07	8.39031e+07	2.01201e+06	5.74395e+07	4.02419e+07	2.53266e+07	4.45781e+07	5.54054e+06	783087	5.91661e+07	6.16447e+07	1.32414e+07	3.42058e+06	3.61477e+07	2.69107e+07	0.425725
HP_1009		3.0773e+06	6.71071e+06	4.33075e+06	3.36332e+06	4.87506e+06	4.09719e+06	5.70891e+06	3.0863e+06	3.23541e+06	1.29167e+06	887397	1.716e+06	1.33278e+06	855469	890565	1.16328e+06	4.27611e+06	1.16245e+06	1.87913
HP_1010		79748	69162.4	69840.2	86742.4	54931.1	50706.7	84028.4	79646.2	2.84811e+06	75340.8	72812.9	74644.9	70645	143102	50647.2	126411	380324	87657.7	2.11728
HP_1011		2.79226e+06	455491	2.45303e+06	3.01249e+06	2.11537e+06	2.0231e+06	821176	2.5569e+06	1.94984e+06	1.38114e+06	1.26247e+06	1.5482e+06	1.06775e+06	278010	1.05983e+06	553348	2.01996e+06	1.02154e+06	0.983587
HP_1012		1.74191e+06	3.21355e+06	2.0709e+06	1.73258e+06	1.94216e+06	1.68671e+06	1.53351e+06	1.29084e+06	1.53983e+06	1.26249e+06	772670	705667	902240	703026	370017	533914	1.86133e+06	750004	1.31136
HP_1013		1.40862e+06	937625	1.11745e+06	620736	2.01339e+06	865217	576919	768957	1.50256e+06	2.38414e+06	1.894e+06	1.73545e+06	2.86514e+06	2.83323e+06	987405	2.09023e+06	1.09016e+06	2.1128e+06	-0.954611
HP_1014		1.15388e+06	3.01747e+06	1.40701e+06	1.26342e+06	2.3823e+06	2.21653e+06	2.24443e+06	1.3704e+06	1.52467e+06	1.60678e+06	552266	905189	906458	703329	891931	600601	1.84224e+06	880937	1.06435
HP_1015		1.27808e+07	1.00802e+07	1.33457e+07	8.478e+06	1.38668e+07	5.96181e+06	5.85973e+06	6.96641e+06	3.1645e+06	1.19083e+07	7.37958e+06	5.75825e+06	1.28564e+07	1.05234e+07	7.80249e+06	7.1923e+06	8.94489e+06	9.06011e+06	-0.0184653
HP_1016		3.98055e+06	5.03335e+06	4.83124e+06	1.88302e+06	6.116e+06	4.60153e+06	3.5115e+06	2.5234e+06	2.61816e+06	1.44488e+06	1.13107e+06	1.14362e+06	699496	250640	617979	286143	3.89986e+06	796260	2.29211
HP_1017		3.83884e+06	848353	689666	606512	121226	440848	549443	108303	699932	90477.1	66793.2	96094.1	107421	64611.8	86225.8	84873	878125	85213.8	3.36527
HP_1018		1.68949e+06	3.43442e+06	1.21319e+06	1.18703e+06	3.07111e+06	2.08875e+06	1.64486e+06	1.16953e+06	465114	896062	900615	780899	558503	148695	623090	162641	1.77372e+06	581501	1.60893
HP_1019		1.47448e+06	1.53186e+06	1.98211e+06	1.68138e+06	1.88255e+06	1.87962e+06	1.97368e+06	1.88599e+06	1.65339e+06	2.04667e+06	1.6296e+06	1.7317e+06	1.76843e+06	1.49164e+06	1.93828e+06	1.50709e+06	1.77167e+06	1.73049e+06	0.0339344
HP_1020		5.82505e+06	3.24268e+06	4.493e+06	3.16215e+06	5.36031e+06	3.76639e+06	2.92325e+06	2.75791e+06	1.00218e+07	5.67463e+06	5.59368e+06	7.79758e+06	6.95789e+06	4.8146e+06	3.15327e+06	5.22972e+06	4.61695e+06	5.60305e+06	-0.279273
HP_1021		2.31145e+06	2.90826e+06	2.14557e+06	1.98909e+06	2.77388e+06	2.7582e+06	3.04163e+06	2.50191e+06	1.76539e+06	2.88694e+06	2.62071e+06	1.56618e+06	2.28424e+06	2.66614e+06	2.58002e+06	1.78543e+06	2.46615e+06	2.34138e+06	0.0749039
HP_1022		1.41515e+06	2.6631e+06	1.54814e+06	1.72859e+06	1.63031e+06	2.0526e+06	1.60029e+06	1.33484e+06	1.54985e+06	701261	289148	381221	409244	215793	412563	309569	1.72476e+06	388400	2.15078
HP_1023		2.81873e+06	1.03229e+06	1.70082e+06	1.95368e+06	2.97447e+06	1.89951e+06	659879	2.02464e+06	2.13402e+06	947955	1.24011e+06	3.23204e+06	1.38077e+06	1.10372e+06	2.34732e+06	4.44265e+06	1.91089e+06	2.09922e+06	-0.135609
HP_1024		228571	1.08654e+06	988415	1.83508e+06	236732	1.279e+06	1.27619e+06	2.19442e+06	3.44271e+06	450351	780773	1.37829e+06	219023	264617	224856	2.60412e+06	1.39641e+06	846005	0.722979
HP_1025		421688	2.85859e+06	561990	354322	667593	1.09808e+06	1.45486e+06	203520	85367	43164.1	32517.6	35538.8	28150.7	25803.3	41057.9	30452.1	856224	33812.1	4.66238
HP_1026		2.77355e+06	1.8133e+06	1.3845e+06	2.45879e+06	2.5881e+06	1.95305e+06	1.50296e+06	2.92451e+06	2.79517e+06	3.44172e+06	1.03705e+07	2.36478e+06	955183	3.43483e+06	8.11942e+06	892214	2.24377e+06	4.22552e+06	-0.913205
HP_1027		1.65864e+06	2.95647e+06	2.12299e+06	1.48545e+06	2.30352e+06	1.59927e+06	1.49854e+06	938917	1.64703e+06	2.23258e+06	1.38988e+06	1.85394e+06	1.77109e+06	1.24158e+06	950156	1.30852e+06	1.8012e+06	1.53539e+06	0.230352
HP_1028		1.88655e+06	2.27376e+06	2.86547e+06	1.76394e+06	1.85566e+06	2.02669e+06	1.82422e+06	1.73047e+06	3.0369e+06	2.57797e+06	1.2791e+06	1.3142e+06	2.7534e+06	2.54757e+06	2.08976e+06	1.91256e+06	2.14041e+06	2.06779e+06	0.0497927
HP_1029		3.75037e+06	1.66957e+06	4.05045e+06	2.72447e+06	3.11234e+06	2.63712e+06	2.22556e+06	2.82889e+06	2.58349e+06	3.36365e+06	2.62419e+06	3.70057e+06	4.01999e+06	2.86664e+06	2.57277e+06	3.73402e+06	2.84247e+06	3.26883e+06	-0.201628
HP_1030		1.90196e+06	2.78589e+06	1.66762e+06	1.56929e+06	2.16355e+06	2.67057e+06	2.35679e+06	1.41835e+06	1.08156e+06	2.27576e+06	1.32316e+06	1.15919e+06	864122	873982	906501	857761	1.95729e+06	1.18007e+06	0.729984
HP_1031		1.90332e+06	2.59303e+06	1.41543e+06	1.66581e+06	1.55736e+06	2.08566e+06	1.83973e+06	1.9756e+06	2.42167e+06	3.58476e+06	2.81242e+06	2.63963e+06	2.38781e+06	2.83495e+06	1.86178e+06	2.11726e+06	1.93973e+06	2.60551e+06	-0.425709
HP_1032		1.09494e+06	1.06294e+06	981055	994272	1.12199e+06	751224	1.5949e+06	2.40047e+06	1.09791e+06	1.2233e+06	428409	1.07591e+06	717720	1.329e+06	778038	1.34037e+06	1.2333e+06	984679	0.324799
HP_1033		2.28789e+06	1.09955e+06	2.85189e+06	3.3901e+06	1.84501e+06	2.28771e+06	2.14084e+06	3.27517e+06	2.96717e+06	2.75913e+06	2.05652e+06	2.53139e+06	1.8379e+06	1.70047e+06	3.21825e+06	2.50555e+06	2.46059e+06	2.37275e+06	0.052449
HP_1034		1.00472e+06	1.51153e+06	1.32639e+06	1.20911e+06	976489	1.64892e+06	1.79735e+06	1.32564e+06	1.95948e+06	2.63773e+06	1.87156e+06	1.62012e+06	2.26976e+06	2.45555e+06	1.49849e+06	1.3923e+06	1.41774e+06	1.96364e+06	-0.469944
HP_1035		1.89216e+06	3.71128e+06	2.04083e+06	1.56075e+06	2.67056e+06	1.87873e+06	1.82292e+06	790321	671027	799187	698613	643575	575838	499093	810987	527551	1.89318e+06	650692	1.54076
HP_1036		1.36916e+06	2.73644e+06	1.49177e+06	1.71433e+06	1.49068e+06	1.92917e+06	1.9805e+06	1.2712e+06	1.38854e+06	1.55207e+06	969703	1.05058e+06	579451	601669	1.67957e+06	1.0787e+06	1.70798e+06	1.07311e+06	0.670495
HP_1037		753922	2.63424e+06	770313	450397	2.14956e+06	1.07438e+06	2.60174e+06	753375	727862	1.12392e+06	665762	954499	734481	930995	348990	569446	1.32398e+06	761157	0.798612
HP_1038		313315	1.43011e+06	372320	401713	533134	2.71143e+06	2.73629e+06	657847	484920	124349	59187	260427	63137.8	222402	535997	671029	1.07123e+06	276647	1.95315
HP_1039		2.62679e+06	5.54811e+06	2.15085e+06	1.71489e+06	2.09139e+06	3.01818e+06	3.19659e+06	1.51286e+06	1.44269e+06	2.69826e+06	1.14642e+06	1.80864e+06	963420	984448	1.18842e+06	1.73413e+06	2.58915e+06	1.50339e+06	0.78426
HP_1040		1.61529e+06	1.13122e+06	1.19054e+06	1.23709e+06	1.32312e+06	1.24984e+06	792464	1.27283e+06	1.56624e+06	1.8682e+06	1.38958e+06	1.14997e+06	2.06068e+06	2.36586e+06	1.11442e+06	1.70823e+06	1.26429e+06	1.66528e+06	-0.397433
HP_1041		164244	415193	86263.8	203022	430333	148906	287427	327806	354430	167748	116299	88080.3	250029	331189	321862	116680	268625	198841	0.433977
HP_1042		2.90046e+06	2.95875e+06	2.7583e+06	2.07396e+06	3.43662e+06	2.76861e+06	2.704e+06	3.58505e+06	2.55768e+06	3.8135e+06	2.60894e+06	2.39543e+06	2.52577e+06	3.04825e+06	2.04456e+06	2.26067e+06	2.86038e+06	2.67102e+06	0.0988173
HP_1043		283961	1.46132e+06	1.84128e+06	2.69299e+06	798595	2.03648e+06	1.10597e+06	661048	2.80209e+06	309198	268216	1.24165e+06	421835	743879	608333	930860	1.52041e+06	646281	1.23423
HP_1044		1.16872e+06	1.36582e+06	1.13318e+06	1.00392e+06	740593	1.34643e+06	1.41291e+06	1.12324e+06	1.91601e+06	2.12813e+06	959718	1.01534e+06	1.2405e+06	1.66173e+06	597607	742631	1.24565e+06	1.19224e+06	0.0632233
HP_1045		3.08257e+06	2.89713e+06	1.74679e+06	1.32615e+06	2.52336e+06	1.58014e+06	1.47774e+06	1.89449e+06	1.45305e+06	4.47955e+06	2.48187e+06	1.82543e+06	3.09736e+06	3.10816e+06	2.63058e+06	2.1005e+06	1.99794e+06	2.81764e+06	-0.495975
HP_1046		207097	1.98605e+06	964125	1.47011e+06	145927	1.07076e+06	1.91382e+06	2.69096e+06	703563	217315	124686	2.18322e+06	104556	122279	195489	963553	1.23916e+06	558729	1.14914
HP_1047		2.19638e+06	1.21025e+06	1.46425e+06	2.27168e+06	1.60356e+06	772232	1.21074e+06	2.5601e+06	2.01514e+06	1.96803e+06	846598	1.71853e+06	949547	1.56566e+06	2.03176e+06	1.07429e+06	1.70048e+06	1.45063e+06	0.229262
HP_1048		579568	126147	502634	589636	874914	589244	958373	1.70612e+06	1.6204e+06	2.47054e+06	1.71996e+06	1.03651e+06	1.15923e+06	902613	800983	1.38029e+06	838560	1.35288e+06	-0.690043
HP_1049		1.52723e+06	1.86483e+06	1.53456e+06	1.81351e+06	1.65303e+06	1.47681e+06	1.93045e+06	1.97798e+06	1.57622e+06	1.81938e+06	1.50931e+06	1.90274e+06	1.50857e+06	1.662e+06	2.26299e+06	1.89663e+06	1.70607e+06	1.79451e+06	-0.0729183
HP_1050		771609	2.40586e+06	954576	563470	1.12739e+06	1.88229e+06	1.91937e+06	573784	265297	250393	161868	165941	108740	54942.5	90707.3	54481.4	1.16263e+06	126725	3.19762
HP_1051		1.65765e+06	1.40851e+06	999236	742348	987459	1.27848e+06	1.74488e+06	749527	1.38706e+06	2.86279e+06	2.56678e+06	2.58004e+06	2.70598e+06	3.11064e+06	901105	1.30519e+06	1.21724e+06	2.29036e+06	-0.911962
HP_1052		1.20453e+06	2.23845e+06	1.97461e+06	2.27269e+06	1.51728e+06	2.07959e+06	1.86977e+06	1.17407e+06	1.67048e+06	1.86609e+06	2.0511e+06	1.56163e+06	1.88672e+06	1.72822e+06	2.02324e+06	1.16455e+06	1.77794e+06	1.75451e+06	0.0191407
HP_1053		2.38246e+06	2.29474e+06	2.51315e+06	2.36343e+06	2.54685e+06	2.25944e+06	2.742e+06	1.36617e+06	583940	312062	538820	549660	260454	99141.2	561922	124154	2.11691e+06	349459	2.59876
HP_1054		95103.8	298233	256384	291526	191823	408298	261292	233861	432661	32481.1	37574.1	84158.2	29892.3	31141.2	52724.9	105443	274354	53344.9	2.36261
HP_1055		3.06609e+06	3.43552e+06	2.80573e+06	2.25013e+06	2.93173e+06	2.78493e+06	2.69514e+06	2.7046e+06	1.37797e+06	2.8457e+06	2.13643e+06	2.22345e+06	2.09235e+06	2.59559e+06	2.10173e+06	2.72192e+06	2.67243e+06	2.38817e+06	0.162247
HP_1056		649600	4.15007e+06	910994	935282	1.55708e+06	1.66431e+07	1.59627e+07	2.5522e+06	1.56799e+06	111271	179572	213376	216813	112241	2.00275e+06	1.85488e+06	4.99212e+06	670129	2.89714
HP_1057		1.85396e+06	2.15462e+06	1.22876e+06	1.26193e+06	1.92006e+06	1.46803e+06	2.27221e+06	1.224e+06	938440	1.47601e+06	1.26358e+06	1.40934e+06	1.1265e+06	1.14429e+06	1.12905e+06	940155	1.59133e+06	1.2127e+06	0.39201
HP_1058		3.00996e+06	1.86404e+06	1.96091e+06	2.16331e+06	2.27072e+06	1.81659e+06	544734	1.41569e+06	2.32877e+06	2.95835e+06	3.142e+06	4.56827e+06	4.69929e+06	3.01382e+06	1.44905e+06	2.62525e+06	1.93053e+06	3.208e+06	-0.732681
HP_1059		1.52673e+06	2.74512e+06	1.46493e+06	975609	1.42223e+06	1.63303e+06	2.19084e+06	696646	504045	255085	431180	348417	245401	76210.3	144621	119755	1.46213e+06	231524	2.65884
HP_1060		1.77147e+06	2.48926e+06	156009	720553	2.30852e+06	261114	1.98669e+06	1.74579e+06	1.51197e+06	1.04784e+06	664506	188966	2.73893e+06	3.73707e+06	1.32197e+06	313955	1.43904e+06	1.43046e+06	0.00862776
HP_1061		847696	667672	941383	1.28519e+06	981889	1.44835e+06	1.34528e+06	1.02274e+06	1.39652e+06	2.48171e+06	1.48885e+06	1.3981e+06	1.21723e+06	1.43764e+06	2.2455e+06	1.1826e+06	1.10408e+06	1.63595e+06	-0.567283
HP_1062		1.06776e+06	1.40681e+06	1.52912e+06	2.12451e+06	1.67352e+06	837504	1.62982e+06	2.17411e+06	1.29824e+06	2.57404e+06	2.41788e+06	1.66984e+06	1.41311e+06	1.84114e+06	1.64983e+06	1.8956e+06	1.52682e+06	1.92306e+06	-0.332875
HP_1063		152347	782343	142758	209952	223626	2.40851e+06	2.36804e+06	393774	265102	113193	89910.8	105686	86402.5	111525	297308	290893	771828	156417	2.30288
HP_1064		63753.6	75295.2	66489.7	1.05226e+06	79797.8	2.35043e+06	318838	103961	97968.8	92830.7	450692	551496	98815.1	123778	146030	60435.4	467644	217725	1.1029
HP_1065		1.52928e+06	1.44023e+06	1.58047e+06	1.29407e+06	2.05365e+06	1.70251e+06	1.5534e+06	1.66283e+06	1.30541e+06	1.48577e+06	1.3279e+06	1.23098e+06	1.30168e+06	1.29969e+06	1.23133e+06	1.29381e+06	1.56909e+06	1.31017e+06	0.260181
HP_1066		780915	971338	866858	1.0237e+06	1.04413e+06	1.27657e+06	1.23754e+06	1.2293e+06	766114	1.22534e+06	569931	877834	618640	659783	1.21748e+06	856939	1.02183e+06	860850	0.247321
HP_1067		2.63705e+06	3.20481e+06	2.26104e+06	3.35529e+06	2.13318e+06	1.86255e+06	2.57723e+06	1.64515e+06	1.75222e+06	1.36467e+06	2.49261e+06	2.85986e+06	3.20367e+06	3.22136e+06	2.60612e+06	3.77435e+06	2.38095e+06	2.78895e+06	-0.228186
HP_1068		1.5215e+06	2.48745e+06	1.56168e+06	1.71081e+06	1.81521e+06	1.10629e+06	1.66968e+06	773900	836784	860807	878635	979183	1.13447e+06	1.1567e+06	1.63463e+06	737369	1.49815e+06	1.05454e+06	0.506562
HP_1069		1.71628e+06	2.09358e+06	1.2833e+06	1.27623e+06	2.0608e+06	1.99587e+06	1.89384e+06	812859	725958	1.92791e+06	1.31388e+06	1.31892e+06	1.01536e+06	966387	1.06744e+06	810242	1.53986e+06	1.20288e+06	0.356309
HP_1070		522246	1.30205e+06	113322	233969	724317	2.14681e+06	2.32117e+06	130620	249521	35149.3	37404.6	105884	38046.4	37075	198861	49021.7	860447	71634.5	3.58636
HP_1071		93763.4	1.34343e+06	1.90653e+06	2.08558e+06	151319	1.57724e+06	905395	464628	2.31794e+06	84604.2	74700	805502	135924	135055	107528	1.05914e+06	1.20509e+06	343208	1.81199
HP_1072		1.07183e+06	2.33382e+06	1.26421e+06	927042	1.71388e+06	992228	1.21313e+06	653554	457303	133422	83980.4	114575	47470.2	25380.3	89450.3	24850.7	1.18078e+06	74161.2	3.99293
HP_1073		1.48156e+06	1.48515e+06	1.46577e+06	1.48216e+06	2.08054e+06	1.80433e+06	1.51528e+06	1.62979e+06	2.67472e+06	2.25807e+06	1.50598e+06	1.29163e+06	1.56519e+06	1.81823e+06	740902	1.4043e+06	1.73548e+06	1.51204e+06	0.198835
HP_1074		1.33554e+06	1.7048e+06	1.68535e+06	1.6681e+06	1.47108e+06	1.69131e+06	1.48349e+06	1.48972e+06	1.76074e+06	2.26156e+06	1.3229e+06	1.16667e+06	1.80487e+06	1.68297e+06	1.54365e+06	1.35236e+06	1.58779e+06	1.59071e+06	-0.00264947
HP_1075		1.16616e+06	1.34451e+06	1.24365e+06	1.36833e+06	1.49528e+06	2.13084e+06	1.33146e+06	2.16178e+06	1.8956e+06	1.4326e+06	1.47135e+06	1.5574e+06	1.66958e+06	1.24745e+06	1.43531e+06	1.33263e+06	1.57085e+06	1.44948e+06	0.116012
HP_1076		685731	1.2732e+06	734843	681187	552305	1.93154e+06	1.21838e+06	802870	1.6634e+06	2.32838e+06	1.7081e+06	1.48805e+06	1.68632e+06	1.6712e+06	1.11171e+06	1.39604e+06	1.06039e+06	1.62712e+06	-0.617728
HP_1077		596849	123689	442777	629180	835974	766472	1.232e+06	1.65343e+06	1.35781e+06	2.09202e+06	1.36034e+06	998442	799673	669136	780165	1.15533e+06	848687	1.12216e+06	-0.402971
HP_1078		587022	1.28542e+06	157379	361969	691673	2.14946e+06	2.42778e+06	171294	233888	32151.1	30392.8	163371	28967.7	29800.6	233792	66397.5	896210	83553.2	3.42307
HP_1079		810193	313148	839297	1.00023e+06	1.07071e+06	848599	1.13117e+06	1.64993e+06	2.21999e+06	1.84823e+06	972336	1.12066e+06	1.03914e+06	941806	1.28205e+06	946192	1.09814e+06	1.16434e+06	-0.0844535
HP_1080		5.40193e+06	4.27932e+06	4.26856e+06	4.26287e+06	5.16441e+06	3.09596e+06	2.89912e+06	3.8063e+06	2.24977e+06	4.84661e+06	3.08428e+06	2.89321e+06	3.90385e+06	7.23024e+06	3.70293e+06	4.29793e+06	3.93647e+06	4.27986e+06	-0.120661
HP_1081		1.38676e+06	153433	1.51702e+06	1.64391e+06	761161	699810	161577	1.78222e+06	1.717e+06	1.35733e+06	1.46305e+06	1.59494e+06	1.29586e+06	528180	1.24675e+06	820480	1.09143e+06	1.18666e+06	-0.120679
HP_1082		1.96198e+06	3.46636e+06	2.1153e+06	1.92513e+06	2.70258e+06	2.86166e+06	3.35516e+06	1.95453e+06	1.48821e+06	1.54968e+06	592664	1.20092e+06	839118	329147	833859	689948	2.42566e+06	862190	1.4923
HP_1083		401166	653409	505333	677543	609470	1.36035e+06	1.38678e+06	438437	1.07963e+06	2.06238e+06	1.46324e+06	1.13423e+06	2.37657e+06	1.48691e+06	595617	734099	790236	1.40758e+06	-0.832861
HP_1084		1.50499e+06	1.93327e+06	1.37137e+06	1.44209e+06	1.56622e+06	1.98494e+06	1.02691e+06	1.07432e+06	1.28706e+06	455646	332609	354333	219984	147252	236388	191762	1.46569e+06	276854	2.40438
HP_1085		272062	570254	209877	229099	134685	1.36907e+06	1.44964e+06	414406	923442	4.37156e+06	2.37291e+06	1.81996e+06	2.79035e+06	3.98991e+06	326843	666992	619171	2.33408e+06	-1.91444
HP_1086		127119	311471	1.13638e+07	357420	166700	6.861e+06	1.17271e+07	199247	7.2332e+06	128030	109216	8.89573e+06	109963	120537	97917.8	337204	4.26079e+06	1.3998e+06	1.6059
HP_1087		2.05256e+06	2.04355e+06	2.73253e+06	1.84902e+06	1.892e+06	2.82692e+06	3.26586e+06	472607	974755	714225	436778	591941	435025	318665	322056	412335	2.0122e+06	461575	2.12414
HP_1088		335319	259299	282044	397801	610116	313243	407746	386717	2.06529e+06	304097	653611	3.45349e+06	1.14848e+06	374671	944427	181323	561953	1.00859e+06	-0.843813
HP_1089		1.40854e+06	1.66112e+06	1.5955e+06	1.45684e+06	2.20145e+06	2.32347e+06	1.23368e+06	2.02634e+06	1.91703e+06	2.72608e+06	1.41479e+06	1.61859e+06	2.5647e+06	2.28822e+06	1.41834e+06	1.82341e+06	1.75822e+06	1.97916e+06	-0.170773
HP_1090		379689	369822	556596	954624	488520	950361	1.06442e+06	716560	958870	2.14187e+06	1.06932e+06	945423	886644	1.06541e+06	1.83208e+06	791728	715496	1.2475e+06	-0.80202
HP_1091		1.79791e+06	1.894e+06	1.51476e+06	1.32146e+06	1.41011e+06	1.92168e+06	1.96129e+06	1.67173e+06	1.42552e+06	1.51812e+06	1.49831e+06	1.4247e+06	1.68823e+06	1.89939e+06	1.23644e+06	1.47355e+06	1.65761e+06	1.5341e+06	0.111706
HP_1092		1.04069e+06	938569	983931	1.23308e+06	1.31107e+06	1.06468e+06	1.20256e+06	1.06825e+06	1.36295e+06	2.15332e+06	1.43227e+06	1.12447e+06	1.2824e+06	1.42088e+06	1.80817e+06	1.28429e+06	1.13398e+06	1.50083e+06	-0.404369
HP_1093		960100	1.0073e+06	836555	1.01128e+06	904861	749580	935776	849404	1.3794e+06	2.02355e+06	1.42478e+06	1.14801e+06	1.36213e+06	1.61471e+06	1.16656e+06	1.05701e+06	959362	1.39954e+06	-0.544802
HP_1094		101219	3.59396e+06	3.94093e+06	2.4661e+06	72423.2	3.50392e+06	3.93283e+06	1.75869e+06	910211	98792.6	134644	2.99214e+06	92341.6	74795.1	1.90101e+06	2.98005e+06	2.25336e+06	1.18197e+06	0.930889
HP_1095		1.39003e+06	1.30275e+06	1.16961e+06	926863	1.26739e+06	1.59437e+06	1.79566e+06	1.36526e+06	983261	3.41199e+06	1.54981e+06	1.49214e+06	2.72972e+06	2.64417e+06	2.52986e+06	1.62241e+06	1.31058e+06	2.28287e+06	-0.800648
HP_1096		149176	1.25798e+09	2.21012e+06	1.83594e+09	369619	1.70486e+09	9.14269e+08	6.76905e+08	1.50044e+09	144793	6.18781e+06	8.76093e+08	198877	3.67962e+06	2.89535e+08	1.22973e+09	8.77015e+08	3.43653e+08	1.35165
HP_1097		1.45191e+06	1.28624e+06	1.52035e+06	1.85724e+06	1.30989e+06	1.34503e+06	1.29183e+06	1.29918e+06	1.25293e+06	1.94805e+06	1.72417e+06	1.57409e+06	1.57988e+06	1.63059e+06	2.13613e+06	1.76508e+06	1.40162e+06	1.76543e+06	-0.332918
HP_1098		1.81477e+06	1.15179e+06	1.90681e+06	1.80848e+06	2.50582e+06	2.52993e+06	2.01155e+06	2.5926e+06	2.0128e+06	2.4077e+06	2.17487e+06	2.09619e+06	1.89233e+06	1.96164e+06	2.12945e+06	1.18653e+06	2.03717e+06	1.97839e+06	0.0422435
HP_1099		1.6467e+06	2.94308e+06	1.82458e+06	1.6919e+06	2.02812e+06	2.8111e+06	2.81799e+06	2.02828e+06	1.81615e+06	920762	968466	1.3419e+06	1.31205e+06	1.49467e+06	1.59629e+06	1.80312e+06	2.17866e+06	1.34818e+06	0.692427
HP_1100		2.83639e+06	2.87122e+06	2.35756e+06	2.16262e+06	2.681e+06	2.73073e+06	2.39266e+06	2.38742e+06	2.32904e+06	3.35808e+06	2.42856e+06	2.62269e+06	2.91391e+06	2.30578e+06	3.40469e+06	2.10652e+06	2.52763e+06	2.73432e+06	-0.113397
HP_1101		1.82081e+06	1.96584e+06	1.98351e+06	1.55324e+06	2.03953e+06	2.00694e+06	1.98645e+06	1.16834e+06	802967	503364	441622	464715	319908	72727.1	278537	136220	1.70307e+06	316728	2.42682
HP_1102		337569	144437	502754	913118	526837	385588	180665	951041	674520	889810	554586	630097	274470	512258	1.69026e+06	633723	512948	740744	-0.530163
HP_1103		2.13679e+06	852353	1.82165e+06	2.33554e+06	1.73555e+06	1.43218e+06	1.00285e+06	1.29697e+06	297243	1.63906e+06	2.1298e+06	1.74323e+06	628426	1.46222e+06	635555	1.40715e+06	1.43457e+06	1.37792e+06	0.0581267
HP_1104		1.25552e+06	697219	1.17643e+06	1.9846e+06	1.54278e+06	1.32747e+06	1.41963e+06	2.43906e+06	1.74544e+06	1.39794e+06	1.73623e+06	1.40294e+06	1.22076e+06	1.10501e+06	2.66374e+06	1.75492e+06	1.5098e+06	1.61165e+06	-0.0941835
HP_1105		1.61852e+06	1.80178e+06	1.83057e+06	1.63032e+06	1.13478e+06	1.7694e+06	1.8743e+06	1.46682e+06	2.22358e+06	4.24004e+06	3.00813e+06	2.18763e+06	2.7484e+06	3.01963e+06	2.0237e+06	2.12367e+06	1.70556e+06	2.76446e+06	-0.696749
HP_1106		53203.2	2.70499e+06	2.25014e+06	1.8748e+06	94197.6	1.50888e+06	2.94351e+06	960915	3.62036e+06	53156.8	49938.4	2.62511e+06	67846.3	64876	55006.5	2.00333e+06	1.779e+06	702753	1.33998
HP_1107		1.55565e+06	2.49937e+06	3.92928e+06	5.71059e+06	1.80775e+06	5.04649e+06	1.36766e+06	623641	1.47455e+07	1.75203e+06	1.8153e+06	836362	1.82084e+06	1.89088e+06	606671	1.94505e+06	4.14288e+06	1.52388e+06	1.44289
HP_1108		135674	88308.7	116533	72197.1	329134	90877.3	99766.3	93319.8	90845	306130	657606	179384	367842	124784	63694.1	165337	124073	266396	-1.10239
HP_1109		1.17179e+06	1.44679e+06	1.1076e+06	853312	961355	568830	900292	1.09383e+06	1.14348e+06	1.16258e+06	731169	1.32763e+06	982571	1.09662e+06	785734	929336	1.02747e+06	1.00223e+06	0.0358824
HP_1110		894565	1.5109e+06	1.02927e+06	1.27618e+06	661120	1.39214e+06	1.48472e+06	1.91688e+06	761680	1.25133e+06	537926	781045	677830	855761	1.46246e+06	1.12139e+06	1.21416e+06	955391	0.345796
HP_1111		470659	683038	623741	826833	415200	696090	749663	615594	1.1555e+06	1.96062e+06	844679	1.19484e+06	939138	1.04921e+06	1.01578e+06	1.17979e+06	692924	1.16915e+06	-0.754692
HP_1112		1.98022e+06	1.74707e+06	1.80069e+06	1.97279e+06	1.72954e+06	1.66245e+06	1.87368e+06	1.39497e+06	1.15898e+06	951062	986423	865986	627891	237277	691306	375023	1.70227e+06	676424	1.33146
HP_1113		1.01814e+06	572646	1.62538e+06	2.80359e+06	1.5324e+06	1.3623e+06	1.11341e+06	1.47954e+06	2.23853e+06	1.35715e+06	2.09912e+06	1.45535e+06	972379	877816	1.92224e+06	2.04456e+06	1.52733e+06	1.53266e+06	-0.00503008
HP_1114		948039	1.83772e+06	988665	934024	1.36453e+06	1.37827e+06	1.3896e+06	658932	615641	669245	353223	309166	311276	168718	415424	193568	1.12394e+06	345803	1.70054
HP_1115		158859	255338	1.22093e+06	1.15692e+06	164344	336198	336816	287316	558714	415286	819315	226986	551814	188734	383294	334100	497271	417076	0.253722
HP_1116		309433	302055	412279	557796	304266	676970	710096	467017	839754	1.79311e+06	1.09574e+06	767795	1.21805e+06	1.03861e+06	797179	496920	508852	1.02963e+06	-1.01681
HP_1117		95242.2	113787	138636	155140	78115.5	217170	147913	94690.5	312896	77646.9	72639.9	81424.8	73879.2	80337.8	115402	90544.9	150399	84553.6	0.830856
HP_1118		1.54662e+06	901640	1.43649e+06	1.45192e+06	1.34982e+06	1.46253e+06	1.23911e+06	1.63257e+06	1.7721e+06	1.52215e+06	1.50205e+06	1.28588e+06	1.14122e+06	1.70951e+06	1.96333e+06	1.58053e+06	1.42142e+06	1.52924e+06	-0.10548
HP_1119		869198	1.85077e+06	1.42246e+06	1.05594e+06	1.22434e+06	1.41237e+06	1.8433e+06	227777	1.1983e+06	626187	358444	650511	535863	460130	387341	546559	1.23383e+06	509291	1.27658
HP_1120		1.2518e+06	1.35657e+06	1.21897e+06	1.44034e+06	1.12813e+06	1.48851e+06	1.36145e+06	1.17397e+06	1.51396e+06	1.83402e+06	1.42261e+06	1.00848e+06	1.25685e+06	1.4194e+06	1.28292e+06	1.18918e+06	1.32597e+06	1.34478e+06	-0.020324
HP_1121		1.16993e+06	3.33032e+06	1.8628e+06	1.58909e+06	2.17684e+06	1.78042e+06	2.9199e+06	1.66713e+06	1.2216e+06	1.1265e+06	524822	888305	687650	567997	531541	616404	1.96867e+06	706174	1.47913
HP_1122		1.3337e+06	2.78138e+06	1.68332e+06	1.51815e+06	1.99733e+06	2.17679e+06	1.73778e+06	1.17454e+06	1.39075e+06	1.31194e+06	992743	812106	1.08679e+06	786039	1.03404e+06	598038	1.75486e+06	945956	0.89151
HP_1123		625062	563203	860550	1.49582e+06	695467	1.48954e+06	1.7371e+06	1.11668e+06	1.59933e+06	3.93939e+06	1.89464e+06	1.57757e+06	1.45517e+06	1.68345e+06	3.22367e+06	1.29594e+06	1.13142e+06	2.15283e+06	-0.928103
HP_1124		152728	2.64104e+06	1.13676e+06	1.20945e+06	337473	2.27156e+06	2.37506e+06	2.24083e+06	969382	464493	303070	1.34217e+06	144510	175794	150318	1.28671e+06	1.48159e+06	552437	1.42326
HP_1125		1.0239e+06	1.14009e+06	656016	842646	1.14979e+06	1.655e+06	1.74994e+06	641401	752914	45473.6	48751.6	585582	44024	41212.1	887479	393777	1.06797e+06	292328	1.8692
HP_1126		1.78015e+06	2.14822e+06	3.74381e+06	2.36881e+06	2.88409e+06	2.39692e+06	2.13997e+06	1.97621e+06	3.61025e+06	2.01137e+06	2.38252e+06	2.2351e+06	2.54731e+06	2.48118e+06	2.46248e+06	3.96514e+06	2.56094e+06	2.58359e+06	-0.0127031
HP_1127		534681	620274	602863	592537	427456	659525	773012	645544	922852	1.796e+06	1.01736e+06	912975	720465	1.25965e+06	880004	816789	642083	1.05761e+06	-0.719972
HP_1128		640008	1.40362e+06	1.78543e+06	1.50338e+06	743436	1.32978e+06	814653	1.24803e+06	691445	327815	99282.8	278613	205186	45209.9	117703	166726	1.12886e+06	177220	2.67126
HP_1129		1.41917e+06	1.77677e+06	1.1678e+06	1.51286e+06	1.71262e+06	1.56663e+06	1.44244e+06	1.06724e+06	1.00862e+06	1.34271e+06	1.33892e+06	648670	1.01648e+06	495356	758890	590349	1.40824e+06	884483	0.670984
HP_1130		1.69542e+06	1.61582e+06	1.16589e+06	1.01183e+06	2.60835e+06	1.19875e+06	1.14273e+06	1.0492e+06	1.31517e+06	2.71538e+06	1.64516e+06	1.41528e+06	2.67433e+06	2.64082e+06	1.05999e+06	2.09052e+06	1.42257e+06	2.0345e+06	-0.516171
HP_1131		1.14138e+07	5.74853e+07	3.92156e+07	2.9765e+07	3.25355e+07	1.20643e+07	1.36867e+07	2.12446e+07	1.77679e+07	4.56168e+07	3.35655e+07	2.39849e+07	3.60903e+07	2.56614e+07	1.77527e+06	2.41963e+07	2.6131e+07	2.72701e+07	-0.0615589
HP_1132		556422	3.58356e+06	1.5113e+06	1.34521e+06	529563	2.01217e+06	2.65934e+06	1.40108e+06	1.75528e+06	473046	446672	1.72573e+06	425235	423593	418843	2.03279e+06	1.70599e+06	849415	1.00607
HP_1133		828403	761823	957006	1.16973e+06	778062	1.02422e+06	1.13624e+06	952444	1.45272e+06	1.52108e+06	1.65539e+06	1.34756e+06	1.26264e+06	1.2756e+06	2.02273e+06	1.13716e+06	1.00674e+06	1.46031e+06	-0.536584
HP_1134		1.51003e+06	710793	1.47985e+06	1.46792e+06	1.29127e+06	1.02492e+06	1.13528e+06	1.2911e+06	1.16388e+06	660954	711408	777134	516852	136987	568308	301676	1.23056e+06	524760	1.22959
HP_1135		533502	1.62098e+06	702867	510561	1.06537e+06	1.0039e+06	1.07226e+06	386330	354368	116269	103332	154284	64695	39667	39159	35999	805571	79057.8	3.34903
HP_1136		948681	1.04121e+06	805181	738706	1.02474e+06	471829	1.29706e+06	728474	565584	262055	433363	477135	516671	745765	723167	531870	846829	527147	0.683865
HP_1137		1.12967e+06	1.75381e+06	1.24953e+06	843992	2.13939e+06	1.48151e+06	1.29565e+06	1.0221e+06	857240	1.306e+06	594016	784958	717825	470462	742478	421496	1.3081e+06	719604	0.862195
HP_1138		609140	1.626e+06	907997	689307	1.0423e+06	1.03157e+06	1.02976e+06	520111	389821	164278	123479	168199	64467.5	43965	163842	36610.2	871779	109263	2.99616
HP_1139		2.40883e+06	2.82962e+06	1.41655e+06	2.05487e+06	2.58072e+06	3.4465e+06	4.66899e+06	1.44377e+06	1.82765e+06	21854.1	22016	1.58166e+06	21008	21979.5	1.7917e+06	814062	2.51972e+06	610612	2.04494
HP_1140		438277	110390	369397	424114	622945	457966	698858	1.18172e+06	802090	1.66287e+06	1.52655e+06	795560	807036	409459	369706	969825	567306	934429	-0.719957
HP_1141		729832	964339	924283	877856	644268	934157	884016	649299	822071	1.42138e+06	1.09216e+06	884093	617122	701756	1.1784e+06	688016	825569	940418	-0.187913
HP_1142		629964	1.18547e+06	453438	301665	766577	1.19801e+06	1.20558e+06	452163	177702	184692	82548.6	92934.2	41670.3	35044.8	39973.1	52976.5	707840	75691.3	3.22522
HP_1143		159980	2.42959e+06	3.46928e+06	4.36358e+06	121978	5.55551e+06	1.61522e+06	718046	7.45264e+06	122549	109266	1.06276e+06	185024	168340	1.60523e+06	2.13473e+06	2.8762e+06	769699	1.9018
HP_1144		406264	1.41588e+06	1.6706e+06	1.77389e+06	1.0204e+06	2.01824e+06	1.87978e+06	2.79066e+06	2.21145e+06	391055	342816	1.84172e+06	534019	986242	768196	1.5682e+06	1.68746e+06	918894	0.876885
HP_1145		944879	1.09172e+06	1.03499e+06	1.04581e+06	1.21977e+06	1.16533e+06	1.08827e+06	1.14208e+06	1.32625e+06	1.7965e+06	1.02476e+06	899403	1.12467e+06	977458	911688	947626	1.11768e+06	1.09744e+06	0.0263571
HP_1146		841545	1.58269e+06	855946	632126	1.05499e+06	1.00244e+06	1.33023e+06	544629	284457	192442	198478	174624	140508	143524	158015	170166	903229	168251	2.42448
HP_1147		811115	533096	1.47113e+06	143286	932208	829199	587389	671867	883599	1.32922e+06	1.22104e+06	1.24039e+06	1.7128e+06	1.57757e+06	753395	1.12316e+06	762543	1.27965e+06	-0.746863
HP_1148		1.27626e+06	1.2706e+06	1.26044e+06	1.25307e+06	1.21745e+06	1.36275e+06	1.40183e+06	1.37079e+06	1.29298e+06	1.34286e+06	1.10886e+06	1.14263e+06	1.07278e+06	1.4129e+06	1.39386e+06	1.54614e+06	1.30069e+06	1.28857e+06	0.0134984
HP_1149		395602	356423	502437	796570	501011	834356	932164	651389	832824	1.47796e+06	923409	854076	806656	810823	1.40198e+06	672940	644753	992550	-0.622394
HP_1150		825755	1.08573e+06	922157	928527	999530	1.41748e+06	1.67328e+06	461172	481500	129681	54449.1	60118.6	92337.6	25304.2	53380.8	19904.1	977236	62167.9	3.97447
HP_1151		1.28122e+06	975724	2.20435e+06	1.19511e+06	1.15969e+06	1.1125e+06	2.2811e+06	1.00241e+06	2.35117e+06	1.01469e+07	6.4814e+06	3.41542e+06	4.8472e+06	5.95313e+06	3.02066e+06	2.89882e+06	1.50703e+06	5.25193e+06	-1.80114
HP_1152		673983	1.27315e+06	551785	667332	870072	1.38485e+06	1.48949e+06	587530	602329	796281	660604	651502	646169	764360	1.0985e+06	528419	900058	735120	0.29204
HP_1153		2.69725e+06	997304	1.65275e+06	2.01099e+06	1.75425e+06	1.55089e+06	1.92685e+06	1.59509e+06	1.71558e+06	1.09396e+06	2.71397e+06	1.29536e+06	919942	1.36807e+06	1.21268e+06	1.64724e+06	1.76677e+06	1.46446e+06	0.270748
HP_1154		385083	203025	279582	300209	387770	697459	236725	552806	1.65587e+06	764813	640380	1.43461e+06	752656	675397	943496	1.19395e+06	522058	915043	-0.809629
HP_1155		652510	1.48418e+06	643050	620459	640824	993946	1.10477e+06	556633	955391	877626	514566	424174	240356	334054	945907	460371	850195	542436	0.648341
HP_1156		442927	1.45e+06	490727	289155	913334	714821	1.06112e+06	527910	421674	776381	367403	466822	329288	465868	223117	363816	701297	427528	0.714008
HP_1157		440104	355592	735809	825661	541103	581571	584928	528592	760882	936771	1.42942e+06	697516	1.03736e+06	818557	1.14728e+06	719908	594916	969544	-0.704622
HP_1158		760943	977812	1.20172e+06	747750	818371	978845	821375	675191	794326	1.03431e+06	1.30676e+06	570342	907326	757019	772932	566292	864037	844999	0.0321444
HP_1159		96453.1	44010.6	85338.4	163137	347787	369936	671587	815621	889053	1.35733e+06	562783	357890	287069	181971	333763	507003	386991	512544	-0.405376
HP_1160		538206	1.23038e+06	535766	562113	902752	825665	982382	705984	533417	423269	258486	506016	332746	278824	292326	322219	757408	344841	1.13514
HP_1161		55957.7	2.23017e+06	1.96737e+06	2.8154e+06	60749.5	2.52105e+06	1.23111e+06	299902	5.74952e+06	52292.7	47023.1	608216	56781.3	69260	1.04106e+06	1.11423e+06	1.88125e+06	426980	2.13945
HP_1162		1.08584e+06	1.10926e+06	1.08175e+06	989593	390285	1.13089e+06	1.24753e+06	1.01532e+06	1.76184e+06	1.35432e+06	982886	937668	1.15149e+06	1.21393e+06	1.38035e+06	1.17189e+06	1.09026e+06	1.17036e+06	-0.102288
HP_1163		420844	1.37474e+06	338401	448996	548746	1.46926e+06	1.40183e+06	575098	374617	141393	47971.4	285845	67318.6	212566	412067	415645	772503	226115	1.77248
HP_1164		606875	638101	481564	700676	520083	1.11525e+06	900749	676705	985339	1.45775e+06	1.19603e+06	879380	894112	743982	966143	646134	736149	969077	-0.396613
HP_1165		193808	155457	239369	202859	244485	299003	272334	257261	397526	317441	1.01026e+06	232072	302041	371878	237783	236000	251345	386782	-0.621854
HP_1166		357924	291257	803571	914623	388193	771615	434863	1.00898e+06	1.50003e+06	217085	159051	357388	120986	69085.8	223945	283518	719006	204437	1.81435
HP_1167		565950	286959	566295	974697	714533	851426	1.19374e+06	1.06852e+06	1.39888e+06	1.25467e+06	553465	787892	722882	722198	1.42882e+06	915268	846778	912172	-0.107322
HP_1168		842284	510640	936619	869477	594900	620181	1.25481e+06	653859	850913	511944	764822	697272	776595	692638	1.48586e+06	667960	792632	799585	-0.0126
HP_1169		40897.5	121913	576916	218556	46729.1	560762	65191.3	158962	1.40079e+06	40840.8	44518.2	111416	47226.4	39644.9	51774.6	347572	354524	97570.6	1.86136
HP_1170		1.01991e+06	1.70468e+06	935916	400919	1.44623e+06	1.34784e+06	1.37497e+06	950708	382301	1.32983e+06	745126	766817	754190	934908	522941	756513	1.06261e+06	830046	0.356346
HP_1171		868269	1.37658e+06	1.33058e+06	1.54771e+06	738432	772400	1.24581e+06	871465	621182	593704	799039	898133	780831	872840	1.00213e+06	928641	1.04138e+06	839331	0.311185
HP_1172		396168	1.45926e+06	967324	400434	592893	695223	771604	644378	400945	196574	257074	271130	268312	183120	231044	208795	703137	230864	1.60676
HP_1173		249756	433739	366182	515756	245686	499893	458968	412273	518088	1.46419e+06	886869	601242	497763	542610	735204	448726	411149	739515	-0.846919
HP_1174		328409	62560.3	389509	1.17983e+06	442020	349184	271027	796316	433389	643464	512601	657474	497493	498967	1.68428e+06	805664	472472	757134	-0.680321
HP_1175		83393.4	76392.2	55679.3	61729.8	47155.1	54974.7	69698.3	53339.1	1.39059e+06	70815.5	47529.8	74455.8	66046.6	64173.1	49550.9	72709.4	210328	63611.6	1.72528
HP_1176		422249	199096	388960	456763	558726	608152	728558	1.07147e+06	1.06894e+06	1.26952e+06	757217	634481	578207	413834	741512	840274	611435	747863	-0.290576
HP_1177		293397	299624	240204	186524	2.09953e+06	1.4124e+06	1.37607e+06	155139	327893	735455	325350	269848	474424	471966	320954	378305	710086	425186	0.7399
HP_1178		1.4621e+06	1.80698e+06	1.55257e+06	1.21766e+06	1.15843e+06	1.79767e+06	1.44131e+06	1.12751e+06	1.45757e+06	2.25257e+06	1.01441e+06	999025	1.69079e+06	1.32368e+06	1.35722e+06	1.44814e+06	1.44687e+06	1.44083e+06	0.00602705
HP_1179		779795	1.3556e+06	798801	756096	1.10424e+06	1.33237e+06	1.39018e+06	855805	854614	1.41938e+06	665536	593704	682423	660003	819494	497788	1.02528e+06	762619	0.426981
HP_1180		567168	831873	1.06305e+06	837437	879906	384032	766019	534588	502547	256949	1.5827e+06	742317	1.27468e+06	810785	646404	726590	707402	862917	-0.286692
HP_1181		593277	1.28791e+06	709539	586190	1.09048e+06	837069	900479	472384	362619	252814	197949	231394	139493	49738.6	259234	85235.4	759994	173694	2.12944
HP_1182		840193	779440	967599	1.14629e+06	845665	516341	473322	836531	1.07405e+06	1.70465e+06	1.04302e+06	1.04834e+06	1.16825e+06	747864	1.22929e+06	1.10605e+06	831047	1.14964e+06	-0.468177
HP_1183		643236	1.01532e+06	598060	514087	785104	654155	898170	563826	519160	1.35689e+06	650759	539759	744472	556533	553938	441529	687902	691983	-0.00853298
HP_1184		1.6618e+06	1.83161e+06	1.80676e+06	1.38361e+06	1.85447e+06	1.79531e+06	1.76091e+06	1.05451e+06	686537	448965	393930	415595	253908	35721.2	234219	99190.4	1.53728e+06	268790	2.51583
HP_1185		237952	428790	842514	848423	605485	264159	420814	714982	529519	231867	202532	1.33678e+06	317811	569526	457543	1.05406e+06	543626	595732	-0.132047
HP_1186		1.01676e+06	984213	959833	959819	1.12056e+06	1.26058e+06	1.04458e+06	1.11289e+06	1.13484e+06	1.47531e+06	1.40564e+06	961846	1.22052e+06	1.2565e+06	1.17752e+06	955009	1.06601e+06	1.20748e+06	-0.179776
HP_1187		459302	381520	547663	613334	646299	508736	663523	464431	502241	625402	817463	851561	600967	682651	529810	571348	531894	668457	-0.329696
HP_1188		2.51458e+06	1.29225e+06	1.8935e+06	2.23663e+06	2.17847e+06	2.14227e+06	1.25741e+06	2.50104e+06	2.23611e+06	56890	72122	2.10893e+06	50474.2	50053.9	2.04641e+06	1.62249e+06	2.02803e+06	858195	1.2407
HP_1189		1.36009e+06	493857	1.30313e+06	1.97908e+06	1.31121e+06	852366	886144	1.4759e+06	1.55873e+06	1.53101e+06	1.59457e+06	717774	969534	1.09561e+06	1.62773e+06	1.16663e+06	1.24672e+06	1.24327e+06	0.00400594
HP_1190		618157	872870	258491	373481	655150	856498	735942	121574	190704	502109	230844	343680	312908	308209	216970	258143	520319	310409	0.745224
HP_1191		89396	58666.1	59879.6	52725	50790.8	59731.8	57227	56898.8	1.35312e+06	82564.1	51275.5	79957.1	73747.1	156756	54416.8	50789.7	204270	78501	1.3797
HP_1192		397238	506978	500030	429801	757215	464919	552466	615154	1.35888e+07	363076	324951	364107	307798	307509	460543	330864	1.97918e+06	351264	2.49427
HP_1193		45824.3	591283	531226	529533	55614.6	592577	547562	1.32229e+06	1.33683e+06	43572	29138.3	416705	34217.9	31803.4	35949.3	436712	616971	146871	2.07065
HP_1194		149441	878824	1.33287e+06	1.23504e+06	206605	1.36704e+06	475112	2.45854e+06	1.13691e+06	196339	177383	1.33327e+06	279221	296397	115900	2.31121e+06	1.02671e+06	672817	0.60974
HP_1195		1.34246e+06	1.24929e+06	1.07499e+06	917689	1.7119e+06	1.07576e+06	1.10377e+06	972188	1.0128e+06	1.90626e+06	1.02018e+06	748612	1.25371e+06	1.22638e+06	894492	1.08036e+06	1.16232e+06	1.16143e+06	0.00110282
HP_1196		84929.2	79086.6	100505	114847	73247.6	87326.6	94897.3	54235.1	127064	80024.3	71805.3	68014.8	78278.8	80647.5	123351	90271.3	90682	84627.6	0.0996885
HP_1197		926272	1.20005e+06	800399	727607	1.03233e+06	1.19583e+06	1.07628e+06	570550	509333	1.15484e+06	661892	698718	480368	473978	498674	447797	893183	630895	0.501557
HP_1198		675632	493364	670169	858418	842107	608000	724926	785678	951229	778127	835024	877390	870540	917963	1.06468e+06	821328	734392	880722	-0.262136
HP_1199		96216.8	110097	189642	278130	110989	160738	126256	75848.2	172193	104705	510315	176588	400361	178042	244424	135169	146679	249944	-0.768941
HP_1200		631886	603710	969902	879372	732782	950663	890203	842891	1.12786e+06	1.64991e+06	1.29018e+06	1.14915e+06	1.01155e+06	566158	733411	809377	847697	1.02996e+06	-0.280973
HP_1201		163478	652358	945195	974322	379089	927088	256582	326308	1.2881e+06	154834	126762	332510	221388	382566	276044	367137	656946	265892	1.30494
HP_1202		370953	1.06339e+06	455295	686324	493453	2.67166e+06	2.14904e+06	1.15083e+06	674848	87747.5	77281.9	374894	62679.1	304973	971207	986812	1.07953e+06	409371	1.39893
HP_1203		328167	262529	411187	607169	472585	651759	731307	431513	734768	1.32601e+06	834228	703467	726355	736633	1.21644e+06	612276	514554	879345	-0.773107
HP_1204		914510	1.07459e+06	853334	709091	1.22598e+06	769908	1.12816e+06	618970	358729	55495.5	22865.4	32899.7	22047.4	28184.5	62738.6	23774.1	850365	35429.3	4.58507
HP_1205		1.71134e+06	819021	1.74942e+06	1.38598e+06	1.42924e+06	639564	1.1189e+06	875028	1.24334e+06	1.06308e+06	1.56566e+06	1.02965e+06	938251	950269	991359	1.10608e+06	1.21909e+06	1.09205e+06	0.158774
HP_1206		58764.3	252926	801636	328699	42971.3	820841	200659	356706	2.41149e+06	47465.7	60913.5	260523	46916.4	44484.8	62791.2	452617	586077	139387	2.07199
HP_1207		1.03018e+06	272857	2.55867e+06	1.33403e+06	346659	1.89079e+06	3.05771e+06	765576	488450	354182	303554	418328	102270	132498	221083	121058	1.30499e+06	236139	2.46633
HP_1208		680059	748914	682046	664293	591761	586038	832551	1.27532e+06	1.16738e+06	791547	525660	654308	882573	667004	533377	930826	803151	712185	0.173419
HP_1209		546161	1.20702e+06	610444	622858	419420	1.81981e+06	1.85864e+06	676735	1.76152e+06	1.15149e+06	3.08042e+06	2.48781e+06	904532	3.07704e+06	844672	1.43582e+06	1.05807e+06	1.85454e+06	-0.80963
HP_1210		958744	1.04204e+06	884223	816004	785482	1.10732e+06	1.22668e+06	1.00675e+06	770451	904034	787599	927212	965730	1.19047e+06	850147	842810	955299	924000	0.0480597
HP_1211		673716	1.09364e+06	698113	434591	954230	889071	1.14595e+06	316197	200533	185871	123197	135444	113736	71611.9	126872	122155	711783	125555	2.50311
HP_1212		43661.6	67987.8	433088	157482	56129.6	387559	60493.1	359835	1.33651e+06	50422.2	51476.5	127010	76653.2	50035	66388.1	249602	322527	95941.1	1.7492
HP_1213		95923.9	1.24355e+06	1.86529e+06	2.04309e+06	129917	2.11473e+06	958419	2.17213e+06	2.46439e+06	83307.5	72106.2	1.07588e+06	133180	130974	105075	2.31688e+06	1.45416e+06	559629	1.37764
HP_1214		619349	1.41647e+06	853091	669929	801288	921682	1.19791e+06	348897	263115	223393	180960	145634	174861	58410	110791	103703	787971	142536	2.46681
HP_1215		1.72756e+06	4.04035e+06	2.20205e+06	1.89788e+06	2.49152e+06	2.11372e+06	2.07539e+06	1.80119e+06	2.02688e+06	1.24543e+06	693510	1.09568e+06	1.11002e+06	816678	644748	1.1579e+06	2.26406e+06	966282	1.2284
HP_1216		51076	770378	854239	558962	53629	779338	446460	674452	2.56174e+06	80551.6	55727.8	459054	62027.5	53343.5	78626.3	640495	750031	204261	1.87654
HP_1217		577899	1.06993e+06	581393	597019	947217	876590	959834	599844	363446	420574	176501	215642	149463	56897.6	172186	89016.7	730352	182897	1.99756
HP_1218		793609	1.24749e+06	976794	1.02911e+06	764327	1.23767e+06	1.06617e+06	868888	1.06239e+06	659672	483395	513668	500064	312064	526371	360528	1.00516e+06	479394	1.06814
HP_1219		2.14276e+06	1.09097e+06	826787	1.00627e+06	1.41768e+06	1.12266e+06	1.80866e+06	1.14566e+06	2.68414e+06	2.12912e+06	2.35509e+06	1.61586e+06	1.9038e+06	2.15229e+06	8.87798e+06	995960	1.47173e+06	2.86144e+06	-0.959229
HP_1220		1.07917e+06	901565	1.08416e+06	806010	1.14278e+06	1.00803e+06	1.01602e+06	673028	430248	351604	216511	208913	111535	92899	109226	86296	904557	168141	2.42754
HP_1221		975802	1.31965e+06	996159	1.26305e+06	1.05397e+06	1.02446e+06	1.38745e+06	1.39545e+06	1.07783e+06	278189	993257	1.1141e+06	960615	1.11531e+06	1.48476e+06	1.20954e+06	1.16598e+06	1.02225e+06	0.189793
HP_1222		416923	503824	357538	276255	341020	469524	577775	208735	409188	785533	848593	377421	1.06843e+06	1.03165e+06	234190	400048	395642	677982	-0.777049
HP_1223		786882	1.12253e+06	469470	640566	780078	1.05654e+06	859979	750978	547393	838542	257466	488776	456852	572053	464421	493729	779379	510263	0.611085
HP_1224		1.60419e+08	2.18846e+08	1.81936e+08	1.5789e+08	1.82686e+08	1.84085e+08	2.03073e+08	1.63139e+08	1.67937e+08	2.23294e+08	1.42698e+08	1.30835e+08	1.92343e+08	1.70528e+08	1.8918e+08	1.19078e+08	1.80001e+08	1.66851e+08	0.109447
HP_1225		900953	492365	627012	719389	849294	596204	224048	581511	753802	486072	468817	908506	538290	587596	858733	1.22823e+06	638286	725178	-0.184131
HP_1226		855364	860108	788761	776838	825208	891607	836149	957784	798526	946247	808954	916154	693586	830597	936856	1.01252e+06	843372	877845	-0.057798
HP_1227		820464	871524	1.19031e+06	904111	756903	759538	554854	806747	700413	780391	505014	696663	474277	640716	1.05333e+06	911588	818318	723140	0.178386
HP_1228		578618	870318	632922	711925	745118	956800	861338	1.16666e+06	612108	835626	428740	658042	439392	443771	669479	630786	792867	586548	0.43483
HP_1229		1.48354e+06	832970	618057	1.18971e+06	754330	1.20627e+06	1.48304e+06	703373	1.03762e+06	1.02592e+06	963430	1.28927e+06	1.35917e+06	1.15444e+06	189172	1.12066e+06	1.03432e+06	1.01458e+06	0.0278024
HP_1230		350141	988222	541392	466558	770680	532195	1.0527e+06	474719	218380	30391.8	23173.7	23938.3	32202.1	21803.3	57371.2	21888.2	599444	30109.8	4.31532
HP_1231		575808	602883	332207	325237	636512	500517	739675	327708	242868	849775	762910	795721	760339	712254	404878	694193	475935	711439	-0.579975
HP_1232		605395	756325	508581	640845	714549	333547	540563	320921	949986	627474	1.06471e+06	901277	943462	614642	1.33109e+06	664072	596746	878105	-0.557276
HP_1233		579638	586854	595030	568955	431946	562611	642305	546081	762389	1.77952e+06	1.06088e+06	776504	975743	1.17893e+06	720235	789775	586201	1.04023e+06	-0.827431
HP_1234		299278	394422	638616	748817	418062	784367	806566	783361	1.16866e+06	784051	603223	708375	681250	754023	1.16609e+06	755369	671350	778912	-0.214395
HP_1235		987865	608555	1.17214e+06	1.3393e+06	1.28366e+06	1.10476e+06	1.29811e+06	1.3714e+06	1.06506e+06	1.17118e+06	1.41494e+06	1.12551e+06	1.02446e+06	1.2e+06	1.60371e+06	1.37456e+06	1.13676e+06	1.27348e+06	-0.163851
HP_1236		319050	246665	401513	479255	258327	194182	226453	226578	414215	1.65187e+06	1.13628e+06	351262	938940	1.10654e+06	716865	287386	307360	884163	-1.52438
HP_1237		1.46172e+06	1.20478e+06	1.30573e+06	1.41937e+06	1.35038e+06	1.30275e+06	1.19032e+06	1.4492e+06	1.36201e+06	52244.2	69256.3	1.37429e+06	56665.8	54409.1	1.70478e+06	1.05405e+06	1.33847e+06	623671	1.10173
HP_1238		234440	1.15156e+06	334945	217275	351975	236073	381715	289212	287153	82142.9	90732.6	189127	158454	100736	72971.1	104175	387150	114048	1.76325
HP_1239		598885	688499	19206	332425	1.52493e+06	22128.6	788681	652519	415211	665848	20042	16186.6	777507	1.14931e+06	52436.6	17858.3	560276	385598	0.53904
HP_1240		1.34174e+06	862756	1.41669e+06	1.63014e+06	1.7535e+06	1.4014e+06	1.1541e+06	2.15385e+06	1.60038e+06	1.0363e+06	1.37256e+06	1.11786e+06	1.20663e+06	1.17313e+06	1.55983e+06	1.00991e+06	1.4794e+06	1.21089e+06	0.288941
HP_1241		1.15667e+06	666105	1.04003e+06	1.35573e+06	1.21162e+06	959742	822674	1.29754e+06	1.14593e+06	1.2897e+06	1.1875e+06	1.07132e+06	963961	950454	1.35106e+06	1.13028e+06	1.07289e+06	1.1349e+06	-0.0810534
HP_1242		456577	992152	533335	286333	590010	897347	834517	287924	117663	113460	70066	52692.3	39992.7	33717	38172.2	33218.7	555095	54474.1	3.34909
HP_1243		626032	493327	682699	615247	756100	490560	337877	504045	572262	379742	694018	764580	675278	636123	712944	652799	564239	645069	-0.193148
HP_1244		583004	894813	623009	509191	1.08108e+06	716683	553079	777421	570768	840533	375287	553859	703549	646350	257596	652632	701006	575687	0.284142
HP_1245		161294	456875	1.69907e+06	1.7425e+06	1.0529e+06	1.73743e+06	1.73343e+06	592574	1.51544e+06	3.23505e+06	2.15049e+06	1.53374e+06	1.98896e+06	1.81545e+06	2.74056e+06	1.74532e+06	1.18795e+06	2.17279e+06	-0.871082
HP_1246		167103	766.916	1.43882e+06	199419	376811	38544.3	357687	12275.9	34744.3	105118	157706	136581	65287.7	200915	193247	5155.32	291797	123430	1.24127
HP_1247		626193	606724	687508	806687	641756	848826	833732	765214	904456	1.05384e+06	906817	844646	751905	865838	1.04375e+06	765953	746788	890392	-0.253742
HP_1248		557536	1.06913e+06	642703	497181	740118	604467	598177	226997	123341	135908	108203	113973	83108	37383.9	55611.2	48955.2	562184	83306	2.75455
HP_1249		199244	440266	267577	218593	175781	751347	910729	236706	642986	692744	705309	882166	675729	602850	260984	290356	427025	587163	-0.459438
HP_1250		67940.3	239212	254520	231911	67329.3	365531	164746	1.07601e+06	517241	96815.7	68330.9	230734	58181.2	58166.3	69736.6	201898	331604	111980	1.56622
HP_1251		894305	438470	1.05978e+06	1.76902e+06	706745	569414	599631	1.4529e+06	1.28497e+06	749690	985665	1.15186e+06	714275	984977	1.53974e+06	1.38532e+06	975026	1.07308e+06	-0.13824
HP_1252		1.08097e+06	2.71592e+06	972809	395406	1.78435e+06	1.50373e+06	1.65034e+06	956267	361616	1.21485e+06	798936	782199	793470	994811	534139	737979	1.26904e+06	836626	0.601088
HP_1253		750984	1.04705e+06	641978	593800	893130	880923	737830	547286	476674	925841	483117	589899	516215	484003	514226	474067	729962	569624	0.357811
HP_1254		274470	1.4707e+06	571684	292216	1.09624e+06	865948	1.69771e+06	248978	156552	89457.6	49415.1	70329.4	84862.9	58978.4	58566.4	40663	741610	64610.4	3.52082
HP_1255		405694	1.01045e+06	435893	504016	718951	623897	713331	436465	527351	371082	212859	490497	298235	216436	255079	261167	597339	300765	0.989914
HP_1256		574255	315040	475267	595015	553731	972514	302162	706669	718025	356117	194986	313315	233098	108759	211878	217549	579186	233672	1.30954
HP_1257		73021.5	508570	903463	963082	99949.4	657366	456543	197638	898052	63818.5	52194.9	300666	96973.8	96785	93964.4	352197	528632	150943	1.80826
HP_1258		1.01815e+06	2.08264e+06	462655	332771	885144	845573	161100	407111	638523	1.45498e+06	1.15564e+06	1.03807e+06	1.69981e+06	295355	769629	992985	759297	1.05807e+06	-0.478695
HP_1259		785223	1.14881e+06	1.05628e+06	938745	1.09009e+06	1.23845e+06	838362	826681	806552	1.24266e+06	1.00342e+06	559200	708627	525885	761884	468783	969910	752924	0.365347
HP_1260		986149	1.04627e+06	1.29965e+06	1.2932e+06	1.02206e+06	1.16416e+06	1.18494e+06	1.3346e+06	828920	1.12362e+06	684677	1.12925e+06	649874	990344	1.22017e+06	1.08261e+06	1.12888e+06	982935	0.19973
HP_1261		622278	511158	533258	441568	960688	647124	661990	449183	528591	753086	418143	352328	565241	609969	524792	568230	595093	541684	0.135663
HP_1262		280309	722374	435900	493978	373045	420208	763586	498357	1.22402e+06	238838	101978	194379	135865	111378	204813	111084	579087	156905	1.88389
HP_1263		556344	222160	418738	465271	486127	743065	158083	192737	687588	833986	538293	564175	415488	650078	536250	641310	436679	597083	-0.451357
HP_1264		872784	953352	727376	840339	889611	535166	778509	450754	766174	1.37795e+06	906338	589881	819873	906324	1.00476e+06	562190	757118	881046	-0.218698
HP_1265		234497	1.02556e+06	291422	143679	847974	380304	972333	272093	292635	389252	251050	320287	264459	318290	122824	191495	495611	265379	0.901151
HP_1266		632800	689314	594899	860031	606816	703225	750746	612591	649914	706779	378830	543583	590194	583465	545320	464442	677815	544659	0.315538
HP_1267		502303	390091	922528	1.0819e+06	589367	1.21381e+06	1.47735e+06	1.22697e+06	1.90031e+06	3.975e+06	2.27864e+06	1.40927e+06	2.05024e+06	1.93014e+06	1.46303e+06	879573	1.03385e+06	1.99798e+06	-0.950524
HP_1268		256177	181372	330287	531323	334566	500912	481537	780579	621411	931755	516148	352829	304172	354447	867735	544278	446463	553052	-0.308876
HP_1269		757794	552590	1.2152e+06	895689	586409	893237	861970	577591	361133	207680	159412	113026	72200.9	71665.8	101429	87049.1	744623	116066	2.68156
HP_1270		503021	1.45182e+06	666715	473462	868037	1.1146e+06	1.10068e+06	439206	256498	176805	188452	147943	116101	29880.7	168894	40979.5	763782	124151	2.62107
HP_1271		51040.2	43164.7	94927.5	205218	104531	252782	250631	151277	161352	810842	234207	233971	230704	312037	448189	162238	146103	347455	-1.24985
HP_1272		185888	956749	241500	155871	316823	527994	634938	113314	83247.6	45808.8	50674.2	44925.7	34439.2	28345.9	27178.6	41848.9	357369	39031.6	3.1947
HP_1273		150274	104006	241239	304458	158699	246004	282725	372352	643440	973507	632809	389304	618561	766250	557259	311236	278133	606989	-1.1259
HP_1274		661875	2.06012e+06	682590	735732	924884	785749	926509	606823	588713	172771	75555.8	217198	76342.1	53997.7	97625.5	47174.4	885889	105809	3.06566
HP_1275		1.22031e+06	2.03808e+06	1.15689e+06	933854	1.39811e+06	1.23648e+06	1.56928e+06	627169	421419	416984	362538	268140	237064	176480	217937	151336	1.17795e+06	261497	2.17142
HP_1276		190105	192842	296318	411338	283184	630335	700502	456972	688708	753937	664104	656260	442336	517185	591112	350948	427812	567983	-0.408871
HP_1277		219627	4.20778e+06	2.01392e+06	964187	325540	2.13392e+06	5.61508e+06	3.15761e+06	3.16707e+06	178984	165271	2.69308e+06	227570	226624	206264	2.33806e+06	2.42275e+06	862266	1.49044
HP_1278		898741	928501	510520	829865	758073	1.04565e+06	1.00609e+06	997572	298920	937818	684749	673203	684061	419025	390512	807987	808215	656765	0.299362
HP_1279		766337	827620	525785	516440	638480	918929	734329	508621	565690	440351	357118	366865	236279	53897.7	295910	152118	666915	271791	1.295
HP_1280		4.90067e+06	4.95331e+06	3.92773e+06	4.00805e+06	4.02809e+06	4.70026e+06	5.58917e+06	3.84088e+06	5.18345e+06	8.19461e+06	5.45719e+06	5.30031e+06	5.24926e+06	6.57916e+06	4.89634e+06	4.95967e+06	4.57018e+06	5.80522e+06	-0.3451
HP_1281		270405	405157	272666	241591	927659	197504	233640	262765	246598	811924	317332	179044	460560	434132	358071	180230	339776	391613	-0.204845
HP_1282		451428	457550	377104	634845	635965	643127	645641	776807	734289	432250	483567	465075	412164	634217	686016	679598	595195	541841	0.135493
HP_1283		387679	968298	604808	592101	546250	900551	556547	537350	554221	247665	139436	203302	177698	101923	191463	125615	627534	169586	1.88768
HP_1284		521891	921739	440000	504921	472025	840116	742414	332541	273795	547583	326399	399736	253958	196883	249883	253784	561049	318318	0.817658
HP_1285		524930	940262	738571	742349	639572	819751	393751	489438	510690	300903	180522	277884	204820	62170.4	333484	225213	644368	226428	1.50883
HP_1286		439169	317221	217088	153321	447280	358021	234928	238878	460826	583385	360613	379457	805596	652545	326063	414545	318526	503172	-0.659641
HP_1287		424213	937244	439453	448697	581689	643952	520166	380770	375517	229265	131771	236052	181283	112583	186762	163655	527967	177339	1.57394
HP_1288		423720	581160	836015	769206	383946	748860	484733	650196	605126	220718	171008	375540	181423	93823	300626	215927	609218	222724	1.4517
HP_1289		713818	983858	819827	1.6646e+06	807471	1.43623e+06	4.4615e+06	1.55824e+06	8.86278e+06	1.43425e+06	845477	2.59245e+06	1.16878e+06	3.54045e+06	3.73023e+06	1.28548e+06	2.36759e+06	2.0853e+06	0.183163
HP_1290		209458	967565	250746	140185	404121	521772	646380	75124.5	29525.5	26672.4	68586.5	34049.7	27077.7	25045.6	29336	36910	360542	35382.6	3.34906
HP_1291		393509	972784	387498	342384	608877	490407	622942	243625	196766	37236.8	25418.7	41822.5	24002.2	22275.8	51096	20836.8	473199	31812.7	3.89477
HP_1292		462966	775859	532263	630971	499869	689525	903079	341696	476590	495696	536065	443252	593207	915139	352748	525675	590313	551683	0.0976402
HP_1293		235096	316679	101640	217095	137610	564325	679724	277427	460081	901950	734054	777728	914788	1.14765e+06	198062	424505	332186	728392	-1.13272
HP_1294		2.68439e+06	1.56831e+06	1.40628e+06	1.13239e+06	1.72149e+06	1.15724e+07	1.45485e+06	1.94704e+06	1.46305e+06	2.01068e+06	1.72256e+06	2.28073e+06	2.48718e+06	3.27877e+06	1.7221e+06	1.59755e+07	2.77224e+06	4.21108e+06	-0.603136
HP_1295		177296	884780	216123	310304	307284	545980	363616	235951	318277	109309	46240.7	133147	59175.3	28031.4	71280.5	41878.1	373290	69866.1	2.41763
HP_1296		190240	883058	1.3679e+06	1.23327e+06	179310	1.40674e+06	1.07948e+06	1.20807e+06	699099	158655	199550	2.35818e+06	208361	200191	185681	1.33044e+06	916353	663009	0.466876
HP_1297		405637	883105	595544	642698	729371	915727	775907	489520	537036	760838	298407	285653	295837	201334	462838	205287	663838	358599	0.88846
HP_1298		79057.5	381349	724714	793806	98907	598627	219547	117326	905857	69401.8	60840.6	183647	114775	107558	89419.7	331598	435465	136749	1.67103
HP_1299		298925	392525	202718	202794	394904	110479	108073	85759.3	144685	840836	454842	400549	887495	740367	281736	143978	215651	535686	-1.31269
HP_1300		15270.2	97067.1	357274	122524	14865.8	380708	75081.4	89415.7	894121	14585.5	14602.3	92249.5	14559.9	15366.8	12163.4	244034	227370	58223.1	1.96537
HP_1301		216035	216935	378877	465511	125508	334650	259928	400366	483793	708201	602889	470644	388716	381668	682225	561532	320178	542268	-0.760131
HP_1302		114994	64104.5	143960	168913	126528	289376	322660	222220	648087	825380	504781	323353	144510	263546	215924	251800	233427	361328	-0.630337
HP_1303		241466	381962	173229	196930	159086	794332	850369	288924	654585	1.19164e+06	1.13357e+06	1.06178e+06	1.2973e+06	1.44409e+06	283107	457782	415654	981324	-1.23935
HP_1304		40066.1	363359	60931.6	104891	108465	990353	840371	113376	128312	52860.3	54109.1	37458	39524.6	103871	181105	83934.2	305569	78980.4	1.95193
HP_1305		590257	610319	470724	555659	532778	932669	509147	705087	624367	845391	450404	464685	843707	733387	679656	542352	614556	651369	-0.0839291
HP_1306		516492	722600	545694	409371	624070	352920	398386	606037	479234	181966	276434	289691	378220	344767	429666	364067	517201	323544	0.67676
HP_1307		341738	423361	287084	233291	363086	349427	452483	136412	392259	658080	811599	346674	811873	907284	170364	308348	331016	573461	-0.792795
HP_1308		175083	757881	948316	1.65785e+06	133461	1.65231e+06	204014	383499	6.09116e+06	128871	115842	386063	118726	164147	601023	969695	1.33373e+06	354910	1.90994
HP_1309		1.19819e+06	868320	672617	769167	1.05679e+06	924297	1.32166e+06	1.02277e+06	2.48152e+06	1.5929e+06	1.76601e+06	1.4658e+06	1.66305e+06	1.6905e+06	8.19843e+06	885149	1.14615e+06	2.46598e+06	-1.10537
HP_1310		133884	114070	102821	63013.7	81924.7	197796	179922	48508.5	226741	908017	629551	136100	777888	838636	96006.8	101752	127631	498279	-1.96497
HP_1311		373600	671765	388207	381414	540804	378904	589208	279832	212820	35713.2	27718.8	50194.1	27787.4	26307.5	30931.8	25461.1	424062	32016.3	3.7274
HP_1312		991744	2.50844e+06	995243	674152	1.14795e+06	744007	1.69731e+06	630772	860337	406822	331643	500949	448124	388461	235943	307764	1.13888e+06	374243	1.60557
HP_1313		607992	881797	514794	446349	671554	726280	844037	549730	708847	742956	428753	546543	279094	548414	809409	520384	661264	553650	0.256252
HP_1314		166618	154606	166964	210971	187506	291746	264654	77869.8	220858	256152	325886	347089	340378	276439	235567	313648	193532	299309	-0.629058
HP_1315		342571	319503	445436	247937	164612	528555	374163	248773	369411	58863.1	111048	178217	237593	166721	294803	385229	337884	204639	0.723448
HP_1316		378978	433988	355606	358618	346261	353343	432990	381138	550572	735653	448090	439086	497169	506653	390897	381247	399055	485542	-0.28301
HP_1317		226474	1.34078e+06	387077	257474	494989	837234	819284	132408	61285.5	38620.6	49718.1	53663.7	39140.2	37590	52741.1	31891.3	506334	43337.8	3.54639
HP_1318		292253	600678	542927	466819	588943	822208	597707	405295	366819	142608	94027	157304	59986.2	23266.3	87109.3	36754.6	520405	85865	2.59949
HP_1319		470027	730082	517049	478160	609524	715655	608344	493492	435627	176159	129181	229988	159433	53657.9	176597	134936	561996	151422	1.89199
HP_1320		1.25333e+06	704307	2.1843e+06	2.53751e+06	1.32023e+06	1.27376e+06	1.48272e+06	1.55609e+06	1.82401e+06	1.50557e+06	1.46248e+06	1.2792e+06	837680	1.17457e+06	1.83879e+06	1.56129e+06	1.57069e+06	1.37994e+06	0.186798
HP_1321		72777	661441	187529	150578	75408.5	548166	290401	182292	532287	64377.6	57974.9	218461	70310.2	83158.9	88848.6	183524	300098	109522	1.45421
HP_1322		183971	446609	598916	776787	268853	787333	562909	595554	554603	3.39187e+06	1.02879e+06	633413	662088	650117	1.57162e+06	557897	530615	1.21368e+06	-1.19365
HP_1323		825080	2.01872e+06	893897	792790	2.24514e+06	1.63501e+06	1.75692e+06	537055	651819	880949	313735	192122	234437	486833	253782	151453	1.26182e+06	359044	1.81328
HP_1324		809850	250059	79919.7	163486	348213	127093	247996	306041	272178	311112	236402	95894	287135	346994	281814	103293	289426	237520	0.285144
HP_1325		248864	283019	517578	636151	146205	621700	239224	703372	786260	133202	52798.2	163705	102133	31259.5	159829	119799	464708	108961	2.09251
HP_1326		596626	403636	1.1141e+06	792069	743869	823158	861356	735132	511443	205376	251707	346183	110513	56825.4	152713	104353	731266	175381	2.0599
HP_1327		194795	162682	205168	363654	267682	166744	404422	235129	390701	835696	431500	372436	350699	424934	741102	190073	265664	478063	-0.847597
HP_1328		318116	185804	300220	438195	408628	413268	428395	673401	516058	618520	269937	378032	442026	485122	663823	506983	409120	480635	-0.232415
HP_1329		43028	120808	82028.1	111847	74771.1	218825	205051	109119	128786	242562	49343.2	79344.6	57909.3	111420	283076	115481	121585	134162	-0.142016
HP_1330		1.29147e+06	1.70916e+06	760345	863928	1.13326e+06	1.41909e+06	1.51597e+06	583323	411974	357795	274964	289871	187614	130976	256999	71638.2	1.0765e+06	224265	2.26307
HP_1331		84986.7	75592.3	147597	284995	127707	285173	272199	182103	298661	788343	357741	305050	283985	308453	699474	257908	195446	428708	-1.13322
HP_1332		247007	460507	46192.7	118835	343717	634656	747284	105398	125796	19968.5	22419.2	67229.9	21419.4	21221.7	95717.8	24132.6	314377	38872.7	3.01566
HP_1333		245267	238543	350166	499041	282401	351590	417606	269661	600985	560944	545369	453193	439042	530237	701102	489923	361696	531401	-0.555026
HP_1334		124677	511754	504623	419528	359427	737359	643865	676484	427306	192539	174305	763717	250882	274341	281683	482744	489447	345744	0.501448
HP_1335		496539	600175	252430	320762	584346	400503	588756	430656	644540	705834	223855	369152	171511	350941	477823	371861	479856	381568	0.330662
HP_1336		789161	395669	510117	357944	525567	464396	240535	453805	693391	803191	540442	468906	739157	1.19747e+06	491752	886849	492287	732538	-0.573403
HP_1337		286449	771292	339078	214991	558515	489425	651608	199639	156725	26264.6	33528.1	39137.1	35621.9	19210.7	15032.9	20375.6	407525	27024.4	3.91455
HP_1338		220438	227459	220840	246298	147176	235138	269165	236288	375703	746616	510371	333299	436019	503260	324447	306166	242056	451454	-0.899239
HP_1339		271887	79598.1	299681	406420	557000	643864	907856	1.01714e+06	1.25154e+06	1.29318e+06	625867	583889	415738	383152	635527	717767	603888	665017	-0.139112
HP_1340		881023	727149	864846	633614	908246	800960	818025	546144	346488	239224	180964	158337	76167.5	60396.2	62247.9	52308.6	725166	118521	2.61317
HP_1341		437052	337679	415242	396176	647391	638872	523395	713639	557746	501646	352680	511422	221784	489804	211641	358470	518577	378207	0.455382
HP_1342		392562	813313	442209	416541	595297	445446	573108	239026	202262	222239	171807	200894	352482	301562	412294	164176	457751	260779	0.811735
HP_1343		413648	532540	346151	536170	605228	345051	542282	503743	580953	589721	408417	614012	411662	515080	276160	455596	489529	467235	0.0672459
HP_1344		315705	380233	324118	198938	331846	466302	436777	299689	338533	958220	490255	213228	354256	389214	302001	165886	343571	410437	-0.256552
HP_1345		483511	369683	505963	559745	462342	469507	480420	614358	550853	511200	483269	529214	366147	514134	615751	583508	499598	514746	-0.0430936
HP_1346		608631	276620	461330	478197	368535	298290	358693	387222	766533	729480	409638	573607	473658	569682	49993.7	311556	444895	445373	-0.0015517
HP_1347		172187	39509.3	123872	227696	261402	268709	379308	477311	425815	649539	364969	329453	260231	191821	313400	329181	263979	348371	-0.400202
HP_1348		511685	321267	332448	350035	376807	668742	399591	560590	751695	628423	525846	557423	617669	711005	356218	443699	474762	548612	-0.208581
HP_1349		942160	637847	719247	1.13934e+06	1.17664e+06	1.09597e+06	1.00026e+06	1.06442e+06	1.00383e+06	936993	950667	875582	791300	866117	1.25877e+06	1.15669e+06	975523	976588	-0.00157352
HP_1350		452861	489608	408212	422123	537718	505456	548400	387626	491189	532673	365039	434123	200542	336017	548341	437384	471466	407731	0.209535
HP_1351		358995	333715	306641	459393	289077	485573	480442	470584	328485	606235	297049	414063	247867	364613	469992	329573	390323	389913	0.0015147
HP_1352		479604	573997	407783	443771	491865	676177	512714	589991	1.69175e+06	969837	655671	1.54912e+06	711728	686822	1.20707e+06	1.15965e+06	651961	991414	-0.604702
HP_1353		309025	261159	330725	399453	348636	397044	392388	399657	410841	577338	426887	405196	379357	424257	529664	387878	360992	447225	-0.309035
HP_1354		446659	432746	705908	399427	284537	311814	269236	116997	465371	674237	462661	361566	542468	373240	271632	257265	381410	420438	-0.14055
HP_1355		1.21097e+06	2.0369e+06	2.71321e+06	1.23285e+06	1.71128e+06	1.98906e+06	2.30784e+06	1.31349e+06	472750	231325	335297	353257	209065	195696	468200	221436	1.66537e+06	287754	2.53294
HP_1356		499804	369977	103571	348611	392686	459470	438160	535255	291953	492681	303284	349741	316731	432046	390831	445609	382165	390132	-0.0297647
HP_1357		188962	294680	222595	186557	137373	225581	252775	233544	310134	644298	459838	261854	362778	403667	253732	294390	228022	382937	-0.747931
HP_1358		524347	461117	678320	498947	501634	442694	496262	410484	580281	752557	545199	531418	694148	587318	581634	368629	510454	580129	-0.184593
HP_1359		705552	358603	801815	922583	967699	1.78885e+06	1.74505e+06	1.28478e+06	3.1226e+06	5.65542e+06	2.44124e+06	1.25611e+06	1.06382e+06	750576	1.63048e+06	1.32952e+06	1.29973e+06	2.01817e+06	-0.634838
HP_1360		123629	735454	173174	89488.9	276902	370734	473289	81290.3	44150.7	51758.1	33545.3	35999	37048.5	34214.1	32284.1	30397.7	263124	36463.8	2.8512
HP_1361		436376	735899	436731	388205	571266	676190	594298	349431	302498	670001	385070	404666	295923	268752	344146	293648	498988	380315	0.39181
HP_1362		252730	702840	406477	298101	493005	543517	469258	225203	150222	128910	30899.4	66906.4	30440.1	25953	28512.9	34711.3	393484	49476.2	2.9915
HP_1363		259307	179746	143288	97644.3	683480	114748	185755	91634.9	86809.4	524850	235489	142122	364703	459122	166926	208630	204713	300263	-0.552628
HP_1364		185740	335884	118040	218733	135764	248699	309403	461183	125443	279497	74854.4	260218	130949	182738	232633	252423	237654	201902	0.235211
HP_1365		150151	175619	182185	232134	167400	240377	272907	272357	185895	333664	191919	238758	152111	217648	339762	220358	208780	242032	-0.21321
HP_1366		153631	74378.2	204652	266552	134624	30762.1	50428	123761	174304	608886	534766	156802	401772	506960	396537	144275	134788	392857	-1.54331
HP_1367		420194	539775	554465	384219	693406	412580	749738	430185	498775	746888	946108	324874	1.22979e+06	687795	701123	781926	520371	774072	-0.572928
HP_1368		176676	651816	325147	299023	396515	405153	381408	242610	272199	323426	109980	119468	100604	93489.9	187993	142887	350061	153978	1.18488
HP_1369		1.167e+06	3.39455e+06	592382	1.2349e+06	1.76488e+06	5.10102e+06	5.90052e+06	743426	899010	12839.4	14947.6	759383	14682.5	14671.6	895310	260120	2.31085e+06	281708	3.03615
HP_1370		653565	135259	439349	533448	431069	508711	258941	464091	605973	184044	125512	116582	198347	147022	187807	105194	447823	152073	1.55817
HP_1371		70440.4	73068.2	66397.8	72791	65413.4	61359.2	69075.9	76913.3	50644.5	69099.1	53000.1	26505.9	59123.1	63170.5	63621.9	60125.3	67344.9	56378	0.256436
HP_1372		194754	155140	324359	397974	242033	471682	570894	471103	728667	1.44094e+06	693110	543390	750575	647475	530632	318225	395178	703478	-0.832002
HP_1373		328919	831607	515795	421583	667123	543382	760328	528917	490354	343912	134877	415729	212843	166153	153407	229665	565334	236655	1.25632
HP_1374		768559	122167	437517	716598	620007	354040	335735	731731	532118	375207	479226	426825	295134	82269.7	368246	143509	513164	310060	0.726873
HP_1375		276387	678565	389729	295899	420756	547746	459521	301218	244363	315175	113046	197588	196298	148165	185867	159897	401576	188005	1.0949
HP_1376		87584.7	372664	649946	588153	119401	455172	248572	120654	613287	75879.9	65076.6	196737	122469	121447	98164.9	293399	361715	139025	1.37951
HP_1377		1.47374e+06	1.16985e+06	1.0114e+06	942399	1.19375e+06	1.0283e+06	687786	1.07509e+06	1.36059e+06	1.44109e+06	1.05345e+06	1.17001e+06	1.76568e+06	1.76632e+06	1.11678e+06	1.91108e+06	1.10477e+06	1.46063e+06	-0.402848
HP_1378		375378	535947	439475	587079	533987	448551	355270	279745	390157	329281	141115	194188	176064	80788.7	210881	100148	438399	176067	1.31612
HP_1379		296858	639968	412621	403234	553681	502413	560963	387292	352415	342026	148292	199583	200829	166994	104718	175703	456605	191163	1.25614
HP_1380		253121	604918	347729	411423	365301	569879	519212	274630	251546	158367	83382.7	89034.5	63322.5	39888.6	89442.2	43241.6	399751	80954.1	2.30392
HP_1381		144013	27695.3	213061	268127	163050	263307	231640	175864	418171	597703	769398	279782	453213	432187	422049	255176	211659	458501	-1.11519
HP_1382		549723	814770	579058	626244	640784	883718	488714	585393	592127	244563	140349	323607	255033	121207	212490	192029	640059	212754	1.58902
HP_1383		81339.6	1.53346e+06	838971	664831	86266.3	8.04513e+06	1.80649e+06	1.27974e+06	1.31811e+06	180456	63467.2	543745	79590.7	75079.7	73606.7	961792	1.73937e+06	282534	2.62207
HP_1384		272092	641774	385113	309805	515669	646494	525380	228456	106263	82517.1	43314.2	46779	44369.5	36856	63796.5	34597	403450	50318.5	3.00323
HP_1385		678132	2.1636e+06	180777	149263	744615	505937	3.37285e+06	276457	911839	201002	88773.1	1.08126e+06	189132	474497	119472	529021	998163	383308	1.38077
HP_1386		224081	26344.6	345776	554903	67334.7	128473	41822.2	538278	615969	92857	130568	197279	90204.4	62155.4	306330	188031	282553	152489	0.889817
HP_1387		110272	471845	561932	482150	222548	417295	549231	430282	607765	509155	633329	466211	548993	493236	349395	490000	428147	498617	-0.219826
HP_1388		196843	148153	117579	155845	85371.3	173487	164692	185510	277210	546559	308362	339387	306035	377445	347695	257381	167188	354695	-1.08511
HP_1389		1.93005e+06	1.26296e+06	987729	911715	2.75459e+06	947858	1.54436e+06	929861	1.36397e+06	2.13252e+06	1.44712e+06	1.10974e+06	2.21953e+06	1.91286e+06	1.63569e+06	1.41968e+06	1.40368e+06	1.69673e+06	-0.27355
HP_1390		288477	561570	451637	319605	227924	620468	201330	311922	364961	97460.1	42976.7	82734	112419	44977.4	44275.6	82399.6	371988	72463.2	2.35994
HP_1391		268862	608610	349808	232926	344323	577565	461059	174779	76744.2	41550.2	45606.8	69615.3	56046.8	42790.2	81729.3	42480	343853	54259.8	2.66384
HP_1392		65562.6	39717.9	111326	174005	164150	236181	126785	360762	423128	499233	271707	150810	197242	152440	272222	228573	189069	253175	-0.421228
HP_1393		329609	614261	384841	367676	601993	399844	522621	438064	275969	77595.1	39682.5	105781	32361.6	35199.6	43412.3	30722.9	437209	52107.9	3.06875
HP_1394		469072	1.07836e+06	434819	516350	558679	527143	671442	444153	344330	316705	228730	332900	274012	194014	263156	229397	560483	262702	1.09324
HP_1395		71643	61318.9	129305	234582	108735	244297	215680	163019	249257	695682	309736	260328	238078	281104	564962	214059	164204	366278	-1.15745
HP_1396		310246	328242	266061	263295	291145	305329	328387	289175	413455	601532	436035	442146	551829	593896	313248	433975	310593	481809	-0.633437
HP_1397		279120	740567	438520	389904	697769	536299	539384	235846	318549	397256	226430	172199	219416	221982	229630	162859	463995	232825	0.994867
HP_1398		298421	636853	469461	351423	605604	453622	471190	335776	203500	54194.9	64128.3	92459.7	49600.4	47385.2	63249.7	24662.1	425095	56525.7	2.9108
HP_1399		109203	378090	131299	174951	196308	537528	693080	261293	221607	38816.5	60772.6	127538	48725.3	145894	217175	312394	300373	135902	1.14419
HP_1400		263690	1.95805e+06	275209	483106	162695	953457	2.67324e+06	1.60705e+06	846903	209549	242441	894985	244992	234542	246082	348438	1.02482e+06	345861	1.56711
HP_1401		749780	955769	677958	661933	906595	856847	740840	688883	695978	975435	655468	780123	555519	899326	559043	634599	770509	722787	0.0922404
HP_1402		183868	191438	193917	197515	99567.3	217932	215382	184267	256886	558764	379062	290589	354091	298975	256805	285609	193419	346271	-0.84017
HP_1403		562351	852001	588816	519936	406042	640535	773946	870464	412199	395152	308726	452508	287789	382235	554338	590088	625143	424405	0.558746
HP_1404		361340	241154	331763	404305	348539	354479	269136	352456	362540	278947	390910	358610	360336	362064	510911	315412	336190	368170	-0.131094
HP_1405		264559	532695	45882.2	132166	305867	704375	860798	107655	140285	15491.9	16929.9	69441.2	16758.2	15121.2	104243	21322.5	343809	37044	3.2143
HP_1406		105082	161582	158759	525558	188990	2.87754e+06	243216	134568	129734	163315	408813	575837	242787	250663	221504	133009	502781	285133	0.818297
HP_1407		215567	453578	57010.2	143712	222499	574701	598849	71142.7	72787	18330.1	17750	82778.3	16516.6	16702.8	105608	20927.8	267761	39802	2.75003
HP_1408		10949.1	268893	24356.7	14275.9	13742.1	741614	19800.7	96060.8	63298.6	6237.87	5183.87	42837.6	5093.93	7297.38	5421.99	6959.13	139221	11290.3	3.62423
HP_1409		604471	1.63762e+06	821375	655497	1.15099e+06	1.06574e+06	1.26751e+06	666333	470872	238543	185715	238642	133039	96018.2	204871	43798.6	926713	162947	2.50772
HP_1410		218341	286410	474250	467043	244920	396566	396821	554539	579428	1.37706e+06	482614	816834	547459	452072	567586	610044	402035	693381	-0.786326
HP_1411		303044	254064	284126	439159	400096	386511	444456	353410	451212	491865	540129	479400	488496	450865	538754	447593	368453	491015	-0.414285
HP_1412		305352	108196	479696	514695	342657	250863	106509	573620	736931	114323	75369.4	89810.3	69263.8	56174.9	73552.4	53446.7	379836	75991.4	2.32147
HP_1413		454384	464500	323049	330441	477266	393926	316813	344926	443116	520790	431482	404208	499982	513393	445475	432325	394269	463951	-0.234792
HP_1414		163365	326055	412686	522000	457849	404022	292675	316194	495352	137822	116293	86182	186809	348636	263220	176709	376689	187953	1.003
HP_1415		290254	567472	446477	350970	464319	466886	346401	371390	225996	59825.1	39611.7	113110	47864.8	39046.8	123533	48831.8	392241	67403.3	2.54085
HP_1416		119191	168288	74665.1	79989.5	65516.1	239857	242735	63446.5	198718	523982	322892	331521	386162	478377	168505	202511	139156	344850	-1.30927
HP_1417		496602	641331	414609	444587	392931	487653	506934	678285	486286	564371	330134	493376	442845	530676	526640	547489	505469	490790	0.042516
HP_1418		329178	434734	360184	395327	353652	370744	406934	505794	302811	417056	235858	359907	257163	377673	408005	374426	384373	347156	0.146925
HP_1419		306263	589978	415792	522322	663497	465325	231513	287404	312245	653802	625891	286913	335290	517671	611758	423610	421593	493562	-0.22738
HP_1420		545646	1.30621e+06	469183	302168	619568	360558	383491	276959	336874	277217	94717	124037	200385	140433	66496.3	68599.4	511184	138841	1.88041
HP_1421		120252	453385	729885	514595	334288	531902	287042	252195	459258	127180	108063	200555	160311	277642	237847	256237	409200	195405	1.06634
HP_1422		510756	706678	461819	610031	699182	349882	521939	508304	630424	642523	359136	419909	431547	662835	463524	457868	555446	491049	0.177781
HP_1423		126485	79003.5	148515	264600	134426	206283	250152	172899	362608	277372	27083.2	194547	124307	166905	552851	146162	193886	212747	-0.133929
HP_1424		138962	191233	241670	358792	158487	250964	286695	193887	276238	405324	370569	330273	307398	378088	577205	307847	232992	382386	-0.714749
HP_1425		81125.1	109323	137424	152736	77664.8	148879	145362	134052	133075	457693	253106	202615	175782	161540	195064	111041	124405	222406	-0.838156
HP_1426		136801	492730	198887	183241	262459	321367	376558	151487	126522	28702.1	40488.2	27680	29473.3	27524	30681.1	35388.3	250006	31419.6	2.99223
HP_1427		576763	1.39581e+06	549070	407157	717816	795570	786389	330208	210588	181441	302275	508049	23015	20977.5	38184.5	24305.2	641041	156892	2.03064
HP_1428		72774.1	60086.3	72542.9	142867	70469.6	174264	180436	102297	200373	532158	248343	191560	175129	224806	384546	160760	119568	273900	-1.19582
HP_1429		335108	371012	362519	333556	285097	418112	453726	300513	474696	1.04722e+06	725568	498274	474101	720915	457250	451417	370482	624964	-0.754371
HP_1430		426768	376459	208760	302365	339315	464258	391106	291775	375484	194844	28498.2	137539	107222	66708.9	175450	41912	352921	107453	1.71564
HP_1431		262123	471973	175101	215363	529537	461411	286398	175359	139357	203069	346296	71702.1	279964	438387	143614	227001	301847	244291	0.305219
HP_1432		166725	288861	158208	82785.4	406001	229474	457118	202251	65496.1	260295	105841	200324	134214	158428	87955.3	103292	228547	150050	0.607047
HP_1433		348363	426722	297777	205988	473438	465098	393218	229438	158685	48874.7	82944.1	88675.1	70300.4	53756.4	88095.7	83330.7	333192	73711	2.1764
HP_1434		206487	174148	268681	326910	234809	235753	217853	207270	287899	195655	332095	308531	289298	188616	294879	277038	239979	269445	-0.167081
HP_1435		41885	101102	120784	188789	49783.4	164533	164748	119128	141059	433768	261156	140933	166769	160404	208105	134628	121312	215109	-0.826342
HP_1436		521888	508612	632210	530943	519865	580909	576726	628769	517312	639863	460527	451691	293957	435789	470267	476810	557470	461272	0.273277
HP_1437		146920	450815	171348	107971	343119	295444	471263	99034.1	83982	35101.4	34727.3	44830.9	32460.9	32112.9	31059.8	32655.4	241100	34706.9	2.79633
HP_1438		393200	460799	255698	209544	336187	303315	282631	146713	126509	94524.4	70059.5	59151.7	96831.1	72194.7	63236.8	65615.4	279399	74516.2	1.9067
HP_1439		327513	416700	308245	244891	522142	304348	381928	264556	153663	62552	56840	100961	48982.6	44543.1	53227.2	104336	324888	67348.8	2.27022
HP_1440		342287	453226	543434	205450	210167	420249	299888	367473	228825	256874	251909	218513	225381	333595	256274	315443	341222	265427	0.362396
HP_1441		47397.4	22272.9	73001.8	75080	114520	174781	247964	352693	296335	413814	232416	137546	79504.2	88166.1	123788	195806	156005	181577	-0.218989
HP_1442		274517	448713	236338	243855	330604	403052	399739	208874	203291	317051	168541	216926	194101	235953	147711	149096	305442	204197	0.580938
HP_1443		254870	132636	112369	192454	218356	366212	748296	187612	365185	750194	585278	409244	629335	714259	247459	340015	286443	525112	-0.874375
HP_1444		108114	353790	288245	200863	242014	315676	214978	158176	82606.3	92943.4	57968.9	86541.1	49042.2	23145.3	118712	26013.6	218274	64909.5	1.74964
HP_1445		127561	25892.4	169545	269244	66982.6	415876	22023.1	114396	127976	26930.1	30793.1	24434.9	23161.1	23832.9	25057.3	23702.2	148833	25415.9	2.54989
HP_1446		200983	359456	216118	226205	328315	275620	302291	161077	123422	104483	76504.5	64165.2	80087.5	47485.6	67048.8	116793	243721	79509.6	1.61603
HP_1447		513286	444252	791677	527544	954074	183183	222610	344234	122941	85795.2	57175.1	54798.1	24489.9	16279.1	46697	16612.4	455978	43121	3.4025
HP_1448		138969	52003.9	305623	184259	132521	97678.7	106012	140622	201104	68764	272958	111440	178922	113612	196848	129607	150977	153165	-0.0207551
HP_1449		335356	277441	391223	378277	250252	338960	377239	295550	456580	344329	173004	194038	230493	139301	320715	179345	344542	225889	0.609065
HP_1450		137470	300870	145541	172052	117350	458812	513192	145810	411602	563513	415457	746479	504907	763121	174304	165862	266967	476235	-0.835014
HP_1451		403694	673374	221188	271397	452076	546415	435168	227308	165442	381095	215224	200351	190257	201876	164836	147271	377340	214416	0.815455
HP_1452		310213	360893	250563	124419	470242	202906	181611	171942	118478	51655.2	52746.5	30823.3	26618.1	31114.3	33927.4	26211.4	243474	36156.6	2.75144
HP_1453		464225	364591	488745	670846	406741	505225	481292	451151	501134	577383	559167	590845	515025	549995	704560	577719	481550	582099	-0.273579
HP_1454		77911.8	456067	87325.4	79931.9	116378	118464	134635	26462.2	34283.7	31167.8	28564.6	26109.3	29383.9	26463.6	24622.6	28078.8	125718	27770.1	2.17858
HP_1455		268270	537278	445777	259073	431274	448585	328512	301305	166239	44062.3	35640.3	61667.4	26296.6	28120.2	37353.3	29897.4	354035	37576.8	3.23598
HP_1456		475144	4.53003e+06	2.19723e+06	1.93681e+06	178183	2.6594e+06	4.89122e+06	4.08747e+06	3.87728e+06	361045	269341	2.53738e+06	374040	337163	235527	2.10439e+06	2.7592e+06	888412	1.63495
HP_1457		252016	205226	368170	455118	221023	278151	270899	337009	451819	49256.7	27766.2	53776.6	28705.9	42920.8	44874	48945.6	315492	42320.8	2.89817
HP_1458		211039	468077	296994	225426	349425	263105	251772	194329	179996	111212	56916.2	77277.4	29080.6	42978.5	50778.6	29884.2	271129	56875.3	2.25311
HP_1459		127845	259144	172340	163950	131869	309490	235899	135525	476052	574455	259167	180925	136682	224924	177702	148140	223568	243142	-0.121086
HP_1460		123763	393269	180228	107165	215599	267594	234069	129111	54859.1	47592.9	27899.5	39678.8	37056.1	29889.7	27921.9	24916.9	189518	33565.1	2.4973
HP_1461		594374	824560	362220	518217	712170	933274	1.26504e+06	362883	424381	34472.4	34246.1	372778	32654.2	33698.7	397550	187483	666347	156126	2.09356
HP_1462		356513	476915	367171	376593	334180	423731	435625	254638	255184	262470	429645	438070	258950	271669	413023	254708	364506	332648	0.131945
HP_1463		57682.4	80119.4	129275	423678	52238.4	144847	51844.2	47060.7	307761	34490	37498.8	165812	78054.3	35006.2	81149.9	148997	143834	83001.2	0.793202
HP_1464		158583	260532	327320	538980	366423	305433	296413	339807	688735	361726	504487	250621	495199	345411	560947	329997	364692	406912	-0.15804
HP_1465		365620	359745	341325	417907	323266	372287	322481	322561	435440	127236	99550.8	67179.9	78244.5	44311.6	90744.2	59387.2	362292	80950.6	2.16204
HP_1466		189365	428456	257124	236537	206364	387190	323858	231952	229660	58050.4	55735.6	65563.6	42675.7	58806.8	111966	55289.2	276723	64012.5	2.11202
HP_1467		341307	428239	349443	222226	335194	311766	346931	171110	176151	250095	134960	116705	122205	108420	93195	88849.2	298041	130633	1.18999
HP_1468		593017	581777	374389	358270	440952	596927	663873	426759	275243	300580	140870	216866	92125.3	59357	177163	58874	479023	149405	1.68086
HP_1469		224073	26161.8	339966	556331	67334.1	128483	41825.7	522691	617330	92863.3	130563	197275	90200.8	62153.1	303498	188035	280466	152084	0.882957
HP_1470		330326	248895	245407	189003	275766	186219	190828	122629	77505.4	226201	150040	250752	248946	194637	306440	172480	207398	221357	-0.0939729
HP_1471		115516	37240.4	149112	152158	175908	177738	250995	368238	393452	404501	303431	239908	192552	168077	225558	300062	202262	262013	-0.373412
HP_1472		343928	399283	203249	174753	260238	414511	382222	182774	145458	253887	118818	114682	102760	154447	167350	105452	278491	145342	0.938174
HP_1473		136637	394247	130818	128270	146210	179620	155293	93713.6	83541.8	18413.8	16197.9	34204.7	17829.9	20120.9	28903.5	17936.3	160928	21943.9	2.87453
HP_1474		176605	156798	242137	309476	208953	412149	280986	319517	287221	434716	289579	289685	267687	310448	354359	273156	265982	317090	-0.253562
HP_1475		341475	464673	204777	320626	241010	378546	431757	650594	193261	442855	120223	359278	139543	264678	376844	374371	358524	296828	0.272446
HP_1476		376123	155129	298175	273674	356820	366975	277505	271219	659786	396812	132718	198903	257570	314347	153274	229809	337267	240490	0.487913
HP_1477		421346	1.14429e+06	741167	693385	869402	1.30993e+06	1.49515e+06	858709	614362	314502	151422	311898	192483	149856	193657	252501	905305	223760	2.01645
HP_1478		58654.6	23746.1	53645.7	96233.6	164159	211913	385378	445742	527443	771313	343580	195405	148020	113878	196294	300312	218546	295543	-0.435431
HP_1479		209819	269515	274150	224494	244903	401233	261158	213800	204676	45109.5	34467	74877.5	33057.4	18562.5	73905.1	25317.3	255972	43613.7	2.55313
HP_1480		122269	82118.4	144853	219030	149007	213660	169687	178753	224569	388545	263175	233718	221612	220556	354526	189706	167105	267405	-0.678273
HP_1481		395824	335963	434145	443891	415749	483933	406586	420338	429616	458822	552494	444716	399906	485568	516734	468876	418449	475302	-0.183792
HP_1482		27657.7	28001.9	53689.4	155796	53048.5	139380	155370	80258.7	146943	370445	170061	133473	138751	156217	263959	82064.2	93349.5	187853	-1.00889
HP_1483		36358.2	370885	158215	284509	61321.5	231530	236904	183987	153607	110334	38854.8	33721.2	31067.2	30434.8	35293.1	37662.7	190813	45338.2	2.07336
HP_1484		244164	546567	306190	336405	296708	410083	313133	193115	204209	171387	115784	74549.4	160360	77413.3	92831.8	62101.5	316731	107775	1.55523
HP_1485		333423	336882	347136	285168	422612	391927	403776	240507	100651	51371.8	40238.2	35547.5	42057.9	38072.4	38889.8	32074.6	318009	39750.3	3.00003
HP_1486		133668	104754	155295	181844	89942	135872	161053	192384	192955	220329	280563	219118	293051	288835	234695	199985	149752	248082	-0.728244
HP_1487		30702.5	50954.6	35426.3	30460.3	33194.7	57782.6	61161.1	106970	33550.7	336893	133202	73780.2	76498.3	92446.4	62279.1	64125.4	48911.4	119889	-1.29346
HP_1488		125068	186097	100148	222162	154220	268575	377342	223802	200354	392946	210950	137273	328038	315013	504723	147482	206419	290918	-0.495039
HP_1489		210423	183657	202342	128355	263633	192127	135845	231965	378770	333099	242248	328227	443802	301720	243475	315399	214124	315424	-0.558847
HP_1490		160912	25794.4	112282	161051	268541	238630	298134	460890	388190	557492	427673	288989	264109	255247	285884	367923	234936	349617	-0.573507
HP_1491		82605.1	27176.6	145844	368628	22901.8	59291.3	22356.9	307024	411727	49043.5	68066.3	165158	70892.6	29447.4	184891	128515	160839	99430.6	0.69386
HP_1492		75345.9	341151	120027	57663.3	173020	223872	126686	77649.8	48761.2	32257	63232.1	25782.7	29196.5	80556.5	55168	71675.6	138242	51124	1.43512
HP_1493		390982	118621	195771	180903	326675	285340	72839.7	154847	155351	37812.1	32306.5	64068.6	30357.1	36597.7	32501.6	25033.4	209037	36953.9	2.49996
HP_1494		170160	392251	228884	271791	205836	215211	251687	146638	196257	55791.9	27816.5	25589.4	49863.7	47977.9	35741.4	29070.8	230968	38835.9	2.57223
HP_1495		310301	328056	367983	372749	316561	354273	213818	269144	304887	90517.7	84121.2	134169	110171	56974.9	88445.6	110604	315308	96429.1	1.70922
HP_1496		76802.6	239242	98582.8	199320	75331.4	283909	320540	145744	203341	308167	163132	180022	162710	239159	294537	248564	182535	228041	-0.321125
HP_1497		172259	355679	160376	229149	306969	278697	354752	138703	87517.9	30924.7	32396.5	22357.8	24360.9	21793.6	30333.3	21481.9	231567	26235.5	3.14183
HP_1498		293244	379271	271117	261039	2.21015e+06	325944	239214	259140	104086	31856.3	36857.2	271700	110403	79738.3	304454	437388	482579	181771	1.40864
HP_1499		270566	366101	240588	189251	293337	215126	149531	229636	238743	227697	185875	192338	209233	253921	121515	187459	243653	196862	0.307641
HP_1500		58169.3	131399	346699	430425	76245.8	152615	114870	70901.5	169559	45475.2	39333.6	86157.6	73021.3	70010.4	53984.4	109004	172320	68141	1.3385
HP_1501		218044	357851	227127	211926	236983	366728	250260	165461	177977	82580.8	27409	26332.5	25712.5	53611.9	27569.7	29280.3	245817	38928.1	2.6587
HP_1502		111281	92674.7	159819	177104	316249	184606	214970	370981	347372	367267	147315	250251	183245	177402	144264	128196	219451	199706	0.136022
HP_1503		141873	361875	191317	74988.3	192440	247842	281946	93903.4	51359.8	45406.3	30129.5	27878.3	49809.3	34356.3	22446.2	49324.8	181949	37050.1	2.29599
HP_1504		18099.9	225811	228283	273647	205195	202396	245329	154060	183787	345325	225263	226111	315998	291290	152202	276266	192956	261779	-0.440076
HP_1505		74497	20321.4	66330.8	127709	174729	157306	251105	296010	354779	306807	115951	148608	117040	99681.5	190687	208193	169199	169567	-0.00313564
HP_1506		357431	486569	284954	269236	301129	353491	317003	280797	243094	159489	86118.3	130290	122662	78760.8	134901	74441.6	321523	112380	1.51653
HP_1507		230829	348436	146811	122614	352011	184268	235533	122143	82498.6	64511.7	21365	39265.1	26154.6	22464.6	24557.7	19783.6	202794	31157.5	2.70236
HP_1508		197907	378712	151104	99923.1	166310	329429	267613	88928.2	57987.4	44969.5	48387.7	38459.6	37870.8	31852.2	37424.1	30355.4	193102	38474.2	2.3274
HP_1509		212564	206923	167306	208588	252400	279841	280330	282706	249080	361706	205434	224464	256745	199746	188434	242645	237749	239882	-0.0128873
HP_1510		304447	229620	269129	269713	529513	213572	273461	249620	249312	335512	297283	258566	378480	341645	383420	270773	287599	323668	-0.17046
HP_1511		376940	7.32445e+06	1.44278e+07	1.31206e+07	164125	9.65362e+06	5.81338e+06	7.34464e+06	1.73271e+07	581695	1.46347e+06	1.04087e+07	441834	495706	410680	7.53102e+06	8.39474e+06	3.04758e+06	1.46182
HP_1512		162365	334435	178768	259684	292984	309710	264810	226654	259498	116888	46917.8	114113	83911.3	44801.4	61842.1	101785	254323	81465.5	1.6424
HP_1513		137214	365429	174551	173013	195446	264863	257022	109384	177957	51924.4	30244.5	27640.5	31018.6	36884	29426.9	25801.9	206098	33277.3	2.63072
HP_1514		283724	1.03545e+06	358564	363707	385843	419764	336931	271673	220478	101843	60134.6	146166	102300	86590.2	83724.4	72843	408460	93371.6	2.12914
HP_1515		210076	312223	184986	137295	192967	246217	370697	143592	98586.1	48212.3	87783.2	74338.1	29773.7	133305	62317.1	73165.7	210738	72699.4	1.53543
HP_1516		183648	295365	66114.1	133251	202250	518775	570765	73996	79360.1	15283.7	15778.2	66201.9	14994.2	15340.8	93265.7	17628.9	235947	34070.5	2.79187
HP_1517		279148	215331	289590	272739	234634	214648	257274	221350	322468	324620	258234	268633	308150	279270	262631	249567	256354	278729	-0.12073
HP_1518		641121	486067	521780	381828	959167	629905	640503	371723	434951	766706	363906	323218	566848	497589	552684	617161	563005	526873	0.0956925
HP_1519		333683	395148	307734	261006	450397	423745	348978	281360	370510	395251	311850	292964	336917	326015	140256	373458	352507	310959	0.180927
HP_1520		43379.2	343099	32003	82331	126047	603571	538353	172966	102937	15447.4	21458.4	14750	16446.4	21295.6	99918.6	70651.6	227187	37138.3	2.6129
HP_1521		195661	21815.3	147602	89507.9	211743	201870	312024	125422	348076	154196	90583.9	41679	17914.9	37359.8	21786.6	19522	183747	54720.3	1.74757
HP_1522		102428	33635.3	64635.6	127806	155064	133936	209866	226675	336610	300670	107193	186559	138711	134984	203960	172468	154517	177792	-0.202421
HP_1523		223812	177810	274695	103960	347095	210993	170947	230075	305118	307420	226721	224575	150935	167756	96703.2	226136	227167	200035	0.183502
HP_1524		374941	581002	363995	247876	267808	497792	663431	427246	547322	1.02472e+06	364705	314715	470848	489669	338059	494386	441268	499586	-0.179079
HP_1525		67839.7	97054.7	54878.1	51426.7	103764	224038	303581	52131	41276.6	172003	98008.3	46271	34560.8	34674.4	57863.3	29966.7	110666	67621.1	0.71066
HP_1526		84600.2	319221	79069.8	61048.2	113801	95452.3	93511.9	48466.5	59060.8	32391.9	31715.8	27517.7	28848.3	28166.8	61735.5	30631.7	106026	34429.7	1.62269
HP_1527		103493	320296	108394	98714.9	145282	199415	161668	113273	131714	49232.9	29454.4	25149.9	46738.6	27868.5	32066.4	24673.6	153583	33597.8	2.19259
HP_1528		219817	218468	354939	304841	212740	238546	142339	289439	139585	78056.2	109924	241146	153289	92084.3	130348	154190	235635	137005	0.782323
HP_1529		240374	302602	373010	568496	316791	396950	361046	348690	343957	369862	322769	440165	293671	395958	588347	421186	361324	404565	-0.163079
HP_1530		22414.6	1.32086e+06	955522	1.30251e+06	28510.6	1.67104e+06	375940	31153.7	3.82499e+06	24977.8	23272.9	205131	26937.8	33083.7	192963	404509	1.05922e+06	130125	3.02503
HP_1531		268036	304996	210927	225688	214474	235381	253783	374507	208130	228782	150324	230184	222162	241050	253484	228904	255102	222127	0.199692
HP_1532		157948	270868	146705	193878	85183.6	223602	361442	102670	276518	396860	259433	213398	228447	418833	237272	159672	202091	273416	-0.436097
HP_1533		259206	268003	263852	168856	304345	170564	118412	250172	131423	26463.9	40593.2	89560.2	27379.8	34380.9	42136.1	24105.8	214981	40660	2.40253
HP_1534		110207	297670	149456	112153	187315	161997	301669	138061	103437	38692.9	31229.8	29285.7	24044.4	23031.4	36673.6	32705.3	173552	30809	2.49394
HP_1535		165866	183431	147841	133626	145307	123554	52183.2	174482	226306	369628	211142	241970	273457	313657	174164	246078	150288	261442	-0.798759
HP_1536		154050	130844	148994	137696	121846	285780	127279	131370	182924	27178.2	26930.4	27960.4	41497.6	35435.7	25639	25430	157865	30010.2	2.39517
HP_1537		133138	315530	142254	164715	176122	201219	214276	115078	139510	184318	115616	84569.9	151795	112491	116453	64114.8	177983	118480	0.587097
HP_1538		276965	390180	300830	337225	375556	245811	323859	817400	631409	518691	463275	608959	409422	627783	396747	491856	411026	502391	-0.28958
HP_1539		183166	273348	283406	298369	184648	230777	145538	242922	266097	110008	66988.9	126059	120481	40386.9	108404	115139	234252	98209.4	1.25413
HP_1540		323731	114026	202340	210465	200767	161773	46399.4	170102	346110	103980	74710.8	440918	105553	137699	265957	484721	197302	230505	-0.224399
HP_1541		72177.7	91205	90381.9	105597	52350.4	102958	124033	110665	172828	283477	141215	135934	109586	140163	203572	142105	102466	165150	-0.68863
HP_1542		128194	175006	206609	183452	128921	290173	154336	151309	178430	197459	116896	110311	166389	66416	107142	54330.1	177381	116992	0.600442
HP_1543		92627.8	280725	86440	105968	189332	172378	224243	77389.1	40453.9	22646.4	24408.8	25839.3	23110.5	28655.2	23621.4	21733	141062	24287.8	2.53802
HP_1544		136589	111248	176451	200283	161639	174700	164142	161351	231327	308795	219617	218736	232858	220835	309700	203808	168637	244907	-0.538315
HP_1545		80895.9	105161	73839.5	116714	92100.1	416373	468413	100425	277841	2.32702e+06	964824	568174	817575	1.01757e+06	222573	295864	192418	887657	-2.20576
HP_1546		201347	363510	182458	201721	296031	265634	267028	177551	145848	88828.9	33313.1	61055.4	25831	28606.7	45769.6	29753.1	233459	44736.8	2.38363
HP_1547		176291	274228	236209	176652	194145	222225	246837	166319	179250	161161	113882	122200	122424	80223.9	112422	82093.6	208017	113487	0.87418
HP_1548		227309	138691	324216	402591	270235	281787	242763	397881	370187	328813	275752	302985	244841	272358	385109	252526	295073	294626	0.00218814
HP_1549		114786	118731	153289	218931	153067	192112	218298	174669	215256	400352	233939	206659	211305	232736	272259	197543	173238	250685	-0.533122
HP_1550		169447	144692	230429	194340	215362	220983	279804	184371	364982	374449	297824	303306	306729	402344	158771	168714	222712	287448	-0.368122
HP_1551		158210	347000	56058.1	125443	227799	273829	238399	151816	149149	243006	33971.8	125573	32356.6	61627.3	204437	112480	191967	116207	0.724155
HP_1552		245944	442379	241363	205040	364045	274769	239777	166536	145906	240910	123835	125416	113347	128565	98780.2	90647	258418	131643	0.973076
HP_1553		178231	73318.6	99371.6	170938	151123	101586	46498.2	125263	180865	90779.9	67515.4	185165	60306.6	73635.5	130879	280680	125244	126994	-0.0200252
HP_1554		144918	143694	97490.7	131367	136384	185763	180987	218085	150440	241131	113514	160423	103282	155229	199803	127494	154348	157268	-0.0270419
HP_1555		17387	22200	19706.8	39570.9	20024.3	37809.3	44821.1	101775	83751.4	224206	73235.8	31473.8	23725	45702.3	25614.5	36101.6	43005	65722.8	-0.611888
HP_1556		291653	245209	198978	187837	348745	341636	191356	19029.4	179993	39255.1	243211	32885.4	329689	213573	187960	232296	222715	182696	0.285756
HP_1557		110739	98073.4	99357.3	77978.4	82671.3	95948.4	107381	97802.8	149741	234393	219426	126345	144333	202917	120737	126966	102188	167874	-0.716152
HP_1558		61282.8	73024.9	99082.8	116499	56923.6	75067.7	111362	89745.7	75610	216928	136159	78994.4	121747	113053	108486	82781.1	84288.7	122593	-0.540462
HP_1559		147585	198019	152604	144899	202431	204461	243004	115964	129407	83305.3	44764.8	39337.3	21732.9	19008.5	25634.3	16378.6	170931	35737.4	2.2579
HP_1560		179444	409021	223055	167803	321097	219129	275147	228191	160562	166489	83269.5	171446	144096	68516.9	125595	96574	242605	122284	0.988381
HP_1561		190741	199396	173852	196500	224018	351603	343842	285405	154811	235873	161243	196539	220203	170094	135668	223543	235574	191880	0.295973
HP_1562		20380.8	22703.2	26815.4	19592.2	17746.4	21628.7	31490.2	22062	54971.3	197197	78966	39404.9	66108.6	73471	15372	27195.3	26376.7	71102.2	-1.43063
HP_1563		367395	394523	282978	241731	306089	438069	275753	293158	232104	488193	241731	181065	376624	519455	146832	164742	314645	302663	0.05601
HP_1564		157361	84511.8	63730.4	96188.2	131782	62640.1	27310.1	61167	99226.4	50542.5	53634.4	169961	79633.6	100189	120562	248704	87101.9	117604	-0.433161
HP_1565		112662	221296	138147	120961	227726	221909	165960	105206	120026	111413	70301.7	65920.3	62677.1	34159.8	68590.8	49918.6	159322	66140.2	1.26834
HP_1566		116443	214221	73541.1	87461.7	108074	141935	49290.4	65884.1	38745.4	40987.6	47196.3	58491.6	63029	30284.4	58635.4	51663.8	99510.7	50041.2	0.991736
HP_1567		176700	326728	209949	182447	196054	227728	227977	165690	180199	154862	110789	120246	118114	77161.5	109967	81260.8	210386	110343	0.931043
HP_1568		56213.3	28045.9	105479	153619	90009.4	127159	84194.5	76419.6	178862	124355	250375	76396.9	154556	89276.1	211286	102307	100000	144079	-0.526857
HP_1569		186782	196235	193588	359243	164198	727006	731333	267416	648148	3.87481e+06	1.72137e+06	1.10394e+06	1.3546e+06	1.73781e+06	461677	569491	385994	1.54624e+06	-2.00212
HP_1570		99528.7	176712	139422	109980	169008	385111	531220	60236.1	25821.5	35504	24406.6	31847.6	25229.9	24616.7	32225.1	22291.9	188560	28017.4	2.75063
HP_1571		109033	221405	75956.4	74056.6	111290	167700	134781	78022.2	62511	112931	50149	72812.9	42211.6	71594.3	61798.6	60817.8	114973	67473.6	0.768897
HP_1572		104645	185455	468372	529138	58125.1	244970	168617	661659	357650	54813.4	52090.3	544451	86612	131710	82279	500712	308737	207524	0.5731
HP_1573		58526.7	25611.9	95584.3	152843	48101.8	59075.4	79177.3	35403.2	113244	196273	213636	100321	91218.9	63117	143094	74944.2	74174.2	126086	-0.765422
HP_1574		25785.5	102761	25676.2	40338.3	52976.6	244683	253942	74963.9	51722.1	13502.8	13222.2	11129.6	9533.52	9690.21	49540.4	26428.5	96983.2	19006.7	2.35122
HP_1575		170140	260651	288320	107072	143466	232599	223143	120367	188989	30605	74609.4	130041	138866	123463	199506	243495	192750	134369	0.520525
HP_1576		45263.7	38289.3	57176.4	68894.8	40253.5	53281.1	44313.6	76133	47928.4	58781.6	39281.4	64096.5	50086.4	66265.8	89724.1	94149.1	52392.6	66055	-0.334303
HP_1577		80131.6	88838.8	43454.7	61253	95276.8	15105.7	91014.7	168479	58992	76044.2	35862.6	66428.8	18914.9	41489.3	59830.4	74877	78060.7	53349.6	0.54912
HN_1	(-)-Quebrachitol	9.64295e+06	8.23928e+06	6.53118e+06	5.43629e+06	4.1872e+06	1.15038e+07	1.04753e+07	4.76636e+06	2.10213e+06	1.5439e+07	8.17946e+06	6.22845e+06	1.23123e+07	8.36025e+06	6.23014e+06	5.33961e+06	6.98716e+06	8.86988e+06	-0.344209
HN_2	(2R)-3-{[(2-Aminoethoxy)(hydroxy)phosphoryl]oxy}-2-[(1Z)-1-hexadecen-1-yloxy]propyl (5Z,8Z,11Z)-5,8,11-icosatrienoate	980954	637487	1.57962e+06	931441	1.45997e+06	968326	528472	1.20786e+06	1.45152e+06	1.23896e+06	1.12259e+06	1.16217e+06	840060	1.09154e+06	378610	1.98002e+06	1.08285e+06	1.11628e+06	-0.0438646
HN_3	(3-Hydroxy-2-oxo-2,3-dihydro-1H-indol-3-yl)acetonitrile	347936	497785	465098	507577	607741	483589	400391	823765	151044	151963	23447.6	179102	127867	49135.5	156945	112974	476103	114491	2.05604
HN_4	(3S)-3_6-Diaminohexanoate	2.56388e+06	11291.2	10515.2	2.31256e+06	3.5712e+06	9227.78	11194	1.97051e+06	2.06697e+06	2.92948e+06	9893.25	10799.2	1.79894e+06	1.53723e+06	13194	1.18488e+06	1.39193e+06	1.0692e+06	0.380549
HN_5	(5beta)-Chola-7,9(11)-dien-24-oic acid	1.56054e+06	2.1074e+06	2.26009e+06	1.81869e+06	1.91443e+06	2.29683e+06	1.45635e+06	1.42316e+06	1.8049e+06	2.66641e+06	1.55271e+06	1.16099e+06	1.03401e+06	1.00708e+06	987417	1.14747e+06	1.84915e+06	1.36516e+06	0.437799
HN_6	(5E,9E)-5,9-Tetracosadienoic acid	1.95806e+06	2.1241e+06	2.02867e+06	1.48944e+06	3.69393e+06	2.34642e+06	1.87784e+06	1.49803e+06	1.10655e+06	2.62568e+06	1.56125e+06	1.04372e+06	1.29871e+06	1.62151e+06	1.40289e+06	1.56038e+06	2.01367e+06	1.58773e+06	0.342858
HN_7	(5Z,8Z,12R,14Z)-12-Hydroxy-5,8,14-icosatrienoic acid	7.67764e+07	8.49733e+07	6.5175e+07	5.50197e+07	7.03226e+07	9.19176e+07	6.30631e+07	4.20377e+07	5.45785e+07	1.23834e+08	5.372e+07	5.34576e+07	6.85441e+07	6.01376e+07	7.05377e+07	4.74016e+07	6.7096e+07	6.82332e+07	-0.0242472
HN_8	(9Z)-2-Propyl-9-octadecenoic acid	168613	105435	127897	116951	212352	104260	66396.5	105682	82683	135997	115187	105769	122432	163791	1.57923e+06	107552	121141	332852	-1.45819
HN_9	(E)-2,4,6-trimethyltetracos-2-enoic acid	66505.5	50759.5	77029.2	47812.8	61657.7	35501.4	42064.5	55019.2	47680.5	41486.7	93292	54645	66665.8	53882.9	919186	53392.7	53781.2	183222	-1.76842
HN_10	(E)-Glutaconate	1.54958e+07	2.02557e+07	2.67313e+07	1.81095e+07	1.19064e+07	2.84137e+07	6.64634e+07	9.90077e+06	2.27257e+07	1.27626e+08	4.07499e+07	3.29172e+07	5.72395e+07	7.26274e+07	1.69891e+07	1.48347e+07	2.44447e+07	5.18549e+07	-1.08496
HN_11	(R)-2-Hydroxyglutarate	196798	280427	317124	292699	253568	564405	554133	117394	313160	635896	719420	286528	304127	282304	196489	188309	321079	373296	-0.217393
HN_12	(R)(-)-Allantoin	362806	539846	431535	501446	485513	772289	735411	409925	597978	1.09485e+06	879004	577795	785740	731423	589545	414114	537417	724639	-0.431222
HN_13	(S)-4-Amino-5-oxopentanoate	1.07673e+06	1.68417e+06	1.31104e+06	1.40631e+06	1.2752e+06	1.68226e+06	1.25122e+06	933238	1.52298e+06	2.14767e+06	1.42625e+06	1.94655e+06	1.14352e+06	1.15353e+06	1.18476e+06	884774	1.34924e+06	1.41244e+06	-0.0660412
HN_14	?17-6-keto Prostaglandin F1?	161178	166112	442464	119679	1.57473e+06	290214	201172	204240	174814	2.71482e+06	585326	711284	233787	443059	268966	136844	370511	727726	-0.973879
HN_15	[FAamino(5:0)]2S-amino-pentanoicacid	2.54693e+06	4.73244e+06	2.96867e+06	3.01579e+06	4.14061e+06	5.21691e+06	388877	2.01358e+06	2.77578e+06	3.78319e+06	179503	2.23147e+06	2.12904e+06	2.05193e+06	2.49234e+06	1.74833e+06	3.08884e+06	2.08797e+06	0.564964
HN_16	[FAamino_oxo(6:0/2:0)]2-amino-3-oxo-hexanedioicacid	2.52444e+06	6.18152e+06	4.98207e+06	4.10997e+06	4.20445e+06	5.22611e+06	6.41715e+06	2.14375e+06	3.11626e+06	5.90505e+06	4.29757e+06	4.62479e+06	4.10794e+06	4.07196e+06	4.53295e+06	2.86947e+06	4.32286e+06	4.34425e+06	-0.00712049
HN_17	[FAamino_oxo(6:0/2:0)]2-amino-3-oxo-hexanedioicacid	464030	839668	556973	581546	474772	904081	769168	335526	322235	549092	385352	452357	371487	319563	613349	223405	583111	416372	0.485897
HN_18	[FAhydroxy(4:1/2:0)]2-hydroxy-2-butenedioicacid	2.91124e+06	6.6128e+06	375366	3.18501e+06	260071	1.55501e+06	167583	3.63521e+06	2.12286e+06	2.42316e+06	3.1031e+06	2.88621e+06	2.14687e+06	2.60112e+06	4.41206e+06	3.08975e+06	2.31391e+06	2.95175e+06	-0.351242
HN_19	[FAhydroxy_oxo(7:0/2:0)]4-hydroxy-2-oxo-Heptanedioicacid	1.49998e+06	1.77001e+06	1.51875e+06	1.19924e+06	1.20364e+06	1.86888e+06	1.83458e+06	462056	813982	1.31414e+06	867756	604064	905876	838582	573369	344971	1.35235e+06	778394	0.79689
HN_20	[PRtetramethyl(4:0/16:1/2:0)]3R_7R_11R_15-tetramethyl-2E-hexadecen-1-oldiphosphate	4.51359e+06	5.82052e+06	4.64284e+06	4.5191e+06	4.6042e+06	3.5258e+06	2.7055e+06	4.00452e+06	3.98596e+06	5.36943e+06	3.90192e+06	5.19454e+06	2.95622e+06	5.51615e+06	5.37042e+06	5.0996e+06	4.258e+06	4.77261e+06	-0.164602
HN_21	1-(1Z,9Z-octadecadienyl)-2-(4Z,7Z,10Z,13Z,16Z,19Z-docosahexaenoyl)-sn-glycero-3-phosphoethanolamine	1.04289e+06	1.45248e+06	949140	1.17066e+06	1.13649e+06	1.12604e+06	1.22059e+06	1.20937e+06	1.59308e+06	964565	1.22619e+06	998361	1.09703e+06	1.03066e+06	845928	1.30758e+06	1.21119e+06	1.06719e+06	0.182615
HN_22	1-[(9Z)-octadec-9-enoyl]-2-hexadecanoyl-sn-glycero-3-phospho-(1'-sn-glycerol)	3.83588e+06	4.78049e+06	3.76868e+06	2.79808e+06	2.60988e+06	4.16479e+06	4.65258e+06	4.43146e+06	4.34249e+06	4.25519e+06	4.01638e+06	4.32951e+06	3.03331e+06	3.11543e+06	5.55455e+06	3.72793e+06	3.93159e+06	4.00461e+06	-0.0265492
HN_23	1-arachidonoyl-sn-glycero-3-phosphoethanolamine	653734	150577	789498	1.15376e+06	775388	436018	335365	199425	428176	625065	836753	578852	1.23494e+06	3.4417e+06	1.42794e+06	1.01905e+06	546882	1.30919e+06	-1.25937
HN_24	1-arachidonoyl-sn-glycero-3-phosphoethanolamine	438517	347312	401591	436256	378190	398368	442616	471803	502116	743189	602213	463523	624572	626735	429915	568728	424085	579839	-0.451299
HN_25	1-oleoyl-2-arachidonoyl-sn-glycerol-3-phosphoethanolamine	4.47629e+06	3.55179e+06	3.43677e+06	3.00991e+06	3.55826e+06	4.3257e+06	3.61867e+06	3.8806e+06	3.71346e+06	3.41689e+06	3.0646e+06	3.99188e+06	2.37083e+06	3.16919e+06	3.68331e+06	4.26367e+06	3.73016e+06	3.42291e+06	0.124014
HN_26	1-Phenyl-1,3-octadecanedione	870690	1.01016e+06	1.24047e+06	956918	1.12666e+06	1.19344e+06	915353	640672	1.08438e+06	2.27018e+06	912034	725130	888069	820586	990005	641452	1.00431e+06	1.03535e+06	-0.0439211
HN_27	1-Pyrroline-4-hydroxy-2-carboxylate	382214	614588	454875	412171	570541	1.1712e+06	851800	487292	459534	767622	715616	336319	437268	528627	475291	236079	600468	499546	0.26547
HN_28	1-Stearoyl-2-hydroxy-sn-glycero-3-PE	4.64725e+06	7.4491e+06	1.93081e+06	4.81406e+06	4.64494e+06	5.30006e+06	1.72503e+06	3.23237e+06	2.42776e+06	4.69398e+06	1.2989e+06	3.20406e+06	3.27004e+06	3.22018e+06	3.0393e+06	4.10831e+06	4.01904e+06	3.26211e+06	0.301045
HN_29	1-stearoyl-2-oleoyl-sn-glycero-3-phosphoethanolamine zwitterion	1.52228e+06	1.27146e+06	1.27959e+06	1.52435e+06	1.31877e+06	1.58799e+06	1.31731e+06	1.6064e+06	1.80173e+06	2.19171e+06	2.13483e+06	2.12798e+06	2.09299e+06	1.94278e+06	1.75482e+06	2.48887e+06	1.46999e+06	2.10485e+06	-0.517916
HN_30	1,2-dimethyl-N-[4-(morpholinosulfonyl)phenyl]-1H-imidazole-4-sulfonamide	52600.9	5015.76	7297.32	345660	84883.9	5395.78	4612.13	86978.7	334347	1.17419e+06	8456.31	5505.25	524991	680490	5214.4	263006	102977	380265	-1.88469
HN_31	1,2-dioleoyl-sn-glycero-3-phospho-(1'-sn-glycerol)	1.71178e+06	1.70455e+06	1.89852e+06	1.80003e+06	1.51999e+06	1.77958e+06	1.5541e+06	1.48534e+06	1.73645e+06	1.46876e+06	1.90033e+06	1.76266e+06	1.31306e+06	1.77287e+06	1.20517e+06	1.65988e+06	1.68782e+06	1.58325e+06	0.0922715
HN_32	1,2,3,4-Tetrahydro-7-hydroxy-1-(4-hydroxy-3-methoxyphenyl)-6-methoxy-2,3-naphthalenedimethanol	33019.2	1.40356e+06	1.0271e+06	1.36667e+06	41226.4	1.37941e+06	998313	1.18399e+06	2.02863e+06	34808.8	50419.2	776962	46618.2	41798.7	37198.7	995538	1.05132e+06	283335	1.89163
HN_33	1,5-Anhydro-D-glucitol	285578	1.21607e+06	1.84289e+07	8.40761e+06	284157	2.65444e+07	393670	1.17633e+06	6.68148e+07	262079	277287	4.09057e+06	276365	314816	275953	1.56276e+07	1.37279e+07	3.01781e+06	2.18554
HN_34	11-Oxo-androsteroneglucuronide	1.19796e+06	1.0968e+06	1.27703e+06	1.06194e+06	1.32977e+06	1.06989e+06	1.25361e+06	63384.5	1.14692e+06	977505	1.18042e+06	1.08267e+06	1.13697e+06	1.23536e+06	1.30485e+06	1.11227e+06	1.05526e+06	1.14715e+06	-0.120458
HN_35	11(E)-Eicosenoic Acid	2.25729e+06	1.92488e+06	2.61281e+06	2.08254e+06	2.7174e+06	2.52567e+06	1.96359e+06	1.91036e+06	2.77344e+06	3.3101e+06	1.88224e+06	1.78744e+06	1.79818e+06	1.6323e+06	2.25419e+06	1.94313e+06	2.30755e+06	2.0868e+06	0.145075
HN_36	11(Z),14(Z)-Eicosadienoic Acid	8.77741e+06	6.71047e+06	9.55806e+06	6.68183e+06	9.75941e+06	9.98433e+06	7.24353e+06	8.36787e+06	8.21846e+06	1.23092e+07	6.83603e+06	6.17188e+06	5.92523e+06	6.37091e+06	4.63614e+06	4.71517e+06	8.36682e+06	6.70923e+06	0.318533
HN_37	12,13-Epoxytrichothec-9-ene-3,4,8,15-tetrol	913816	4.99945e+07	7.36336e+08	2.6827e+08	1.31288e+06	6.45667e+08	1.28551e+07	4.7829e+07	1.92394e+09	900750	966437	9.54465e+07	675787	897373	2.78018e+06	3.74656e+08	4.0968e+08	6.80461e+07	2.58991
HN_38	12,13-Epoxytrichothec-9-ene-3,4,8,15-tetrol	306837	1.11077e+07	1.48471e+08	7.93552e+07	244770	1.84443e+08	2.54026e+06	8.05534e+06	4.66312e+08	283960	233401	3.46897e+07	168572	154423	531629	7.58861e+07	1.00093e+08	1.59925e+07	2.64587
HN_39	13Z,16Z-Docosadienoic Acid	1.13631e+06	1.01698e+06	1.56791e+06	990123	1.73059e+06	1.37312e+06	977212	1.07697e+06	1.10094e+06	2.03093e+06	1.10656e+06	664137	812489	1.02934e+06	869562	667219	1.21891e+06	1.02575e+06	0.24891
HN_40	15-OxoEDE	1.99824e+07	1.46717e+07	9.35184e+06	8.16697e+06	2.20457e+07	1.15098e+07	9.2445e+06	9.13624e+06	9.3578e+06	2.17007e+07	1.1904e+07	4.93858e+06	1.45563e+07	1.234e+07	1.03643e+07	3.65853e+06	1.26074e+07	1.13518e+07	0.151356
HN_41	1D-1-Guanidino-1-deoxy-3-dehydro-scyllo-inositol	573278	215386	50015.6	416454	882215	21239.4	17748.4	352513	381080	250129	13978.1	20689.5	262839	168136	19871.5	146380	323325	126003	1.35952
HN_42	1D-chiro-inositol	1.67296e+06	3.28334e+06	2.56684e+06	2.52359e+06	1.83168e+06	3.58666e+06	3.73187e+06	1.37887e+06	1.94263e+06	3.69726e+06	2.97508e+06	2.06436e+06	1.91246e+06	1.84953e+06	3.53749e+06	1.76238e+06	2.50205e+06	2.54265e+06	-0.0232239
HN_43	2'-Deoxyguanosine 5'-monophosphate (dGMP)	1.52101e+07	1.7993e+07	2.40932e+07	2.72435e+07	1.32302e+07	2.40699e+07	2.27012e+07	1.81456e+07	2.58733e+07	4.84042e+07	3.52484e+07	2.59869e+07	2.38944e+07	2.24538e+07	3.12715e+07	2.27635e+07	2.09511e+07	3.00032e+07	-0.518092
HN_44	2'_3'-CyclicCMP	5.42257e+06	2.62044e+06	6.0914e+06	8.11538e+06	7.46576e+06	8.82924e+06	1.0928e+07	1.3208e+07	1.21767e+07	1.35999e+07	9.40554e+06	8.31117e+06	8.11767e+06	6.49641e+06	9.91937e+06	8.5923e+06	8.3175e+06	9.20605e+06	-0.146432
HN_45	2'_3'-CyclicUMP	1.18474e+06	646655	1.31166e+06	3.24673e+06	2.40085e+06	2.56404e+06	4.16223e+06	2.87108e+06	3.54248e+06	4.56007e+06	3.74717e+06	1.9635e+06	2.27197e+06	1.87718e+06	2.50027e+06	2.91589e+06	2.43672e+06	2.83372e+06	-0.217759
HN_46	2-(2,4-dichlorophenyl)-4,4,7,9-tetramethyl-4,5-dihydro-3H-naphtho[1,2-d]imidazole	3.9389e+06	6.47158e+06	4.92947e+06	8.20247e+06	7.82665e+06	7.15604e+06	7.49537e+06	6.6778e+06	4.88303e+06	4.97164e+06	6.5235e+06	5.9425e+06	6.49509e+06	6.53504e+06	8.6476e+06	7.82087e+06	6.39792e+06	6.70518e+06	-0.0676713
HN_47	2-(alpha-D-Galactosyl)-sn-glycerol3-phosphate	922177	6275.78	5249.27	843319	885687	4997.02	6111.83	476169	717946	1.76052e+06	5959.51	5937.3	822535	818335	5822.68	549995	429770	567014	-0.39982
HN_48	2-(Methylthio)ethanol	641730	569546	950514	1.2998e+06	521651	1.28073e+06	438345	557919	1.64345e+06	902163	557029	871605	408404	1.30886e+06	557967	2.63211e+06	878187	1.03402e+06	-0.235662
HN_49	2-Aminomuconatesemialdehyde	1.5688e+06	2.17475e+06	1.85787e+06	1.71551e+06	3.42225e+06	2.44592e+06	3.66703e+06	1.9509e+06	3.6751e+06	2.72629e+06	1.56433e+06	2.60997e+06	1.83781e+06	1.50651e+06	1.4184e+06	987898	2.49757e+06	1.80732e+06	0.466677
HN_50	2-Carboxy-D-arabinitol	1.22835e+06	1.7254e+06	1.64251e+06	1.27295e+06	1.57946e+06	2.84794e+06	2.93056e+06	94873.7	1.43519e+06	4.72167e+06	3.82031e+06	1.63862e+06	2.86113e+06	2.377e+06	874085	957593	1.63969e+06	2.46434e+06	-0.587778
HN_51	2-cyclopropyl-5-(1,3-thiazol-2-yl)-7-(trifluoromethyl)pyrazolo[1,5-a]pyrimidine	211911	186710	244577	365056	176912	263197	276886	227665	443126	845997	474679	341021	381173	477122	512898	493614	266227	503786	-0.920156
HN_52	2-Ethylhexylphthalate	434232	570313	594092	686579	482333	597220	628473	632042	573168	608150	564855	386431	434092	465316	407691	467547	577606	476298	0.278222
HN_53	2-Furoate	6.54134e+06	7.25929e+06	8.6503e+06	9.39914e+06	4.92596e+06	1.27042e+07	2.70442e+07	2.75247e+06	7.30724e+06	4.8719e+07	1.42876e+07	9.39282e+06	2.09412e+07	1.79814e+07	6.01719e+06	4.82564e+06	9.62046e+06	1.74521e+07	-0.859225
HN_54	2-hydroxyiminoindane-1,3-dione	841565	853510	957626	2.57851e+06	1.08049e+06	618430	757966	4.96619e+06	535766	439702	346659	378881	179623	58027.1	1.71071e+06	276355	1.46556e+06	484279	1.59754
HN_55	2-Methylserine	4.01448e+06	6.71097e+06	5.10025e+06	5.04339e+06	5.85522e+06	8.86045e+06	7.06053e+06	2.91528e+06	4.57627e+06	7.47858e+06	4.93751e+06	3.91375e+06	4.30458e+06	3.71876e+06	4.44606e+06	2.75311e+06	5.57076e+06	4.50748e+06	0.305553
HN_56	2,3-dinor Prostaglandin E1	1.80229e+06	1.01319e+06	1.01049e+06	709985	9.869e+06	1.17081e+06	693629	1.68307e+06	978974	1.48275e+07	1.99707e+06	3.45995e+06	1.08564e+06	1.94713e+06	1.06466e+06	854017	2.10349e+06	3.60514e+06	-0.777266
HN_57	2,4,6-Trimethyl-1,3,5-dithiazinane	319760	812122	758493	807253	461521	897548	1.06676e+06	451612	253252	686251	405656	136630	277665	237357	274035	149420	647591	309573	1.0648
HN_58	2,6-Toluene diisocyanate	142577	101208	150025	295106	103398	77524.9	70388.3	985384	137410	115290	77099.1	118256	59488.5	41257.4	179918	49713.2	229225	91574.6	1.32374
HN_59	2_4-Dinitrophenylhydrazine	2.16811e+06	1.32635e+06	2.87411e+06	2.49675e+06	3.23314e+06	2.76632e+06	2.64177e+06	2.34276e+06	3.80336e+06	4.25736e+06	3.66843e+06	2.31493e+06	2.38678e+06	2.43726e+06	1.91502e+06	1.80312e+06	2.62808e+06	2.68327e+06	-0.029986
HN_60	2_4_6/3_5-Pentahydroxycyclohexanone	315859	481173	342202	229460	289024	333959	374011	352576	412840	501379	655798	320564	465146	735386	473264	245413	347901	485279	-0.480138
HN_61	2_5-Dihydroxypyridine	1.32735e+06	2.34684e+06	1.89467e+06	1.6709e+06	2.9211e+06	2.57101e+06	4.27577e+06	2.13352e+06	3.29636e+06	2.33694e+06	1.24946e+06	1.84107e+06	1.42042e+06	1.06342e+06	1.06923e+06	658330	2.49306e+06	1.37698e+06	0.856407
HN_62	2_6-Diaminoheptanedioicacid	538691	1.33525e+06	824394	870579	1.00109e+06	1.0171e+06	1.10746e+06	763452	544055	310521	206956	405975	220804	145419	278033	228062	889118	256539	1.7932
HN_63	2_6-Diaminoheptanedioicacid	201803	615853	426127	432915	458803	586816	618893	360330	260342	246086	166401	221157	147799	99728.1	171977	141593	440209	170677	1.36692
HN_64	3'-CMP	4.3662e+06	2.09387e+06	3.71996e+06	5.19065e+06	7.6271e+06	1.24804e+06	5.84162e+06	9.65458e+06	7.90506e+06	1.10666e+07	6.20493e+06	2.56894e+06	7.20668e+06	5.18563e+06	3.86176e+06	5.69647e+06	5.29412e+06	5.97014e+06	-0.173374
HN_65	3'-UMP	1.23075e+06	1.14601e+06	2.21968e+06	1.8675e+06	2.64232e+06	2.54533e+06	1.94522e+06	2.3424e+06	1.69326e+06	3.24413e+06	1.90733e+06	1.72586e+06	1.84488e+06	1.52335e+06	2.40916e+06	2.53443e+06	1.95916e+06	2.16988e+06	-0.147375
HN_66	3-(1-cyano-1,2-dihydroisoquinolin-2-yl)-3-oxopropyl propionate	555060	1.06256e+06	820297	645570	488323	1.08502e+06	933866	1.46626e+06	1.57419e+06	511426	339909	779090	451130	428574	520833	816234	959017	549599	0.803176
HN_67	3-(1-cyano-1,2-dihydroisoquinolin-2-yl)-3-oxopropyl propionate	83190.3	237799	128164	113681	91597.3	353803	439603	23394.5	50058.4	160653	62585.6	22819.3	65210.8	74114	29994	16055.2	169032	61633.2	1.45552
HN_68	3-Acetyl-2,7-naphthyridine	1.18167e+07	1.75154e+07	1.12482e+07	1.28186e+07	2.60146e+07	1.44363e+07	2.92278e+07	5.49533e+06	3.76484e+06	3.24034e+06	2.89743e+06	3.32466e+06	1.65144e+06	333165	1.26107e+06	554685	1.47042e+07	1.89468e+06	2.9562
HN_69	3-Deoxy-D-glycero-hexitol	190568	402763	1.43081e+06	450788	193247	2.10512e+06	200523	648654	2.85526e+06	206156	184754	253105	172781	172105	184518	1.27748e+06	941970	350129	1.4278
HN_70	3-Hydroxy-4-methylanthranilate	1.58796e+06	1.66113e+06	707424	570713	1.84319e+06	1.03877e+06	1.41346e+06	446143	515096	1.07142e+06	490812	470744	2.61151e+06	725673	189923	285993	1.0871e+06	835153	0.38037
HN_71	3-Methylcrotonylglycine	1.73506e+06	3.23872e+06	1.86339e+06	1.84076e+06	3.32404e+06	2.09981e+06	2.56584e+06	2.66389e+06	2.70409e+06	889096	624592	1.42643e+06	852823	646340	559855	892100	2.4484e+06	841605	1.54062
HN_72	3-Oxochola-1,4,6-trien-24-oic acid	803661	1.03926e+06	539350	485821	985516	292275	521728	353965	390074	894152	457382	349141	864998	501325	654864	214362	601294	562318	0.096686
HN_73	3-Oxodocosanoic acid	1.23851e+06	1.12978e+06	1.58774e+06	1.11209e+06	1.88577e+06	1.4132e+06	1.06108e+06	1.18747e+06	1.21093e+06	2.03761e+06	1.30209e+06	768009	932981	1.10504e+06	1.41239e+06	789814	1.31406e+06	1.19256e+06	0.139973
HN_74	3-Oxotetracosanoic acid	2.01591e+06	2.18855e+06	2.10286e+06	1.50471e+06	3.77446e+06	2.46254e+06	1.87106e+06	1.5849e+06	1.19256e+06	2.77726e+06	1.70194e+06	1.1632e+06	1.40832e+06	1.77892e+06	1.65893e+06	1.71301e+06	2.07751e+06	1.74308e+06	0.253212
HN_75	3-Sulfodeoxycholic acid	3.57695e+06	5.23894e+06	4.04963e+06	3.76621e+06	5.2867e+06	3.22872e+06	2.54532e+06	4.09151e+06	4.8983e+06	5.34434e+06	3.57852e+06	5.00961e+06	3.13018e+06	5.57403e+06	4.38313e+06	4.90833e+06	4.07581e+06	4.56116e+06	-0.162316
HN_76	3125	533934	26305.1	25593.8	641415	777803	27725	21285.4	502626	461383	379650	26363.7	28077.8	292893	178016	21172.6	238167	335341	166334	1.01154
HN_77	4-Coumarylalcohol	321013	369540	1.36454e+06	247237	170873	2.22327e+06	328893	467306	5.53045e+06	291475	302611	162022	148874	335314	342527	757852	1.22479e+06	334382	1.87297
HN_78	4-hydroxy-4-(indol-3-ylmethyl)glutamic acid	2.58036e+06	1.7909e+06	1.72507e+06	1.64517e+06	1.68727e+06	1.22299e+06	1.70027e+06	2.55273e+06	3.22217e+06	1.7895e+06	2.41327e+06	2.13913e+06	1.96427e+06	716111	860445	732815	2.0141e+06	1.51651e+06	0.409387
HN_79	4-Methoxy-1H,1'H-2,2'-bipyrrole-5-carbaldehyde	382453	658890	572908	401461	749590	760255	688624	288948	236773	123526	132418	221339	73237.9	19494.4	134267	75934.7	526656	111460	2.24034
HN_80	4-Nitroaniline	1.18678e+06	219570	979641	516083	2.42108e+06	4.06073e+06	776329	827425	996722	946580	2.12984e+06	2.73635e+06	621775	815618	3.10837e+06	1.15355e+06	1.3316e+06	1.64458e+06	-0.304565
HN_81	4-phenylsemicarbazide	5.45044e+07	4.10779e+07	5.12966e+06	7.89995e+07	5.21055e+07	4.46258e+07	4.70674e+07	3.55831e+07	6.02364e+07	3.59963e+07	5.53081e+07	5.23495e+07	6.8458e+06	5.82672e+07	7.54626e+07	6.78897e+07	4.65922e+07	5.03027e+07	-0.11055
HN_82	5'-Methoxybilobetine	85417.1	237156	124867	386157	334597	279038	370664	52368.2	179285	179513	260598	221837	195582	294259	334255	280744	227728	252398	-0.148392
HN_83	5-({[(2R,4S,5R)-5-(6-Cyclopentyl-2-methyl-4-pyrimidinyl)-1-azabicyclo[2.2.2]oct-2-yl]methyl}amino)-5-oxopentanoic acid	371090	653894	295313	109204	2.93237e+06	271991	158330	408398	239210	6.71012e+06	1.08613e+06	984776	279255	671045	263090	255340	604423	1.46425e+06	-1.27653
HN_84	5-BETA-D-RIBOFURANOSYLPICOLINAMIDE ADENINE-DINUCLEOTIDE	229502	8073.88	7362.41	299097	207073	10140.3	8292.3	171484	215627	224952	9693.66	7621.75	160635	112307	7184.43	136167	128517	94080.2	0.449995
HN_85	5-hydroxy-2_4-dioxopentanoate	1.40634e+06	1.08877e+06	2.10812e+06	1.48835e+06	1.36101e+06	2.16188e+06	5.67867e+06	791921	1.73908e+06	1.17158e+07	4.12889e+06	2.14226e+06	3.78503e+06	5.23489e+06	1.45326e+06	1.30426e+06	1.98046e+06	4.25206e+06	-1.10233
HN_86	5-Hydroxyindoleacetylglycine	815927	1.34174e+06	923878	1.12408e+06	951966	1.3184e+06	1.24454e+06	758508	462553	348161	452700	411036	312897	135346	370159	203354	993509	319093	1.63856
HN_87	5-Hydroxyindolepyruvate	835791	88354.7	241976	161309	233721	60874.3	88769	1.17644e+06	470505	631681	304400	314670	606177	362085	83898.5	113787	373082	345243	0.111883
HN_88	5-Hydroxyindolepyruvate	543424	374796	556672	850824	260313	373528	404689	1.85082e+06	248017	147020	256682	268535	109366	113073	334422	127202	607009	193757	1.64747
HN_89	5-Hydroxymethyldeoxycytidylate	2.76906e+06	926178	2.49634e+06	3.05946e+06	4.52356e+06	5.0384e+06	6.95307e+06	9.20301e+06	7.3679e+06	1.39577e+07	9.77304e+06	5.64313e+06	5.35319e+06	4.04503e+06	4.81587e+06	6.68207e+06	4.70411e+06	7.18143e+06	-0.610349
HN_90	5-L-Glutamyl-taurine	37304.2	57346.3	52954.8	68414.1	40189.6	113071	87848.5	38547.7	108200	415963	196750	73600.2	147210	146199	91021.9	59991.7	67097.4	161534	-1.26751
HN_91	5beta-cholanoic acid	1.16359e+06	1.36205e+06	1.81853e+06	1.34758e+06	1.52546e+06	1.83921e+06	1.25103e+06	709348	1.1715e+06	2.96737e+06	1.32737e+06	967708	1.44482e+06	1.33279e+06	1.66402e+06	867563	1.35426e+06	1.51023e+06	-0.157272
HN_92	6-(2-furyl)-2-oxo-1,2-dihydropyridine-3-carbonitrile	6.04906e+06	6.78199e+06	6.77415e+06	1.17542e+07	7.77282e+06	7.82095e+06	9.08681e+06	9.6968e+06	3.9718e+06	3.4579e+06	3.73572e+06	3.55877e+06	2.31146e+06	612323	4.15599e+06	1.24246e+06	7.7454e+06	2.72495e+06	1.50711
HN_93	6-(2-furyl)-2-oxo-1,2-dihydropyridine-3-carbonitrile	3.07425e+06	4.51643e+06	2.41775e+06	3.09114e+06	2.98267e+06	2.60636e+06	4.70677e+06	1.76925e+06	2.23924e+06	1.84061e+06	1.14174e+06	2.31621e+06	1.12273e+06	805958	1.05039e+06	696807	3.04487e+06	1.28206e+06	1.24792
HN_94	6-anilino-1,3-dimethyl-1,2,3,4-tetrahydropyrimidine-2,4-dione	3.06995e+06	3.56219e+06	2.57112e+06	2.29653e+06	3.33198e+06	3.42881e+06	2.45327e+06	1.36543e+06	3.22021e+06	2.40943e+06	1.13219e+06	1.59254e+06	1.05251e+06	671605	615297	902232	2.81105e+06	1.19654e+06	1.23224
HN_95	6-hydroxy-1H-indole-3-acetamide	8.85733e+07	1.46636e+08	1.10447e+08	9.97768e+07	1.18341e+08	1.45247e+08	1.45976e+08	5.37509e+07	4.812e+07	3.55715e+07	3.83378e+07	3.8496e+07	2.34649e+07	9.08504e+06	2.98692e+07	1.49096e+07	1.06319e+08	2.71049e+07	1.97177
HN_96	6-hydroxy-1H-indole-3-acetamide	623603	715437	521382	570437	906527	899427	641409	367854	258745	141194	182018	309759	103566	84468.8	217829	114840	611647	164811	1.89189
HN_97	9-Phenanthrol	457903	592939	277368	352597	529582	722188	752790	258326	307828	11084.6	10674.3	282986	12867.2	10918.8	369215	178818	472391	125223	1.91548
HN_98	α,α-Trehalose	228953	310738	258035	263381	3.99001e+06	476217	447342	244905	242873	299079	356195	384575	122933	281540	346293	295956	718051	298081	1.26838
HN_99	Adenine	2.74282e+07	3.08597e+07	3.3852e+07	4.37011e+07	2.89772e+07	2.74426e+07	3.21609e+07	8.70782e+06	6.56253e+07	6.44906e+06	6.57845e+07	5.00466e+07	5.84983e+07	8.46375e+07	3.71083e+07	6.17575e+07	3.3195e+07	5.20403e+07	-0.648664
HN_100	Adenine	1.63927e+07	1.32257e+07	1.59505e+07	1.52248e+07	1.13713e+07	1.55016e+07	1.90533e+07	3.58774e+06	2.23805e+07	3.86945e+07	1.97993e+07	1.87124e+07	1.83515e+07	1.19054e+07	3.64129e+07	2.43426e+07	1.47431e+07	2.40312e+07	-0.704867
HN_101	Adenosine	3.98762e+06	4.83671e+06	3.20455e+06	2.95882e+06	4.76777e+06	7.37444e+06	6.10699e+06	3.47193e+06	5.78282e+06	9.25157e+06	6.01527e+06	4.42356e+06	4.76877e+06	1.0092e+07	5.80177e+06	3.93475e+06	4.7213e+06	6.32682e+06	-0.422298
HN_102	Adenosine diphosphate (ADP)	161353	22659.6	17423.3	486644	328638	19226.8	23017.4	255136	258489	1.08046e+06	21895.4	23101.5	432033	150570	21216.3	166769	174732	270864	-0.632424
HN_103	Adenosine diphosphate ribose	435583	9589	7639.18	653036	629095	7640.22	11086.1	681804	838769	858966	9450.41	12804.6	771127	428229	9954.87	711454	363805	400284	-0.137859
HN_104	Adrenic acid	1.05614e+07	1.19363e+07	1.43363e+07	1.08024e+07	1.35961e+07	1.59088e+07	1.10443e+07	8.14513e+06	1.19983e+07	1.9018e+07	9.24123e+06	8.95223e+06	1.16538e+07	1.13062e+07	1.12971e+07	8.39505e+06	1.20366e+07	1.14091e+07	0.0772393
HN_105	alpha-D-Xylose1-phosphate	1.04526e+06	889684	1.9757e+06	2.56841e+06	2.16457e+06	1.01418e+06	2.5554e+06	2.3344e+06	1.6435e+06	2.76439e+06	1.81072e+06	1.62909e+06	1.12556e+06	1.21434e+06	1.98914e+06	1.86081e+06	1.79901e+06	1.77058e+06	0.0229833
HN_106	AminoDHQ	39259.8	141297	77534.9	98372.3	52847.5	83025.2	77909.9	24858.9	34314.5	364230	165412	71908.4	64352.5	60412	98129.2	34432.6	69935.6	122697	-0.810997
HN_107	Anisole	214401	368021	151322	223574	194639	726217	672454	280781	152054	110566	150576	144402	122429	136711	278030	218391	331496	165872	0.99892
HN_108	Arachidonic acid	7.6381e+07	8.45414e+07	6.50639e+07	5.49213e+07	7.01929e+07	9.14341e+07	6.29225e+07	4.19238e+07	5.45081e+07	1.23771e+08	5.36605e+07	5.33286e+07	6.84352e+07	6.0014e+07	7.02589e+07	4.716e+07	6.68766e+07	6.80897e+07	-0.0259361
HN_109	arg-ala	1.0823e+06	9898.79	8910.49	1.30932e+06	1.38761e+06	7348.29	9860.54	1.32008e+06	1.02797e+06	340910	9404.69	7494.09	359200	224500	26585.5	404529	684811	196089	1.8042
HN_110	arg-leu	433852	1.21938e+06	822730	845806	801793	719723	925305	819217	896399	239826	135890	350261	171210	68821.5	221514	216983	831578	200644	2.05122
HN_111	ARG-PHE	319867	536921	458767	449735	488839	508424	490338	415308	411602	135428	150853	199996	110243	65761.5	134359	111101	453311	129677	1.80557
HN_112	arg-thr	342847	10583.8	9144.19	397071	496366	8580.63	8659.64	346270	376941	157633	8251.8	14226.3	132769	78940.4	10967.8	103692	221829	72354.2	1.6163
HN_113	asn-arg	371326	12508.6	9246.98	413112	452215	9373.08	12364.6	333697	311337	210739	11891.9	10942.7	156741	96992.8	11194.4	130133	213909	89805	1.25213
HN_114	asp-gln	359767	9430.53	9559.19	437532	741635	7426.4	9963.49	308424	271905	333535	8041.01	7773.63	214440	134066	10997.2	126732	239516	119369	1.00469
HN_115	asp-leu	225428	714343	379440	363560	561549	597707	711334	250908	297028	237984	159563	207895	170286	131314	112790	124528	455700	163480	1.47897
HN_116	Butylparaben	170490	239820	352423	417599	161857	243359	210668	555787	811321	85538.7	74452	367737	76934.1	72162.8	83412.2	374458	351480	162099	1.11657
HN_117	CDP-ethanolamine	661037	7245.33	7258.31	1.37856e+06	633371	5695.25	7772.4	1.23195e+06	1.57183e+06	1.87622e+06	6029.81	5745.11	1.2406e+06	1.19854e+06	8376.53	1.15848e+06	611636	784857	-0.359755
HN_118	Cetyl myristoleate	40651	37592.3	60495.7	42297.1	49066	44321.8	41524.1	46302.4	50192.9	46678.1	32469.4	49040.7	37583.7	54455.7	380150	44253.9	45827	92090.2	-1.00685
HN_119	chebulinic acid	33100.7	6684.77	5828.99	216329	47429.2	5846.46	6206.56	71363.2	210247	153582	6367.22	6208.42	36215.6	42445	6073.58	48188.7	67003.9	42725.8	0.649138
HN_120	Cholesterol sulfate	1.98904e+07	1.8785e+07	1.70246e+07	1.68481e+07	2.55642e+07	1.66187e+07	1.46872e+07	1.45919e+07	1.25756e+07	3.95612e+07	1.41493e+07	1.21299e+07	1.26366e+07	1.18239e+07	1.17671e+07	7.55186e+06	1.73984e+07	1.566e+07	0.151871
HN_121	cis-Aconiticacid	6.54665e+06	9.78914e+06	1.04369e+07	7.82703e+06	6.582e+06	1.22171e+07	2.11822e+07	3.41865e+06	7.13531e+06	5.5694e+07	1.7494e+07	1.07091e+07	3.27031e+07	3.56962e+07	8.04127e+06	6.86984e+06	9.45944e+06	2.38868e+07	-1.33639
HN_122	CMP-2-aminoethylphosphonate	66996.3	12221.9	11130.6	120948	62681.1	8670.93	8806.59	101158	104464	368470	9289.82	11833.1	132827	136956	9462.82	154429	55230.9	117610	-1.09046
HN_123	CMP-N-acetylneuraminate	162133	8219.4	6243.96	295081	164356	5953.92	6393.32	149306	226717	631702	7533.29	6940.91	258550	245391	5773	192690	113823	192654	-0.759227
HN_124	Creatine	483957	833135	624096	549097	519080	995434	899079	282096	413456	643064	416430	344759	399322	442647	271083	195350	622159	387522	0.683004
HN_125	Cyclic ADP-ribose	484795	9225.86	8055.35	667162	499241	11654	9274.9	370033	519870	573119	11167.7	8678.97	375209	264548	7897.03	382493	286590	231873	0.305653
HN_126	Cytarabine	1.11835e+06	1.71463e+06	1.44994e+06	1.36755e+06	1.93053e+06	2.27831e+06	2.39782e+06	1.4804e+06	2.08127e+06	2.04146e+06	1.23503e+06	1.08427e+06	1.37811e+06	1.36962e+06	1.24496e+06	782262	1.75764e+06	1.3051e+06	0.42948
HN_127	Cytidine;1-beta-delta-Ribofuranosyl-Cytosine	1.58589e+06	38524	37236.4	2.46088e+06	633398	34638.8	42002.1	1.06003e+06	1.60803e+06	4.83247e+06	45713.3	41528.1	3.08987e+06	2.75013e+06	39435.4	2.03368e+06	833404	1.83326e+06	-1.13732
HN_128	Cytosine	275345	130492	299206	396698	366730	437683	551926	439063	429175	718990	482721	399243	392095	310155	523983	458070	369591	469322	-0.34465
HN_129	D-(-)-Glutamine	4.19784e+06	1.03515e+07	6.63269e+06	6.13105e+06	8.57207e+06	7.70818e+06	7.44611e+06	4.30802e+06	5.24899e+06	6.09563e+06	3.91632e+06	3.81274e+06	3.95248e+06	2.43955e+06	3.92611e+06	2.25101e+06	6.73294e+06	3.77055e+06	0.836461
HN_130	D-(+)-Tryptophan	1.13004e+06	2.24409e+06	1.51841e+06	1.32735e+06	1.57662e+06	2.09229e+06	1.4347e+06	362511	922072	1.28998e+06	918447	773360	931214	615268	787709	503785	1.4009e+06	831395	0.752747
HN_131	D-Ala-D-Ala	1.99715e+06	4.21738e+06	3.72775e+06	3.66766e+06	3.6787e+06	3.87809e+06	4.4314e+06	2.84993e+06	2.4149e+06	1.44814e+06	857012	1.674e+06	1.03128e+06	658285	1.26462e+06	945529	3.42922e+06	1.12555e+06	1.60725
HN_132	D-Ala-D-Ala	1.05218e+06	2.93876e+06	1.60738e+06	1.45562e+06	1.61023e+06	1.64199e+06	1.58722e+06	999839	1.11065e+06	525645	412980	860703	514780	301178	489872	460855	1.55599e+06	509430	1.61087
HN_133	D-Arginine	4.88244e+06	13183.2	10529.7	3.96166e+06	5.53979e+06	10791	9526.86	2.89852e+06	3.15976e+06	4.71266e+06	10441.1	17941.1	2.95572e+06	2.46276e+06	14207.6	2.06603e+06	2.27624e+06	1.74854e+06	0.380507
HN_134	D-Asparagine	1.80355e+06	2.8254e+06	2.17815e+06	2.34763e+06	2.57593e+06	2.99281e+06	2.42693e+06	1.68523e+06	1.89205e+06	3.12894e+06	2.06782e+06	1.61812e+06	1.86406e+06	1.65567e+06	1.87269e+06	1.19281e+06	2.30308e+06	1.9143e+06	0.266744
HN_135	D-Asparagine	913529	1.58582e+06	1.1222e+06	1.23565e+06	1.46763e+06	1.07316e+06	1.70809e+06	673468	626418	628935	376911	391032	338574	262693	333554	255566	1.15622e+06	369609	1.64534
HN_136	D-Aspartate	6.64407e+06	2.75196e+06	1.097e+06	8.19498e+06	7.68033e+06	31327.9	502347	4.93282e+06	7.21883e+06	2.83233e+07	27060.7	45521	1.56185e+07	1.63729e+07	24455.6	4.70409e+06	4.3393e+06	9.30227e+06	-1.10012
HN_137	D-Glutamate	8.7726e+06	1.03731e+07	9.61979e+06	8.34043e+06	9.06786e+06	1.14039e+07	1.29083e+07	6.22642e+06	1.36333e+07	3.44529e+07	2.31574e+07	9.85924e+06	2.34653e+07	2.27474e+07	1.01983e+07	7.84989e+06	1.00384e+07	1.88186e+07	-0.906629
HN_138	D-glycero-D-manno-Heptose1-phosphate	341134	203331	115434	577314	581919	142690	120377	344808	383565	406623	100875	76090.1	275035	238636	54202.4	334055	312286	212217	0.557329
HN_139	D-Methionine	1.60241e+06	3.22286e+06	1.70561e+06	1.96351e+06	2.50239e+06	1.96216e+06	1.49745e+06	1.28974e+06	1.76783e+06	1.22223e+06	1.21912e+06	1.17706e+06	1.42405e+06	973152	1.25213e+06	922679	1.946e+06	1.17006e+06	0.733926
HN_140	D-myo-Inositol1_2-cyclicphosphate	450852	404612	171634	142022	1.01444e+06	16429.2	219213	141904	200116	311585	89448.8	13043.4	364081	352411	24538.5	196577	306803	193098	0.667979
HN_141	δ-Ribono-1,4-lactone	2.52466e+06	3.97997e+06	3.06113e+06	2.75744e+06	3.16763e+06	3.71889e+06	3.94268e+06	1.38806e+06	1.18785e+06	931757	920347	895307	492819	145501	778804	309515	2.8587e+06	639150	2.16113
HN_142	D-Serine	4.37488e+06	7.43129e+06	5.11296e+06	5.66867e+06	5.9919e+06	8.10417e+06	6.32123e+06	3.73471e+06	4.68349e+06	6.09101e+06	4.13292e+06	3.65258e+06	3.99932e+06	3.34208e+06	4.6966e+06	2.59245e+06	5.7137e+06	4.07242e+06	0.488537
HN_143	Deoxycholic Acid	333960	265787	234268	335971	431967	551999	515006	407221	236981	484283	288871	178471	558990	361809	802534	358555	368129	433359	-0.235352
HN_144	deoxylimononicacidD-ring-lactone	59560.5	85928.3	474908	273690	46135.3	622748	71828.1	136704	1.92641e+06	59537.9	48340.1	89515.5	66436.7	62516.8	283759	445020	410879	150732	1.44673
HN_145	Deoxyuridine	2.162e+06	2.02496e+06	2.54889e+06	1.32629e+06	2.81053e+06	4.26236e+06	2.94615e+06	1.76402e+06	1.62643e+06	1.59746e+06	778281	660768	1.23536e+06	927734	1.14828e+06	424390	2.38574e+06	967468	1.30215
HN_146	Dihomo-?-Linolenic Acid	9.76696e+06	8.78636e+06	8.45412e+06	6.98122e+06	9.37005e+06	1.24623e+07	8.90969e+06	7.51289e+06	7.07766e+06	1.27565e+07	7.15024e+06	7.63282e+06	7.12482e+06	7.72043e+06	8.70429e+06	7.87025e+06	8.81347e+06	8.42276e+06	0.0654166
HN_147	Dihomo-?-Linolenic Acid	9.83642e+06	8.88949e+06	8.58317e+06	7.02464e+06	9.44223e+06	1.25744e+07	8.96071e+06	7.60969e+06	7.1369e+06	1.2872e+07	7.24463e+06	7.71229e+06	7.19017e+06	7.80208e+06	8.76242e+06	7.93417e+06	8.89529e+06	8.50255e+06	0.0651472
HN_148	DL-Alanine	2.45331e+06	4.06598e+06	2.85062e+06	2.48934e+06	2.90855e+06	4.53114e+06	4.2456e+06	1.60207e+06	2.20823e+06	3.30555e+06	2.12661e+06	1.82996e+06	1.91924e+06	1.79775e+06	1.70466e+06	1.16006e+06	3.03943e+06	1.97769e+06	0.619982
HN_149	DL-Alanine	482738	259428	146154	694549	553111	38496	94674.6	307444	459215	2.01781e+06	30398.1	30555.8	1.30094e+06	1.16136e+06	29543.8	306385	337312	696713	-1.04648
HN_150	DL-Lactic Acid	2.29208e+07	2.99714e+07	2.23379e+07	2.16096e+07	2.28264e+07	4.80733e+07	3.65872e+07	1.82581e+07	3.20309e+07	6.25211e+07	3.82423e+07	2.68642e+07	3.28232e+07	3.29176e+07	2.65116e+07	1.62364e+07	2.82906e+07	3.37309e+07	-0.253748
HN_151	DL-Malic acid	1.35929e+06	3.40246e+06	2.1174e+06	1.37104e+06	1.63846e+06	7.979e+06	5.43647e+06	185446	1.29865e+06	4.57942e+06	3.91847e+06	2.08213e+06	2.13277e+06	1.34791e+06	1.16635e+06	564914	2.75425e+06	2.25599e+06	0.287894
HN_152	DL-Malic acid	843643	952608	2.00246e+06	1.64729e+06	1.00669e+06	1.00611e+06	1.31981e+06	893374	1.15451e+06	1.64895e+06	1.94732e+06	1.00113e+06	1.44148e+06	742335	1.94622e+06	791558	1.20294e+06	1.35986e+06	-0.176885
HN_153	DL-β-Leucine	1.65112e+07	3.25204e+07	2.09084e+07	1.97806e+07	2.41949e+07	3.04832e+07	2.19871e+07	1.48464e+07	1.58584e+07	1.86175e+07	1.15658e+07	1.18342e+07	1.11273e+07	8.40433e+06	1.29306e+07	7.92151e+06	2.1899e+07	1.17716e+07	0.895553
HN_154	Docosahexaenoic acid	5.72977e+07	7.653e+07	5.59086e+07	5.04246e+07	5.83219e+07	7.2732e+07	5.62954e+07	4.36467e+07	4.9875e+07	5.71921e+07	3.83176e+07	3.65791e+07	3.33969e+07	3.34948e+07	3.13349e+07	2.79274e+07	5.78924e+07	3.68918e+07	0.650073
HN_155	Docosanoicacid	935558	645442	604839	604008	1.3013e+06	686996	599148	629372	643293	1.67739e+06	903300	556739	912689	1.02158e+06	4.79881e+06	697510	738884	1.50972e+06	-1.03086
HN_156	Docosapentaenoic acid	1.40087e+07	1.51972e+07	1.61491e+07	1.3615e+07	1.55574e+07	1.87989e+07	1.40141e+07	1.28828e+07	1.54011e+07	2.54497e+07	1.24885e+07	1.36189e+07	1.42472e+07	1.36741e+07	1.3602e+07	1.06797e+07	1.50694e+07	1.48229e+07	0.0237949
HN_157	Docosatrienoic Acid	612270	677848	748038	554566	726161	802782	587784	490596	539522	1.46049e+06	676175	435738	638349	624856	721565	529432	637729	726658	-0.188332
HN_158	Drotaverine	1.24147e+07	1.14024e+07	1.35437e+07	8.69012e+06	1.40133e+07	6.02098e+06	1.02258e+07	3.35947e+06	2.74181e+06	3.10447e+06	1.75922e+06	1.12308e+06	3.10391e+06	232167	7.52068e+06	1.79919e+07	9.15691e+06	4.97648e+06	0.879735
HN_159	EDDA	532702	556288	504917	693661	468887	436878	536063	473154	469215	506146	236080	473754	285955	153826	224023	325034	519085	314974	0.720738
HN_160	Eicosanoicacid	1.43504e+06	1.13865e+06	1.19761e+06	1.19879e+06	1.44946e+06	1.0029e+06	883452	1.48568e+06	1.4241e+06	2.05199e+06	1.19177e+06	866258	1.08775e+06	1.17138e+06	4.14206e+06	1.21849e+06	1.24619e+06	1.67567e+06	-0.427219
HN_161	Eicosapentaenoic acid	2.54171e+06	2.53026e+06	2.4932e+06	1.99935e+06	2.25893e+06	3.42359e+06	2.79872e+06	1.99343e+06	2.44789e+06	4.84097e+06	2.64251e+06	2.44974e+06	2.96535e+06	2.50267e+06	2.4518e+06	1.97614e+06	2.49856e+06	2.83274e+06	-0.181097
HN_162	Erucic acid	489693	476826	775532	756627	703188	657881	465909	535024	543769	934095	513305	381572	470278	443940	818419	533234	600494	584978	0.0377693
HN_163	Estriol3-sulfate16-glucuronide	439994	1.03748e+06	611807	1.41928e+06	1.25238e+06	1.14032e+06	1.35249e+06	825919	659971	734004	942548	992782	916716	1.09112e+06	1.39034e+06	1.19678e+06	971070	1.03776e+06	-0.0958192
HN_164	ethyl 2-cyano-3-(tetrahydro-3-thiophenylamino)acrylate	792453	2.66198e+06	853021	369210	1.4111e+06	1.01881e+06	1.50037e+06	299711	72862.1	110595	61856.4	42679.2	43044.4	20900.4	21838.1	26926.8	997723	46834.3	4.413
HN_165	Ethylenediaminetetraacetic acid	348729	12102.2	8467.27	1.96364e+06	628704	15916.4	13365.2	1.44546e+06	1.59866e+06	1.07609e+06	8932.89	9396.04	391675	493041	13007.7	1.30958e+06	670560	471674	0.507577
HN_166	Ethylenediaminetetraacetic acid	38372.6	49940.4	147041	519586	181073	21459.4	1.5948e+06	359315	273541	65286.5	27577.3	28638.2	38965.1	74570.4	133404	371143	353903	105655	1.744
HN_167	f 133a	2.12423e+06	1.33424e+06	2.05899e+06	2.56965e+06	2.15105e+06	2.02896e+06	2.12454e+06	1.93183e+06	2.41729e+06	2.4293e+06	2.95741e+06	2.09747e+06	1.75738e+06	1.99951e+06	3.10037e+06	2.30338e+06	2.08231e+06	2.37783e+06	-0.191464
HN_168	Firategrast	245126	488018	124879	210276	263622	708024	906651	227598	142454	12432	11895.3	120338	11905.8	11273.8	155338	51384.5	368516	53509.7	2.78386
HN_169	Fukiic acid	3.7956e+06	1.62335e+06	945508	4.12607e+06	3.67047e+06	18750	693702	2.33115e+06	4.5093e+06	3.57739e+06	18512.1	19897.5	4.79108e+06	3.62007e+06	17807.3	4.0341e+06	2.41266e+06	2.29698e+06	0.0708845
HN_170	Fukiic acid	258520	277883	532558	588300	437161	615369	568848	384032	572564	1.28083e+06	1.54497e+06	592667	817614	639724	705635	608824	470582	884323	-0.910128
HN_171	Fumaricacid	1.28293e+06	1.08469e+06	1.50276e+06	2.09677e+06	1.75127e+06	355659	1.51041e+06	1.14885e+06	898078	2.95792e+06	1.4206e+06	476227	1.61851e+06	1.31293e+06	1.09273e+06	1.39236e+06	1.29238e+06	1.46733e+06	-0.18316
HN_172	Fumaricacid	416977	693795	232744	289057	499387	1.05786e+06	946790	219211	560488	1.22116e+06	1.09947e+06	261489	569047	613773	467862	219958	546257	636108	-0.219694
HN_173	gamma-Glutamyl-gamma-aminobutyraye	265871	936660	244692	217573	424122	349385	514854	216490	222674	184494	116260	134623	247758	179464	52586.1	68228.7	376925	140488	1.42383
HN_174	gamma-L-Glutamylputrescine	2.76428e+06	6477.15	6649.35	3.90384e+06	3.24638e+06	6367.87	8454.6	2.65713e+06	2.67577e+06	1.44284e+06	7039.02	8305.05	1.24144e+06	671086	6858.41	1.00981e+06	1.69726e+06	626768	1.43721
HN_175	Ggamma-L-Glutamyl-L-glutamicacid	105397	5959.64	6023.56	145290	184294	6270.73	7708.46	90264.8	112907	246335	6105.5	6989.6	159553	137166	7089.01	93377.9	73790.7	93802.3	-0.346186
HN_176	Gibberellicacid	350823	756272	512358	290632	732486	692502	780838	276228	87124.4	65981.2	68423.9	70799.1	79439.3	62937.6	79073.8	88503.9	497696	73594.1	2.7576
HN_177	GibberellinA8	117168	359780	183871	126617	217672	279662	352083	50555.9	11192.2	19011.3	9591.37	9636.53	10368.8	10701.2	10331	10360.1	188733	11428.6	4.04562
HN_178	gln-asn	200369	173594	305090	222557	395554	26483.1	271786	165328	168600	117042	55997.3	34591.9	102402	46108.7	27134	73428	214374	65243.5	1.71622
HN_179	Glu-Gly	506550	10151.1	8619.92	534109	703154	8486.11	8277.71	269706	394787	439115	7919.19	14186.7	278796	214693	11546.7	156519	271538	160397	0.75951
HN_180	glu-thr	225591	9812.55	10004.8	295680	482420	14313.3	10909.7	186388	186416	226729	13476	12838.4	157809	97703.1	9178.57	95209.3	157948	87563.2	0.851056
HN_181	Glutathione	7.1487e+06	9.26494e+06	9.61699e+06	1.08819e+07	6.54747e+06	5.92341e+06	1.22384e+07	5.34614e+06	9.41693e+06	2.79483e+07	1.77129e+07	1.08769e+07	1.46117e+07	1.30785e+07	1.22109e+07	7.09345e+06	8.48721e+06	1.47904e+07	-0.801297
HN_182	Gly-Arg	676571	80813.6	10020.4	771739	960355	62931	48954.3	595537	567510	289994	22596.5	18096	257615	141096	16798.5	208202	419381	136343	1.62103
HN_183	Gly-His	232432	11453.9	9874.76	311178	403287	8887.02	8750.55	179283	193130	170697	9311.28	15333	100148	48314	12010.8	54669.1	150920	58640.5	1.36381
HN_184	GLY-MET	258556	654533	421977	423474	417209	531366	496366	317220	318023	199189	130034	182496	182783	94078.4	112038	95721.7	426525	142334	1.58335
HN_185	Gly-Phe	411013	732181	309755	449006	775736	458592	893432	483989	362215	320934	313006	464114	353258	236667	255790	325376	541769	324164	0.740955
HN_186	Gly-Phe	334347	654418	302970	362334	533620	551640	585214	113130	344603	207628	118413	161530	118909	89285.6	98692.5	105729	420253	128598	1.70839
HN_187	Gly-Phe	292786	616775	414287	392868	522496	466260	498966	80901.8	305228	180009	110356	145285	137169	75155.8	107065	79549	398952	119227	1.7425
HN_188	Gly-Ser	625392	1.23935e+06	495990	374997	882244	19013.8	642728	374768	298113	186860	43908.6	13096.4	235020	115676	23408.3	91583.5	550289	101365	2.44064
HN_189	Gly-Ser	671499	861730	737163	596324	981715	609314	921456	563348	392449	296722	196829	316361	185185	134507	180009	151738	703889	208765	1.75347
HN_190	Gly-thr	962130	745046	1.92951e+06	1.40111e+06	1.68419e+06	1.38635e+06	2.08411e+06	1.00079e+06	817337	562726	608814	696718	675750	346756	462681	381898	1.33451e+06	533620	1.32242
HN_191	Glycerophosphoglycerol	1.76727e+06	2.25845e+06	2.27697e+06	2.21534e+06	1.6158e+06	2.28432e+06	2.00735e+06	1.26448e+06	2.1654e+06	3.35933e+06	2.0249e+06	1.98884e+06	2.09549e+06	1.91487e+06	2.16507e+06	1.5805e+06	1.98393e+06	2.16129e+06	-0.123529
HN_192	Glycine	407006	723181	476126	490407	570635	896604	576263	354934	408910	626524	360214	320530	395018	302781	407923	230215	544896	377601	0.52912
HN_193	Glycyl-L-leucine	459518	1.12852e+06	695187	692633	914329	845223	1.47687e+06	718420	574234	234455	140337	433213	135733	113447	227681	186818	833882	210240	1.9878
HN_194	Glycyl-L-leucine	1.07452e+06	726771	579719	607686	1.32932e+06	1.26673e+06	595824	1.09724e+06	385701	539493	229414	290195	423541	143783	234938	143259	851502	286375	1.57211
HN_195	Glycyl-L-leucine	570344	1.17182e+06	1.04467e+06	1.00398e+06	1.04029e+06	643885	1.10209e+06	984890	649657	403289	196355	702989	199622	146554	223921	409110	912403	325977	1.4849
HN_196	Guanosine monophosphate (GMP)	4.21106e+06	669706	576233	6.87402e+06	5.57626e+06	20986	297700	6.03287e+06	8.02897e+06	1.47929e+07	16019.6	15238.6	5.4434e+06	5.80299e+06	17323.4	5.77767e+06	3.58753e+06	4.55222e+06	-0.343577
HN_197	Heneicosylic acid	932829	709414	756937	819397	935022	595759	512258	644455	483654	1.08099e+06	830245	631799	869724	891490	2.9354e+06	690134	709969	1.13283e+06	-0.674098
HN_198	HEPES	9.03404e+07	1.00443e+08	4.87717e+07	6.33092e+07	7.80472e+07	1.26381e+08	1.76093e+08	3.39768e+07	5.29581e+07	26509.9	23854.7	4.86189e+07	22212.8	21593.4	5.59415e+07	2.84538e+07	8.55912e+07	1.90155e+07	2.17029
HN_199	HEPES	6.6082e+07	9.89591e+07	5.71702e+07	7.53311e+07	8.69415e+07	1.41922e+08	1.2895e+08	5.98114e+07	5.66417e+07	62357.8	47772	6.14983e+07	51396.1	49102.8	6.92653e+07	3.77062e+07	8.57566e+07	2.40972e+07	1.83138
HN_200	Heptacosylic acid	438395	305883	217454	206589	478485	262939	285621	232716	199800	321709	420154	215107	320376	289916	1.25203e+06	233531	291987	436117	-0.578812
HN_201	His-Leu	136157	542814	316986	240986	383328	338882	355785	220350	197863	87043.2	52120.8	118238	66773.7	62186.1	64597.5	74938.4	303684	75128.3	2.01514
HN_202	Hydroxynorleucine	205445	237073	193420	214050	205562	272809	273471	124044	222835	576905	326388	176841	258097	245825	165255	112029	216523	265906	-0.296393
HN_203	Hypoxanthine	7.5653e+07	1.3849e+08	1.4037e+08	1.24481e+08	1.18488e+08	1.57178e+08	1.3498e+08	8.0805e+07	9.3222e+07	2.21454e+08	1.29032e+08	7.09889e+07	1.05748e+08	6.79271e+07	1.03528e+08	9.53671e+07	1.18185e+08	1.13435e+08	0.0591844
HN_204	Imidazoleaceticacid	795742	656512	590774	342920	765189	1.41318e+06	1.35292e+06	384011	432277	3.52072e+06	2.36335e+06	275723	1.16926e+06	1.34782e+06	838912	352349	748169	1.40973e+06	-0.913987
HN_205	Inosine	8.08596e+06	2.10113e+07	1.27426e+07	8.1425e+06	2.28435e+07	1.29004e+07	3.02975e+07	1.08483e+07	3.53507e+06	1.36422e+07	1.06844e+07	1.2972e+07	9.37545e+06	1.08724e+07	7.39123e+06	8.36705e+06	1.44897e+07	1.04721e+07	0.468473
HN_206	Inosine-5'-monophosphate (IMP)	1.63775e+06	1.69555e+06	2.3942e+06	3.33162e+06	2.4811e+06	4.48687e+06	5.58693e+06	3.49144e+06	4.02052e+06	1.30935e+07	6.41176e+06	3.70916e+06	2.99408e+06	3.22448e+06	3.71171e+06	3.04454e+06	3.23622e+06	5.16989e+06	-0.675825
HN_207	Isoniazid pyruvate	292551	197113	279586	225360	198004	242477	226064	336140	190468	111674	161152	175901	149912	39897.7	120792	56295.8	243085	116518	1.06091
HN_208	L-Azaserine	111278	125832	65292.8	105052	128658	214831	236863	56255.8	80296.3	12759.9	11063.7	98396.2	11097	12943.1	83614.8	47346.5	124929	39603	1.65742
HN_209	L-Glutathione oxidized	342458	26308.8	27492.6	391198	180838	33227.3	26549.9	128652	500151	1.85284e+06	29083.2	22728.6	583294	540575	32405.9	577144	184097	519725	-1.49728
HN_210	L-Î±-Glutamyl-L-arginine	176700	7495.07	7427.29	233029	364912	7481.71	7785.67	190009	154125	112998	7603	8362.75	76805.2	34715	7285.87	70510.6	127663	45468.7	1.48939
HN_211	L-Iditol	127622	103622	688678	209229	111758	1.52628e+06	91339.3	1.48703e+06	4.97903e+06	127419	116162	298997	114223	119292	106266	718281	1.03607e+06	228663	2.17982
HN_212	L-Kynurenine	794072	1.47206e+06	605144	253837	909993	877889	394839	7513.27	301221	97804.9	170902	355478	86499.9	29152.6	135825	126457	624063	143160	2.12406
HN_213	L-MethionineS-oxide	435343	698770	435816	448976	466172	542041	370349	372696	428698	502255	385944	534625	394419	356659	426712	442533	466540	434735	0.101863
HN_214	L-Threonicacid	1.88003e+06	3.03024e+06	2.50945e+06	2.36515e+06	2.14166e+06	4.38226e+06	1.73437e+06	375574	2.61517e+06	1.59617e+06	4.45505e+06	3.60018e+06	3.25051e+06	2.09818e+06	3.26471e+06	2.45168e+06	2.3371e+06	2.9595e+06	-0.340632
HN_215	L-Tyrosine	4.54852e+06	6.70625e+06	6.05518e+06	4.49111e+06	5.47116e+06	6.38707e+06	5.0042e+06	880260	5.12228e+06	3.92862e+06	2.63178e+06	3.01393e+06	3.14384e+06	2.11178e+06	2.77664e+06	2.15034e+06	4.96289e+06	2.82242e+06	0.814248
HN_216	Leu-Val	413203	1.40737e+06	835583	653015	946104	783945	1.31068e+06	872209	726823	247855	172443	484108	212987	136852	213573	239942	883214	243966	1.85608
HN_217	Leucylasparagine	341667	1.02243e+06	631997	512315	553872	432560	625708	380567	361385	145828	93186.3	313912	144296	58652.6	142732	150525	540278	149876	1.84993
HN_218	Leucylasparagine	301710	966369	574839	466989	560455	526203	712210	582244	376318	158433	132297	315244	160367	70732.4	194716	208901	563037	177242	1.66751
HN_219	Lignocericacid;Tetracosanoicacid	784980	733555	754304	717567	1.2189e+06	690079	636198	505005	629082	1.57846e+06	973709	587354	939857	977606	2.04537e+06	764049	741075	1.12377e+06	-0.600659
HN_220	Linoleic acid	2.38958e+07	2.3338e+07	2.48772e+07	2.18795e+07	2.73876e+07	4.05906e+07	2.94578e+07	2.42107e+07	2.28254e+07	3.08876e+07	1.80762e+07	1.84951e+07	1.81137e+07	1.74487e+07	1.73214e+07	1.94497e+07	2.64959e+07	1.99703e+07	0.407908
HN_221	lobendazole	3.38974e+06	3.78863e+06	3.20734e+06	2.80661e+06	3.23306e+06	3.90626e+06	4.2113e+06	1.37396e+06	1.02755e+06	820446	919371	781146	453801	192332	617271	287766	2.99383e+06	581734	2.36356
HN_222	lys-asn	451683	7556.56	7699.65	583017	596353	7533.15	9904.55	397594	397240	236210	8077.07	9755.97	192050	94006.2	9239.49	130277	273176	97087.9	1.49246
HN_223	Lys-Glu	141727	5875.46	6459.82	170066	270098	5473.89	6023.33	211428	198817	128055	8331.19	7322	90333	47457.5	7791.97	61141.9	112885	50061.8	1.17308
HN_224	Lys-Gly	985312	8964	11847.5	1.07583e+06	1.40991e+06	9902.63	8691.64	763278	853627	640669	8850.04	10098.6	407301	263440	8921.22	343797	569707	240440	1.24455
HN_225	lys-leu	1.25538e+06	2.54643e+06	1.8884e+06	1.69017e+06	1.72287e+06	2.05102e+06	1.82323e+06	1.26174e+06	1.42623e+06	561338	652559	751355	647697	331605	603415	426901	1.74061e+06	567839	1.61604
HN_226	lys-thr	1.18576e+06	12050.4	10879.5	1.5211e+06	1.43572e+06	8618.12	11746.8	1.15179e+06	1.16894e+06	537422	11340.4	9291.34	451230	251567	13166.1	381896	722956	236559	1.61171
HN_227	LYSINOALANINE, (S,R)-	926434	11088.7	14473	1.14571e+06	1.14716e+06	11998	10088	803760	811311	480396	17084.9	12370.1	444900	279837	10516	330600	542447	225101	1.26891
HN_228	Lysylvaline	642138	1.16744e+06	789628	738638	839057	20603.1	633904	678818	598168	209304	49404.4	20004.6	190063	127692	22547.1	180416	678711	114204	2.57118
HN_229	meglumine	243100	503923	222208	158200	215636	316038	352343	84093.4	156310	288451	200618	147477	140157	173926	80120.2	100056	250206	161544	0.631189
HN_230	Melissic acid	178166	37308.1	52072.2	152555	171518	57255.8	102582	70478.7	109783	120543	123227	74555.1	129492	117192	847745	60648.1	103524	210486	-1.02375
HN_231	Methionylserine	429174	723248	502027	633281	535507	910238	1.07659e+06	395415	409505	47485.1	28765.4	407743	60400.7	26206.4	399933	271199	623887	177390	1.81436
HN_232	MFCD00025555	1.26107e+06	2.68438e+06	2.4483e+06	1.99331e+06	2.31579e+06	1.90072e+06	2.16724e+06	754269	1.54209e+06	421274	306183	1.11121e+06	428798	252739	422830	476276	1.89635e+06	488473	1.95688
HN_233	MFCD00041564	159891	111660	126112	133180	225132	128996	120260	109272	117598	209159	165722	88427.5	240930	258637	93642.7	77399.3	136900	161988	-0.242766
HN_234	Monomethylsulfate	6.93764e+06	5.86783e+06	5.51898e+06	4.92948e+06	9.58683e+06	8.79769e+06	4.70243e+06	5.79583e+06	1.00882e+07	1.86598e+07	8.16658e+06	1.75414e+07	6.99808e+06	5.96159e+06	8.24603e+06	1.16047e+07	6.91388e+06	1.10254e+07	-0.673269
HN_235	Myristyl sulfate	1.82571e+07	9.71159e+06	2.07059e+07	2.82458e+07	2.08445e+07	1.32975e+07	1.37745e+07	2.25428e+07	7.82425e+06	4.55214e+07	1.42633e+07	2.41717e+07	1.02173e+07	1.31093e+07	1.32761e+07	1.54116e+07	1.72449e+07	1.94244e+07	-0.171701
HN_236	N'-nitrosoanatabine	5.17483e+06	8.0299e+06	6.69043e+06	4.66276e+06	5.35972e+06	6.71643e+06	7.21034e+06	2.20028e+06	2.50803e+06	1.55238e+06	1.69938e+06	1.68364e+06	810423	337545	1.2753e+06	683580	5.39475e+06	1.14889e+06	2.23131
HN_237	N'-nitrosoanatabine	272526	1.5767e+06	439901	358631	681764	742854	766664	395230	119819	94318.7	102495	89222.7	69117.5	22878.8	65655.4	42931.9	594899	69517.1	3.0972
HN_238	N-({(2R,4S,5R)-5-[2-Methyl-6-(2-thienyl)-4-pyrimidinyl]-1-azabicyclo[2.2.2]oct-2-yl}methyl)cyclobutanecarboxamide	336373	1.10051e+06	870371	335734	634796	1.41672e+06	259350	328649	79484.1	1.17565e+07	9.5008e+06	2.73846e+06	1.42162e+07	1.23347e+06	138036	1.21107e+06	595777	5.82779e+06	-3.2901
HN_239	N-({(2R,4S,5R)-5-[3-(3,4-Dimethoxyphenyl)-1-methyl-1H-pyrazol-5-yl]-1-azabicyclo[2.2.2]oct-2-yl}methyl)-2,2-dimethylpropanamide	157349	755181	5.35644e+07	1.18275e+06	38316	4.35561e+06	5.78925e+06	511716	1.22515e+06	62508.8	32927.4	438867	30753.3	37027.6	213458	893463	7.50886e+06	244144	4.94279
HN_240	N-(4-{(R)-Hydroxy[(3R)-5-oxo-4-(3-phenylpropyl)-3-morpholinyl]methyl}phenyl)-2-thiophenecarboxamide	282703	228928	1.95023e+06	1.07597e+06	260119	2.45422e+06	118137	516660	3.04891e+06	125703	185635	333722	147787	213972	87570.1	925926	1.10399e+06	288617	1.9355
HN_241	N-(6-Aminohexanoyl)-6-aminohexanoate	207937	527128	498104	532796	553634	487605	781264	376104	438081	101011	80574.8	344971	86999.4	53511.7	114913	151570	489184	133364	1.875
HN_242	N-Acetyl-beta-D-glucosaminylamine	374739	1.10509e+06	655555	681539	833284	747172	793105	309492	453243	388542	232184	369070	289114	143792	211811	170007	661468	257788	1.35948
HN_243	N-Acetyl-D-alloisoleucine	383145	427842	348176	407505	423827	421742	481615	465896	465027	434069	409134	629931	343689	366601	515422	386159	424975	440715	-0.0524674
HN_244	N-Acetyl-D-galactosamine 4-sulfate	898395	891416	940371	1.38123e+06	1.29348e+06	1.55707e+06	2.15448e+06	1.19689e+06	2.16892e+06	3.21203e+06	2.15558e+06	1.59441e+06	1.98129e+06	1.68426e+06	938214	1.58908e+06	1.38692e+06	1.87926e+06	-0.438287
HN_245	N-Acetyl-L-citrulline	702006	1.76198e+06	1.12715e+06	1.16485e+06	1.22167e+06	1.61796e+06	1.3807e+06	1.05277e+06	829539	435093	296280	581622	375339	295677	570184	435861	1.20651e+06	427151	1.49803
HN_246	N-Acetyl-L-citrulline	535190	780270	648919	476443	604321	713903	657437	344144	449520	352385	218961	350033	339308	190803	228938	193227	578905	267665	1.1129
HN_247	N-Acetyl-L-methionine	424766	642104	631412	656869	1.14156e+06	702459	551284	359014	574305	585273	620280	401432	760105	344245	444688	248660	631530	486383	0.376757
HN_248	N-Acetyl-L-methionine	514532	924396	640553	532273	628515	747170	607472	357230	526276	597174	348617	351233	431378	334160	356468	197292	608713	373760	0.703649
HN_249	N-Acetylalanine	72115.2	96061.1	158070	196973	122713	329385	337113	176265	460887	1.12652e+06	1.04022e+06	290258	864446	602695	681101	493299	216620	728363	-1.74949
HN_250	N-Acetylglucosaminitol	461955	513049	461486	516113	388219	571588	666474	339518	607347	1.01909e+06	695933	414729	513975	473811	376391	339751	502861	547668	-0.123143
HN_251	N-Acetylneuraminic acid	561046	718675	642012	760113	794340	668922	828541	393055	489890	1.40975e+06	794907	643401	762962	638455	534744	497048	650733	754466	-0.213391
HN_252	N-Ethylglycine	592919	680150	642890	547097	610240	869075	1.00474e+06	344661	915993	2.58235e+06	1.59841e+06	640415	1.53137e+06	1.59549e+06	772488	493882	689752	1.31634e+06	-0.932387
HN_253	N-Undecanoylglycine	1.43036e+07	6.00031e+06	5.82246e+06	6.13903e+06	8.47024e+06	7.91346e+06	8.96611e+06	7.32611e+06	6.89513e+06	7.08712e+06	9.67034e+06	5.32889e+06	7.14763e+06	8.95053e+06	5.44084e+06	6.67439e+06	7.98183e+06	7.18568e+06	0.151595
HN_254	N-Undecanoylglycine	2.59629e+06	189430	227482	300419	379797	194501	170147	150825	379251	402645	409877	175344	233727	733372	269935	200500	509793	346486	0.557116
HN_255	N-Undecanoylglycine	2.49754e+06	33011.7	292443	259450	407467	190931	26216.4	284675	316369	377618	454214	171803	234581	758032	296814	201239	478678	356329	0.425847
HN_256	N1-(5-oxo-5H-chromeno[2,3-b]pyridin-7-yl)-4-nitrobenzamide	3.42795e+06	3.42755e+06	3.53553e+06	2.83311e+06	3.8813e+06	3.51801e+06	4.22917e+06	87011.2	3.60678e+06	2.74793e+06	3.60945e+06	3.6845e+06	3.23962e+06	3.78979e+06	3.6222e+06	3.75857e+06	3.17182e+06	3.49315e+06	-0.139217
HN_257	N1-{3-[2-(2-pyridyl)ethyl]phenyl}-4-chlorobenzene-1-sulfonamide	826603	1.14524e+06	584383	657236	738286	1.07834e+06	953577	290892	504625	99982.7	59022.7	371143	66967	52159.9	336947	205367	753243	170227	2.14565
HN_258	N1-Acetyl-5-methoxykynuramine	215536	325584	382283	346369	325068	284473	412021	360189	282330	186067	121277	198685	128595	79123.9	101227	125206	325984	134311	1.27922
HN_259	N2-(D-1-Carboxyethyl)-L-lysine	1.27878e+06	3.05513e+06	2.11921e+06	2.09901e+06	2.35898e+06	2.06043e+06	2.35133e+06	695975	1.62553e+06	757105	522938	1.18338e+06	501606	321837	569042	667168	1.96049e+06	646153	1.60126
HN_260	N2-(D-1-Carboxyethyl)-L-lysine	1.11544e+06	1.94648e+06	2.40503e+06	1.89302e+06	2.47911e+06	1.43392e+06	2.52428e+06	886286	1.38632e+06	628651	357059	1.15292e+06	556903	426731	439131	672886	1.78554e+06	604897	1.5616
HN_261	N2-(D-1-Carboxyethyl)-L-lysine	343443	1.16038e+06	618188	541678	849754	609980	1.01201e+06	420648	398082	183010	119986	276213	100936	104448	120660	149039	661574	150613	2.13505
HN_262	N2-(D-1-Carboxyethyl)-L-lysine	474158	783546	673526	581684	718044	613901	655812	517580	591192	305612	233416	773389	139781	198592	257408	263343	623271	310220	1.00657
HN_263	N2-Succinyl-L-arginine	351695	1.04127e+06	604085	485476	866542	17460.4	405001	409525	366902	241336	67041.9	14038	201668	124391	23812.9	153802	505328	118013	2.09828
HN_264	N5-(L-1-Carboxyethyl)-L-ornithine	486152	1.28072e+06	892929	824278	924754	939395	1.3057e+06	779712	590282	261329	195046	443913	217120	145098	176896	212771	891547	236025	1.91737
HN_265	N5-Ethyl-L-glutamine	156990	502157	310267	198031	277082	271388	313339	251903	248114	205126	123219	149910	147328	119441	105227	129283	281030	139933	1.00599
HN_266	N5-Ethyl-L-glutamine	111142	475089	198395	114510	456091	167866	449089	166684	142693	116625	51872.6	91305.2	61801.4	40073.7	67394.5	65797	253507	70695.6	1.84233
HN_267	Nandrolone cypionate	337900	225029	113692	105451	558738	165473	139999	222351	212801	105751	159496	171816	203394	143381	400556	168113	231270	193215	0.259372
HN_268	Nervonic acid	1.87532e+06	1.78173e+06	1.62367e+06	1.60089e+06	3.21004e+06	2.48944e+06	1.95951e+06	1.45688e+06	1.57943e+06	3.41595e+06	2.07647e+06	1.45698e+06	1.79608e+06	2.1439e+06	3.72141e+06	2.54825e+06	1.95299e+06	2.45129e+06	-0.327858
HN_269	Nifurpirinol	8.77687e+06	1.37634e+07	2.5738e+06	1.09475e+07	1.06004e+07	9.87616e+06	1.38445e+07	6.58766e+06	3.23814e+06	2.8359e+06	3.9035e+06	2.65844e+06	2.7948e+06	797683	3.35078e+06	921640	8.91205e+06	2.46611e+06	1.85352
HN_270	Nonadecanoicacid	2.10243e+06	1.58161e+06	2.17775e+06	1.57892e+06	2.12077e+06	1.8777e+06	1.54533e+06	2.14356e+06	2.08979e+06	1.90882e+06	1.57082e+06	1.89454e+06	1.97574e+06	2.12299e+06	3.16501e+06	2.05401e+06	1.9131e+06	2.09885e+06	-0.133688
HN_271	Nornorcapsaicin	364203	347733	311061	296812	273062	309920	251202	428470	440116	319026	374223	251599	287203	261487	273655	329140	335842	299476	0.165342
HN_272	Norophthalmic acid	428466	9327.48	7908.69	451825	731021	7360.91	9158.93	291055	290265	349002	7751.89	8773.48	260942	164897	7797.62	137117	247376	133754	0.887123
HN_273	NP-000615	8.27507e+06	7.9873e+06	1.16152e+07	7.13802e+06	2.13745e+07	1.87072e+07	3.06351e+07	1.22379e+07	1.92528e+07	1.61702e+07	9.54742e+06	1.20685e+07	6.07086e+06	6.3002e+06	5.0343e+06	3.99372e+06	1.5247e+07	8.45502e+06	0.850648
HN_274	NP-001134	137562	7.6302e+06	9.54495e+06	1.06561e+07	128340	9.23616e+06	6.28962e+06	6.89112e+06	1.44611e+07	261419	258119	6.70152e+06	135093	132555	77491.1	8.92753e+06	7.21946e+06	2.35625e+06	1.6154
HN_275	NP-001134	373815	7512.97	7476.98	536904	669994	7716.8	10107.2	398571	424587	164020	8345.55	10133.2	166667	90520.4	9719.14	156007	270743	86487.5	1.64636
HN_276	NP-018348	946740	530642	346034	416576	495045	537901	270712	357075	696174	3.40424e+06	1.12844e+06	484596	138589	256802	65084.7	307858	510767	826516	-0.694378
HN_277	NP-020292	3.99896e+07	3.30313e+07	6.19003e+07	3.53998e+07	5.25953e+07	5.54017e+07	4.73478e+07	3.9666e+07	2.71159e+07	2.17038e+07	1.82208e+07	2.01993e+07	1.66703e+07	6.12166e+06	1.077e+07	6.9635e+06	4.36053e+07	1.43785e+07	1.60059
HN_278	O-Phosphorylethanolamine	2.80759e+06	24648.4	63222.1	3.73719e+06	2.32761e+06	31331.1	24493.5	2.2531e+06	3.04461e+06	3.74803e+06	27930.5	28235.3	6.01002e+06	5.11039e+06	19711.3	3.41933e+06	1.59042e+06	2.62338e+06	-0.722017
HN_279	Oleic acid	1.84237e+07	2.02676e+07	2.42239e+07	1.98079e+07	2.35993e+07	2.76174e+07	2.0675e+07	2.30189e+07	2.58693e+07	2.99425e+07	1.8151e+07	1.85514e+07	1.99184e+07	1.91963e+07	1.91561e+07	2.10045e+07	2.26114e+07	2.08457e+07	0.1173
HN_280	Olmesartan	493143	870498	4.67463e+06	3.46968e+06	351434	4.44386e+06	984910	3.23844e+06	1.06957e+07	278881	248715	2.47235e+06	289114	602325	240470	3.97866e+06	3.24692e+06	1.15864e+06	1.48663
HN_281	Ornithine	868429	11255.1	9408.37	771318	1.27407e+06	9321.36	9471.22	741862	776415	1.17789e+06	9229.52	15750.3	642876	554543	11844.6	428217	496839	405764	0.292138
HN_282	Oroticacid(vitaminB13)	715706	678111	814732	530740	757763	1.43094e+06	1.54739e+06	364285	646205	2.42905e+06	1.70359e+06	730695	2.38906e+06	3.24303e+06	1.63861e+06	1.1371e+06	831764	1.89588e+06	-1.18862
HN_283	Orotidine	528339	813241	577457	623039	523403	954430	1.03177e+06	370102	422942	1.16418e+06	763767	541834	585261	596154	544908	531071	649413	675311	-0.0564164
HN_284	Orthophosphate	1.17099e+08	4.45861e+07	1.02742e+08	2.02864e+08	1.45707e+08	1.74609e+07	8.18529e+07	1.45652e+08	1.17991e+08	1.50473e+08	9.34187e+07	4.24669e+07	1.0737e+08	1.10743e+08	1.28635e+08	1.20945e+08	1.08439e+08	1.07722e+08	0.0095817
HN_285	p-cresolsulfatepotassium;p-Cresolsulfate	7.04038e+06	1.57542e+07	7.43971e+06	8.9596e+06	9.64252e+06	3.01765e+07	2.9478e+07	1.00437e+07	7.30162e+06	7.75046e+06	6.75902e+06	7.9671e+06	4.64254e+06	5.66989e+06	1.48345e+07	7.03496e+06	1.39818e+07	7.80835e+06	0.840461
HN_286	P-DMEA	923237	27067.5	31716.8	1.29519e+06	865201	53437.8	32967.3	846179	1.21921e+06	2.81663e+06	36370	29449.1	1.72392e+06	2.15727e+06	76307.2	1.49803e+06	588244	1.19114e+06	-1.01785
HN_287	Pantothenicacid(VitaminB5)	150460	521328	285832	307037	237117	636734	654802	130755	521273	1.11108e+06	719626	533783	303887	353820	254963	133063	382816	487174	-0.347788
HN_288	Pentacosanoic acid	347935	165654	203844	164713	634161	165526	138857	167945	109836	591745	465231	156251	308315	330814	1.18408e+06	161298	233163	456819	-0.970282
HN_289	Phenobarbital	45406.9	319350	108730	148613	144459	199062	264448	49278.5	17275.9	15623	13899.4	27922.9	10656.1	9922.99	18418.2	9925.69	144069	15195.5	3.24505
HN_290	Prostaglandin F3α	749105	903679	512298	261633	4.91675e+06	681465	317429	769842	437220	8.69124e+06	1.77052e+06	1.84067e+06	547307	1.20711e+06	570539	350603	1.06105e+06	2.13971e+06	-1.01193
HN_291	Pseudouridine	6.40911e+07	1.22488e+08	1.12024e+08	7.04249e+07	1.52087e+08	1.16708e+08	1.87744e+08	8.75634e+07	1.56151e+08	1.29218e+08	7.13503e+07	8.91941e+07	6.9367e+07	5.34876e+07	6.26597e+07	3.65431e+07	1.18809e+08	7.31171e+07	0.700367
HN_292	Pyrophosphate	6.60118e+06	1.79233e+06	9.87507e+06	1.9705e+07	1.06465e+07	1.56151e+06	6.00505e+06	1.30164e+07	1.23857e+07	2.05086e+07	1.07336e+07	4.38272e+06	9.8478e+06	9.23525e+06	1.79032e+07	1.44752e+07	9.06542e+06	1.24409e+07	-0.456648
HN_293	Ro 20-1724	730050	1.61122e+06	1.36547e+06	1.39746e+06	1.87195e+06	1.35134e+06	1.99063e+06	1.58571e+06	1.30705e+06	679834	416144	928551	482898	313067	461569	680901	1.46788e+06	566138	1.3745
HN_294	S-(2-Hydroxyethyl)glutathione	80740.5	165302	13822.6	16665	200930	18061.6	24325.8	16831.6	25285.3	12049.8	17637.2	17612.2	565060	331705	17245.1	11498.3	62440.4	138973	-1.15425
HN_295	S-glutathionyl-L-cysteine	219384	20189.5	19407.4	224329	125970	14008.6	22414.8	51429.6	133701	385818	14097.5	18714.7	230053	137424	20059.7	172256	92314.8	139775	-0.598468
HN_296	ser-arg	915139	105315	7496.88	1.13619e+06	1.37204e+06	113185	109137	1.03366e+06	961676	441731	17383.3	10060.4	426340	244555	25672.6	398812	639315	223508	1.5162
HN_297	ser-asp	169136	5795.9	5931.45	197259	349194	6088.7	7500.14	129438	130421	210607	6613.81	7605.63	87491.1	71427.2	6008.94	51305.9	111196	63008.6	0.819486
HN_298	ser-gln	517529	3.21963e+06	1.60373e+06	1.21767e+06	2.33358e+06	294109	985131	1.10197e+06	1.31817e+06	236328	333588	250812	805751	508972	57220.8	513550	1.39906e+06	386603	1.85553
HN_299	Ser-Glu	740825	8856.73	9131.06	1.01031e+06	1.69135e+06	7000.69	9487.15	656145	616877	774030	7536.4	7252.85	464951	317220	10072.5	295403	527776	268067	0.977333
HN_300	Ser-Ser	1.52571e+06	3.0512e+06	1.38739e+06	1.44016e+06	2.5702e+06	244290	1.40984e+06	1.32311e+06	1.01651e+06	713483	303674	202134	710501	410555	54235.6	425673	1.55205e+06	402894	1.9457
HN_301	ser-thr	973649	2.41071e+06	1.04139e+06	1.23991e+06	1.49947e+06	1.27972e+06	1.50497e+06	1.07019e+06	848814	666052	678921	639045	465412	543449	532735	438713	1.31876e+06	566333	1.21946
HN_302	Seryl-4-hydroxyproline	767428	79481.1	21627.9	824434	1.30396e+06	13176.3	20524.9	608613	547977	652418	12648.5	12918.2	477469	296123	8845.53	328695	465247	255588	0.864176
HN_303	Seryltyrosine	553179	1.02691e+06	891519	819539	978725	935683	1.36161e+06	623838	738318	442978	285036	462979	342706	284319	286254	362948	881036	352460	1.32174
HN_304	sn-glycero-3-Phosphoethanolamine	3.10424e+06	4.9937e+06	3.40327e+06	4.3403e+06	2.90185e+06	4.88516e+06	5.4815e+06	2.21748e+06	3.64434e+06	6.45015e+06	3.81481e+06	4.0686e+06	2.47633e+06	2.2337e+06	6.18303e+06	3.24797e+06	3.88576e+06	4.0678e+06	-0.0660516
HN_305	Stearic acid	5.26378e+07	4.58034e+07	5.49479e+07	4.68407e+07	4.21549e+07	4.98501e+07	4.36355e+07	6.61481e+07	7.18699e+07	4.5198e+07	3.41563e+07	5.72179e+07	3.77629e+07	4.31702e+07	9.34577e+07	6.09193e+07	5.26543e+07	5.31261e+07	-0.0128693
HN_306	Succinic anhydride	5.69237e+06	6.33233e+06	1.22936e+07	4.71772e+06	4.63278e+06	1.17942e+07	1.72256e+07	2.75305e+06	6.49557e+06	5.17341e+07	1.64318e+07	9.91462e+06	2.82817e+07	3.38618e+07	4.43023e+06	4.78239e+06	7.99302e+06	2.13481e+07	-1.41729
HN_307	Sulfate	1.49423e+07	13513.5	17162.8	1.7213e+07	1.97532e+07	14431.6	12649.4	2.28163e+07	2.09427e+07	3.87342e+07	24343.2	252608	2.26486e+07	2.05057e+07	13678.8	2.03985e+07	1.06362e+07	1.46539e+07	-0.462312
HN_308	Sulfoacetate	1.34866e+06	1.15083e+06	1.51201e+06	2.65417e+06	1.25598e+06	1.1232e+06	1.41996e+06	1.93221e+06	2.01441e+06	2.31499e+06	1.90851e+06	1.31193e+06	1.86399e+06	1.40424e+06	2.04567e+06	2.04435e+06	1.60127e+06	1.84195e+06	-0.202021
HN_309	Taurine	6.74887e+07	8.9303e+07	7.56687e+07	7.79625e+07	6.86003e+07	1.26851e+08	1.35976e+08	4.85063e+07	1.09488e+08	3.69077e+08	1.92563e+08	1.5676e+08	1.91902e+08	1.90715e+08	1.05606e+08	1.05064e+08	8.88717e+07	1.87384e+08	-1.0762
HN_310	Tetramethylscutellarein	5.6775e+06	5.28947e+06	6.26325e+06	6.00897e+06	6.26652e+06	6.93532e+06	7.75348e+06	40188.5	5.8376e+06	7.54626e+06	7.30402e+06	6.4382e+06	6.95462e+06	7.95928e+06	7.81619e+06	6.37385e+06	5.56359e+06	7.19892e+06	-0.371764
HN_311	Threonylglutamine	806433	1.61116e+06	1.24261e+06	1.23586e+06	1.31062e+06	1.77423e+06	1.81455e+06	987422	834594	452961	338518	460620	369518	252995	397748	349979	1.29083e+06	374620	1.7848
HN_312	threonylphenylalanine	502860	1.00728e+06	685611	665515	785013	673560	884123	690411	518940	421693	301238	457558	288104	197311	213945	220591	712591	300063	1.24781
HN_313	Tricosylic acid	380333	216857	191578	195966	400336	188395	209150	172917	181615	554679	407610	139347	351775	383762	1.10387e+06	178910	237461	445708	-0.90841
HN_314	Trifluoroacetic acid	2.10149e+08	2.82871e+08	2.03205e+08	2.36057e+08	2.72278e+08	1.00392e+08	2.51905e+08	2.27708e+08	2.66508e+08	2.50394e+08	1.24761e+08	2.4152e+08	2.34183e+08	2.44894e+08	3.63757e+08	1.0574e+08	2.27897e+08	2.23607e+08	0.0274175
HN_315	UDP-N-acetylglucosamine	2.62266e+06	14681.1	15109.4	3.6365e+06	2.69461e+06	11499.2	16129.9	3.10053e+06	4.2736e+06	5.51657e+06	12568.4	12609.9	3.46917e+06	3.2449e+06	17777.8	2.89043e+06	1.82059e+06	2.16629e+06	-0.25082
HN_316	Uracil	7.38816e+07	9.43376e+07	6.96035e+07	6.46749e+07	8.43579e+07	1.67028e+08	1.30227e+08	5.07434e+07	8.41044e+07	1.37233e+08	8.94698e+07	4.81205e+07	8.4553e+07	1.01825e+08	8.78226e+07	4.73721e+07	9.09953e+07	8.51994e+07	0.0949486
HN_317	Uracil	1.65688e+07	1.70524e+07	1.2007e+07	1.01342e+07	1.68635e+07	2.86144e+07	2.48765e+07	5.66941e+06	1.37766e+07	2.5905e+07	2.27094e+07	1.0424e+07	2.02347e+07	2.03843e+07	1.28051e+07	8.95812e+06	1.61736e+07	1.73458e+07	-0.100942
HN_318	Uracil	568815	544194	669376	451324	577347	1.39442e+06	1.31741e+06	293560	500525	2.06133e+06	1.43014e+06	576194	2.1118e+06	2.929e+06	1.34952e+06	894807	701886	1.62183e+06	-1.20831
HN_319	Uric acid	244581	151879	356002	209106	307855	370305	428982	107477	321280	859422	596449	360853	520900	503319	123509	135168	277496	442803	-0.674196
HN_320	Uridine 5'-diphosphogalactose	189708	7855.85	10146.7	273762	203503	8454.6	7468.34	268859	481260	359686	12232.9	8536.42	363431	332303	7976	213702	161224	185410	-0.201647
HN_321	Uridine monophosphate (UMP)	2.86321e+06	4.37107e+06	5.72546e+06	6.46576e+06	3.5189e+06	7.10683e+06	8.46979e+06	5.76767e+06	8.79597e+06	6.1602e+06	5.56427e+06	6.18528e+06	6.19038e+06	5.29116e+06	9.5603e+06	4.41773e+06	5.8983e+06	6.19562e+06	-0.0709495
HN_322	val-arg	294561	919206	533137	485566	694714	375258	566390	440425	418351	99307.2	62534.7	190785	88840.1	47717.3	111442	102051	525290	100382	2.38761
HN_323	Val-Met	235326	926974	511993	480691	693089	512471	921356	457577	488188	199891	95062	268130	142960	99271	118908	116956	580852	148740	1.96538
HN_324	val-phe	427194	924319	697937	619096	926256	670088	1.08984e+06	598548	670112	488123	291325	536685	328231	233414	379479	339106	735933	370909	0.988508
HN_325	Valylvaline	1.31222e+06	3.9453e+06	1.87055e+06	2.30492e+06	2.53415e+06	2.45205e+06	3.00877e+06	3.53077e+06	2.05936e+06	1.23378e+06	686592	2.07489e+06	858911	549689	900136	952811	2.55757e+06	1.03669e+06	1.30279
HN_326	Xanthine	1.06108e+07	1.23827e+07	1.24617e+07	1.22677e+07	1.69861e+07	1.66166e+07	1.5994e+07	1.01194e+07	1.50203e+07	2.526e+07	1.84817e+07	1.51383e+07	1.30866e+07	1.39894e+07	9.59979e+06	9.92095e+06	1.36066e+07	1.50681e+07	-0.147193
HN_327	Xanthone	1.12438e+08	5.19651e+07	1.10492e+08	1.5084e+08	1.40764e+08	2.9267e+07	7.17358e+07	1.2508e+08	1.30606e+08	9.96058e+07	6.64436e+07	4.7612e+07	1.35019e+08	1.1786e+08	5.11442e+07	9.61399e+07	1.02576e+08	8.76893e+07	0.226226
HN_328		1.24586e+09	8.55024e+08	1.33811e+09	1.59033e+09	1.31778e+09	1.28531e+09	1.19167e+09	1.43494e+09	1.40057e+09	1.42618e+09	1.42476e+09	1.45852e+09	1.18197e+09	1.16314e+09	1.72528e+09	1.45238e+09	1.29551e+09	1.4046e+09	-0.116642
HN_329		1.00445e+09	7.60292e+08	8.59182e+08	1.76899e+09	1.1251e+09	1.2321e+09	1.03582e+09	7.77364e+08	1.03706e+09	1.04975e+09	1.22814e+09	1.17557e+09	1.09394e+09	3.19662e+08	1.61805e+09	2.00015e+09	1.06671e+09	1.21218e+09	-0.184445
HN_330		2.4632e+08	1.88265e+08	2.42969e+08	3.41559e+08	2.36269e+08	2.63971e+08	2.56672e+08	2.64493e+08	2.78914e+08	2.46259e+08	2.61537e+08	2.72344e+08	2.31499e+08	2.3894e+08	4.07409e+08	2.71247e+08	2.57715e+08	2.75605e+08	-0.096826
HN_331		179491	9.33281e+06	1.5239e+08	4.81718e+07	186072	1.37487e+08	2.51091e+06	1.24338e+07	3.56573e+08	182841	174465	2.73522e+07	155024	153288	547322	8.9053e+07	7.99182e+07	1.68026e+07	2.24984
HN_332		1.34295e+08	7.86371e+07	1.61178e+08	2.08485e+08	1.50128e+08	1.43875e+08	1.30921e+08	1.53336e+08	1.6642e+08	1.71246e+08	1.68927e+08	1.56709e+08	1.21091e+08	1.23211e+08	2.28181e+08	1.61823e+08	1.47475e+08	1.61598e+08	-0.131941
HN_333		1.56253e+08	1.03408e+08	1.83222e+08	2.09218e+08	1.69234e+08	1.67565e+08	1.62533e+08	1.85469e+08	1.8303e+08	1.88126e+08	1.80776e+08	1.77129e+08	1.57269e+08	1.45271e+08	2.35855e+08	1.85714e+08	1.68881e+08	1.81449e+08	-0.103552
HN_334		2.45278e+08	1.88699e+08	2.42973e+08	3.4164e+08	2.34207e+08	2.6169e+08	2.57892e+08	2.64795e+08	2.79135e+08	2.46785e+08	2.60458e+08	2.70649e+08	2.31862e+08	2.39225e+08	4.05601e+08	2.69143e+08	2.57368e+08	2.74818e+08	-0.0946437
HN_335		201942	6.36778e+06	8.19288e+07	4.08659e+07	204403	8.49453e+07	1.83169e+06	4.43128e+06	2.46155e+08	186704	201712	1.72954e+07	180530	192357	178052	3.60434e+07	5.18814e+07	7.75403e+06	2.7422
HN_336		8.89537e+07	5.25358e+07	1.06996e+08	1.3747e+08	9.7822e+07	9.61017e+07	8.82384e+07	9.77427e+07	1.05527e+08	1.04544e+08	1.0803e+08	1.03102e+08	8.51997e+07	8.09292e+07	1.51707e+08	1.1393e+08	9.68208e+07	1.06777e+08	-0.141215
HN_337		2.6679e+06	2.07455e+06	2.73183e+06	1.87899e+06	2.4047e+06	1.921e+06	2.61879e+06	3.42434e+06	1.85122e+08	1.68831e+06	3.04182e+06	4.51711e+06	1.35883e+06	8.75657e+06	2.66451e+06	3.7239e+06	2.27605e+07	3.67872e+06	2.62926
HN_338		9.64298e+07	6.81842e+07	1.1679e+08	1.40351e+08	1.09429e+08	1.03134e+08	9.21684e+07	1.07726e+08	9.94155e+07	1.05506e+08	1.26136e+08	1.08406e+08	9.41974e+07	8.97451e+07	1.28285e+08	1.04443e+08	1.03736e+08	1.08103e+08	-0.0594798
HN_339		7.75649e+07	7.14495e+07	8.99001e+07	1.12914e+08	8.59292e+07	1.08595e+08	1.23514e+08	7.50139e+07	1.00905e+08	1.67149e+08	1.295e+08	1.17544e+08	1.10466e+08	1.09944e+08	1.49025e+08	1.04693e+08	9.39762e+07	1.26903e+08	-0.433359
HN_340		2.1397e+06	6.08248e+07	7.44353e+07	6.10393e+07	1.92323e+06	9.01333e+07	7.17147e+07	1.34883e+08	8.82517e+07	2.00235e+06	1.54605e+06	7.047e+07	1.46216e+06	1.08086e+06	1.50223e+06	7.96299e+07	6.50383e+07	2.25277e+07	1.52959
HN_341		1.42657e+07	6.86798e+07	1.21662e+08	1.24673e+08	1.00978e+08	8.70293e+07	1.03613e+08	949471	1.04587e+08	1.23444e+08	1.04171e+08	7.75671e+07	1.08698e+08	1.01032e+08	1.05598e+08	1.51166e+08	8.07151e+07	1.10239e+08	-0.44973
HN_342		5.59711e+07	3.3275e+07	6.34185e+07	8.23993e+07	5.77776e+07	5.67498e+07	5.34029e+07	5.79048e+07	6.35005e+07	6.604e+07	6.83771e+07	6.11153e+07	5.30883e+07	4.92539e+07	9.00951e+07	6.40454e+07	5.82666e+07	6.45736e+07	-0.148274
HN_343		7.43647e+07	80179.6	70526.3	6.49315e+07	5.62813e+07	78007.6	73198.4	6.1984e+07	1.09464e+08	9.79265e+07	68719	69510.6	5.30192e+07	6.91321e+07	83350.5	3.81061e+07	4.08141e+07	3.69151e+07	0.144859
HN_344		182938	4.59308e+07	2.72344e+07	4.9368e+07	214792	3.34119e+07	2.7433e+07	6.96871e+07	6.5906e+07	200363	225952	3.67829e+07	135263	136004	92443.7	2.59813e+07	3.54854e+07	9.07917e+06	1.96659
HN_345		7.1269e+06	4.03937e+07	6.3929e+06	1.31882e+07	1.82514e+07	2.86451e+06	1.00585e+08	2.76099e+07	2.02454e+07	2.01155e+06	461835	616977	2.35633e+06	6.32968e+06	882271	2.16868e+07	2.62954e+07	4.90649e+06	2.42204
HN_346		2.16115e+07	2.82593e+07	2.24872e+07	1.53048e+07	2.3546e+07	1.56224e+07	8.01583e+07	1.52723e+07	2.67496e+07	1.72597e+08	6.20026e+07	3.91344e+07	8.68249e+07	4.05023e+07	1.7893e+07	1.33716e+07	2.76679e+07	6.17608e+07	-1.15848
HN_347		7.06986e+07	6.46913e+07	8.09095e+07	7.03017e+07	6.81003e+07	6.99522e+07	5.68912e+07	7.14918e+07	7.13159e+07	7.40445e+07	5.54684e+07	7.07267e+07	6.3065e+07	6.96531e+07	6.17212e+07	7.56163e+07	6.93725e+07	6.7185e+07	0.0462247
HN_348		8.95616e+07	3.77974e+06	2.80851e+06	2.71964e+06	7.55262e+06	5.61011e+06	4.85109e+06	5.1039e+06	6.05241e+06	4.05349e+06	3.77883e+06	2.16789e+06	5.12755e+06	6.90251e+06	4.24539e+06	4.82559e+06	1.42266e+07	4.44304e+06	1.67897
HN_349		239347	3.27002e+07	4.73199e+07	5.65844e+07	199441	3.90498e+07	2.05932e+07	1.61158e+07	8.40204e+07	126816	231491	2.1025e+07	112549	103719	4.40188e+06	4.62016e+07	3.29803e+07	1.03147e+07	1.6769
HN_350		3.58717e+07	2.0358e+07	4.23967e+07	5.15328e+07	3.7438e+07	3.88612e+07	3.34645e+07	3.72257e+07	4.05011e+07	3.97449e+07	4.12716e+07	3.80376e+07	3.28852e+07	2.81677e+07	5.53113e+07	4.36146e+07	3.75166e+07	3.98619e+07	-0.087479
HN_351		8.03123e+07	2.64523e+07	9.36514e+07	2.80398e+07	1.54896e+07	3.09755e+07	1.72233e+07	358196	7.26277e+07	8.19496e+07	2.03706e+07	3.38302e+07	7.52508e+07	1.93339e+07	9.34525e+07	1.60094e+08	4.057e+07	6.9183e+07	-0.770005
HN_352		3.16067e+07	2.04388e+07	3.72375e+07	4.81626e+07	3.47774e+07	3.43758e+07	3.36964e+07	3.84519e+07	3.87434e+07	3.84532e+07	3.83547e+07	3.71142e+07	3.05957e+07	3.0996e+07	5.48311e+07	3.96242e+07	3.52767e+07	3.8567e+07	-0.128652
HN_353		1.15694e+08	1.22445e+08	1.04477e+08	9.82252e+07	1.18069e+08	1.29545e+08	1.2794e+08	1.29214e+08	6.1004e+07	1.59324e+08	1.17619e+08	6.10742e+07	1.29475e+08	1.0966e+08	1.35451e+08	4.30503e+07	1.11846e+08	1.0795e+08	0.0511433
HN_354		3.79674e+07	3.30615e+07	3.99892e+07	3.77743e+07	1.58415e+07	3.65394e+07	1.54232e+07	1.78385e+07	5.89459e+07	3.84838e+07	4.08908e+07	3.82102e+07	4.02029e+07	4.09809e+07	3.59648e+07	4.20631e+07	3.25979e+07	3.95423e+07	-0.27862
HN_355		1.60204e+07	1.04612e+07	2.55526e+07	2.39869e+07	2.19289e+07	4.00527e+06	1.63052e+07	2.97848e+07	2.82975e+07	3.57696e+07	3.10504e+07	1.53751e+07	2.03016e+07	2.25267e+07	3.12635e+07	3.15558e+07	1.95937e+07	2.68347e+07	-0.453712
HN_356		2.98493e+07	1.77209e+07	3.50011e+07	4.1077e+07	3.20574e+07	2.86904e+07	3.14299e+07	3.47539e+07	3.77621e+07	3.37434e+07	3.23364e+07	3.13817e+07	2.70518e+07	2.69038e+07	4.94018e+07	3.70974e+07	3.2038e+07	3.3988e+07	-0.0852426
HN_357		9.27776e+06	9.2908e+06	1.53194e+07	9.45495e+06	1.46241e+07	3.29406e+07	9.61686e+06	9.09498e+06	1.63942e+07	2.09422e+07	7.94273e+06	2.26417e+07	9.51563e+06	1.18224e+07	1.01913e+07	1.72115e+07	1.40015e+07	1.43239e+07	-0.0328445
HN_358		4.09655e+07	3.31479e+07	4.32648e+07	3.32009e+07	4.11564e+07	4.02545e+07	3.57256e+07	72913.6	4.29889e+07	5.35984e+07	5.4066e+07	4.57548e+07	4.26958e+07	4.59573e+07	3.44977e+07	3.6366e+07	3.45308e+07	4.47051e+07	-0.372556
HN_359		1.82585e+06	5.83534e+07	7.34133e+07	5.914e+07	1.76123e+06	8.45158e+07	7.07534e+07	1.34268e+08	3.45162e+07	1.89617e+06	1.38576e+06	7.15574e+07	1.27027e+06	931163	1.36486e+06	7.87706e+07	5.76164e+07	2.24538e+07	1.35952
HN_360		3.62278e+07	2.07472e+07	4.2704e+07	5.18103e+07	3.78052e+07	3.91807e+07	3.37419e+07	3.75793e+07	4.09323e+07	3.9908e+07	4.17402e+07	3.84244e+07	3.32658e+07	2.86148e+07	5.57128e+07	4.40279e+07	3.78587e+07	4.0242e+07	-0.0880758
HN_361		2.41056e+07	1.83305e+07	2.09554e+07	3.77978e+07	2.72063e+07	2.59228e+07	2.50676e+07	260411	2.27155e+07	1.55895e+07	2.01733e+07	2.51623e+07	2.20405e+07	3.62284e+07	2.86701e+07	2.46754e+07	2.24846e+07	2.46485e+07	-0.132559
HN_362		2.64642e+07	3.66418e+07	3.09765e+07	3.10037e+07	2.18903e+07	2.68063e+07	1.117e+08	2.53633e+07	2.84023e+07	1.68818e+08	4.31931e+07	3.62931e+07	1.21664e+08	1.16751e+08	3.13822e+07	2.01828e+07	3.76943e+07	7.68976e+07	-1.02859
HN_363		2.44405e+07	6.23026e+07	4.30027e+07	5.81048e+07	5.05857e+07	5.44154e+07	6.59529e+07	2.61304e+07	4.64307e+07	5.38409e+07	6.03256e+07	4.32402e+07	5.66004e+07	6.45036e+07	5.8995e+07	6.85003e+07	4.79295e+07	5.80009e+07	-0.27516
HN_364		3.79302e+07	3.90607e+07	4.32488e+07	3.69119e+07	3.33406e+07	3.62667e+07	3.48252e+07	3.40963e+07	3.62705e+07	3.53888e+07	3.47114e+07	3.78337e+07	2.93899e+07	3.22991e+07	3.30673e+07	3.89243e+07	3.68834e+07	3.45164e+07	0.0956922
HN_365		7.68392e+06	8.37166e+06	1.46087e+07	7.53926e+06	7.1706e+06	1.58592e+07	3.97185e+07	4.23578e+06	8.22037e+06	7.4393e+07	2.45452e+07	1.28627e+07	3.70086e+07	4.40435e+07	8.1369e+06	7.49802e+06	1.26009e+07	2.9784e+07	-1.24101
HN_366		1.20207e+07	19410.1	18657.3	4.41465e+06	7.77757e+06	21666.3	21040.1	1.50827e+07	1.80866e+07	3.78271e+07	20576.6	19599	1.82117e+07	1.97322e+07	21807.4	4.08973e+06	6.38478e+06	1.14175e+07	-0.838541
HN_367		3.15073e+07	2.98242e+07	2.70682e+07	3.24118e+07	3.42968e+07	2.87408e+07	3.02042e+07	3.40548e+07	2.50373e+07	3.71576e+07	3.34208e+07	3.22011e+07	3.25064e+07	3.32459e+07	3.41183e+07	2.40542e+07	3.03495e+07	3.23863e+07	-0.0937131
HN_368		1.85491e+07	1.13574e+07	1.91932e+07	2.53205e+07	1.91558e+07	1.98414e+07	1.54316e+07	2.04093e+07	2.07636e+07	2.23018e+07	1.87594e+07	2.04721e+07	1.5623e+07	1.52655e+07	3.03116e+07	1.89723e+07	1.88913e+07	2.02437e+07	-0.0997464
HN_369		573802	1.41578e+07	1.08197e+07	1.38096e+07	606365	1.46883e+07	1.21535e+07	1.23693e+07	1.90913e+07	662035	530282	8.92783e+06	430717	456345	469754	1.20319e+07	1.09189e+07	3.35841e+06	1.70097
HN_370		5.60695e+06	1.54002e+07	2.17883e+07	8.42456e+06	1.7285e+07	2.62239e+07	9.0235e+06	1.72026e+07	1.03786e+07	2.70365e+07	1.1753e+07	2.22276e+07	9.193e+06	1.79589e+07	1.1407e+07	7.96462e+06	1.45926e+07	1.5363e+07	-0.0742189
HN_371		281397	3.28051e+07	4.91932e+07	5.78695e+07	248646	4.08527e+07	2.11208e+07	1.69982e+07	8.82463e+07	214969	314456	2.13542e+07	183726	169296	4.48498e+06	4.70336e+07	3.41795e+07	1.05365e+07	1.69774
HN_372		1.08897e+07	2.00444e+07	1.69916e+07	1.26678e+07	2.42876e+07	1.97156e+07	3.1694e+07	1.601e+07	2.54136e+07	1.92991e+07	1.09139e+07	1.72561e+07	1.25915e+07	9.31938e+06	9.87474e+06	5.94383e+06	1.9746e+07	1.21712e+07	0.698085
HN_373		3.67634e+06	926347	7.23998e+06	1.35222e+07	6.71062e+06	5.26776e+06	5.58348e+06	5.85799e+06	5.95939e+06	7.65028e+06	8.54451e+06	8.02233e+06	4.10706e+06	4.45849e+06	1.9659e+07	7.4835e+06	6.08268e+06	8.56074e+06	-0.493028
HN_374		1.16678e+07	8.02957e+06	1.38392e+07	2.20638e+07	1.29026e+07	1.26827e+07	1.33259e+07	1.47691e+07	1.28537e+07	1.42489e+07	1.58764e+07	1.34349e+07	1.28978e+07	1.12543e+07	2.31111e+07	1.69246e+07	1.35705e+07	1.53926e+07	-0.181765
HN_375		207635	1.4024e+07	1.10639e+07	1.36767e+07	159059	1.12807e+07	1.17437e+07	2.97393e+07	1.78228e+07	163153	122825	1.6444e+07	96324.8	125082	93712.1	8.35839e+06	1.21909e+07	3.62906e+06	1.74813
HN_376		1.25619e+07	8.73373e+06	1.52388e+07	1.80151e+07	1.3472e+07	1.35618e+07	1.23147e+07	1.54887e+07	1.47976e+07	1.61972e+07	1.52862e+07	1.45658e+07	1.27721e+07	1.23706e+07	1.93981e+07	1.48999e+07	1.37982e+07	1.507e+07	-0.127193
HN_377		3.70667e+07	2.1291e+07	3.54113e+07	4.35498e+07	3.55523e+07	3.82764e+07	2.99559e+07	1.88347e+07	3.37384e+07	4.27539e+07	1.97312e+07	4.46846e+07	4.72135e+07	4.40755e+07	4.78627e+07	3.08524e+07	3.26307e+07	3.95963e+07	-0.279134
HN_378		1.0336e+07	9.88558e+06	1.22313e+07	1.55069e+07	1.18963e+07	1.51894e+07	1.55083e+07	1.37554e+07	1.37272e+07	2.28051e+07	1.76286e+07	1.59086e+07	1.51328e+07	1.54086e+07	2.00538e+07	1.47188e+07	1.31151e+07	1.73795e+07	-0.40615
HN_379		216053	1.81603e+07	2.24155e+07	412582	349927	1.03719e+07	2.15393e+07	286017	563955	839289	2.66406e+07	1.98685e+07	326138	343041	2.26809e+07	396298	8.25728e+06	1.01564e+07	-0.298649
HN_380		6.30869e+06	1.10878e+07	7.28681e+06	7.5702e+06	6.65321e+06	1.49001e+07	1.62799e+07	2.97005e+06	1.35562e+07	2.1575e+07	2.24338e+07	1.94535e+07	1.02728e+07	1.75643e+07	9.69832e+06	1.09185e+07	9.62365e+06	1.59881e+07	-0.732339
HN_381		229831	217898	220150	221995	206345	185714	199504	231826	305347	235501	220499	216795	201412	261329	191667	257094	224290	226328	-0.0130511
HN_382		9.73009e+06	6.6492e+06	1.10136e+07	1.20911e+07	1.03544e+07	1.11563e+07	9.49351e+06	9.32771e+06	1.15111e+07	8.55287e+06	1.14907e+07	1.12241e+07	8.71406e+06	8.57322e+06	1.44452e+07	1.13775e+07	1.01475e+07	1.06254e+07	-0.0663978
HN_383		1.97157e+07	1.92052e+07	1.11234e+07	1.04322e+07	2.14211e+07	1.43412e+07	1.40658e+07	1.1801e+07	1.45858e+07	1.42937e+07	1.646e+07	2.12297e+07	1.45248e+07	1.36338e+07	1.86077e+07	1.49582e+07	1.51879e+07	1.6244e+07	-0.0969799
HN_384		134406	277927	331464	1.17835e+06	532033	338410	241038	303885	513413	341886	227089	617120	216397	144590	340497	701076	427880	369808	0.210431
HN_385		3.08975e+06	22346.1	20486.8	4.40596e+06	2.78588e+06	24514.4	23420.2	2.70526e+06	6.18282e+06	2.03591e+07	22402.3	22631.9	4.97676e+06	5.65758e+06	23407.7	3.38643e+06	2.14005e+06	4.92119e+06	-1.20136
HN_386		1.32019e+06	2.33296e+07	1.56411e+06	1.8559e+06	1.38383e+06	2.45214e+06	2.42753e+06	520361	1.8148e+06	3.18871e+06	2.16102e+06	2.05922e+06	2.12256e+06	2.1056e+06	2.28968e+06	1.78187e+06	4.07427e+06	2.2441e+06	0.860407
HN_387		293066	3.74578e+06	5.90642e+07	2.45697e+07	297474	6.48885e+07	1.06245e+06	4.59073e+06	1.56681e+08	276354	309510	8.76597e+06	272341	262563	251902	3.40457e+07	3.50214e+07	6.31204e+06	2.47206
HN_388		275266	850125	1.79703e+07	7.43408e+06	259987	1.75482e+07	248507	1.86583e+06	4.0747e+07	251975	268442	3.1951e+06	239335	236994	235298	1.03046e+07	9.68881e+06	2.10453e+06	2.20282
[truncated: 9,434 more rows]
