# Supplementary material for: Acquired miR-142 deficit in leukemic stem cells suffices to drive chronic myeloid leukemia into blast crisis
Source: Nat Commun. 2023 Sep 1;14:5325. doi: 10.1038/s41467-023-41167-z (PMC10474062; doi:10.1038/s41467-023-41167-z)
Supplement: Supplementary file 6 — Supplementary Data 2 [file 41467_2023_41167_MOESM6_ESM.xlsx]

## Sheet: Supplementary Data 2
Supplementary Data 2: Metabolic changes in Lin-c-Kit+ cells from miR-142−/−BCR-ABL (BC CML) mice compared with Lin-c-Kit+ cells from miR-142+/+ BCR-ABL (CP CML) mice using a two-sided Student's t-test with a Benjamini-Hochberg correction for multiple testing (p<0.05 considered as significantly different metabolites).
Name	Short names	Metabolites Class	Relative abundances																KO vs WT
			A10xKOxFx02	A11xKOxFx03	A12xKOxFx04	A13xKOxFx05	A01xWTxFx01	A02xWTxFx02	A04xWTxFx04	A14xKOxMx01	A15xKOxMx02	A16xKOxMx03	A17xKOxMx04	A18xKOxMx05	A05xWTxMx01	A06xWTxMx02	A07xWTxMx03	A08xWTxMx04	Log2FC_KO.WT	pVal_KO.WT	pAdj_KO.WT
(R)-3-hydroxybutyrylcarnitine	C4-OH	acyl carnitines	3.84499e+06	6.36027e+06	4.33159e+06	6.13745e+06	1.03745e+07	7.26346e+06	8.18716e+06	4.09453e+06	6.4318e+06	7.63351e+06	4.27694e+06	7.83551e+06	5.41046e+06	7.59347e+06	9.14924e+06	7.25158e+06	-0.503105	0.0122897	0.0503924
3-hydroxyhexadecanoylcarnitine	C16-OH	acyl carnitines	115903	237952	184567	144776	271964	102649	49120.9	279127	308149	333123	83087.1	141135	66803.4	80305.8	63066	37500.7	1.24397	0.012802	0.0520521
Butyryl-L-carnitine	C4	acyl carnitines	1.8404e+06	1.13739e+06	2.1188e+06	2.27536e+06	1.02862e+07	5.68741e+06	3.65744e+06	1.22484e+06	2.87837e+06	4.28411e+06	1.96146e+06	3.54517e+06	5.14276e+06	4.79937e+06	4.77927e+06	3.14012e+06	-1.20826	0.00115358	0.00777626
L-Carnitinamide		acyl carnitines	1.58874e+06	3.30635e+06	2.11596e+06	2.12595e+06	809051	512547	508434	2.33201e+06	2.31937e+06	2.64815e+06	1.87028e+06	1.34388e+06	421902	259456	501435	239117	2.29529	7.70698e-06	0.000180765
L-Octanoylcarnitine	C8	acyl carnitines	809776	837615	1.45913e+06	1.40944e+06	4.12579e+06	2.17034e+06	1.8778e+06	927015	1.85786e+06	3.10356e+06	1.81975e+06	1.53632e+06	1.60173e+06	2.15383e+06	2.36776e+06	1.90378e+06	-0.660375	0.026938	0.0899948
Propionylcarnitine	C3	acyl carnitines	1.65987e+06	3.5686e+06	2.77993e+06	2.67442e+06	7.33095e+06	4.74795e+06	3.11215e+06	1.51023e+06	3.18326e+06	3.10981e+06	2.69716e+06	3.98486e+06	3.06141e+06	3.08264e+06	3.15575e+06	4.04704e+06	-0.532229	0.0435891	0.125346
(3R)-beta-Leucine		amino acids and biogenic amines	150474	534644	519912	336343	152720	99618.3	369441	121884	783028	91933	751293	1.42854e+06	44112.5	82536.2	58370.5	494320	1.52462	0.0409052	0.120117
(R)-3-Amino-2-methylpropanoate		amino acids and biogenic amines	6.70099e+06	2.93158e+07	1.03428e+07	1.06494e+07	8.14668e+06	1.63946e+06	1.74748e+06	1.05985e+07	1.96162e+07	2.57371e+07	1.10252e+07	8.46795e+06	2.29865e+06	2.91881e+06	1.14814e+06	913199	2.67027	1.90591e-06	0.000107872
3-Methylcrotonylglycine		amino acids and biogenic amines	1.73506e+06	3.23872e+06	1.86339e+06	1.84076e+06	889096	624592	1.42643e+06	3.32404e+06	2.09981e+06	2.56584e+06	2.66389e+06	2.70409e+06	852823	646340	559855	892100	1.5672	1.08822e-05	0.00022929
3-tert-Butyladipic acid		amino acids and biogenic amines	483952	1.96891e+06	1.80084e+06	2.09956e+06	2.28605e+06	2.40033e+06	1.94625e+06	1.86275e+06	1.13462e+06	1.79028e+06	1.898e+06	1.6738e+06	2.30904e+06	2.05431e+06	2.87114e+06	1.80443e+06	-0.543928	0.0452253	0.128559
4-Methylene-L-glutamine		amino acids and biogenic amines	371522	970005	642656	467700	417059	130774	248404	560737	631583	767825	436092	299686	203224	131099	163561	107846	1.57461	0.00032377	0.00279595
4-oxo-Proline		amino acids and biogenic amines	4.64443e+06	6.37994e+06	4.89877e+06	5.53531e+06	1.92676e+07	9.64722e+06	5.02013e+06	4.33097e+06	7.06641e+06	1.17862e+06	3.86844e+06	1.10239e+06	9.32361e+06	1.18428e+07	6.94196e+06	4.97552e+06	-1.22952	0.0117351	0.0486961
5-(N,N-Dimethylcarbamimidamido)-2-oxopentanoic acid		amino acids and biogenic amines	1.27854e+06	5.41465e+06	2.85056e+06	2.49598e+06	989319	672807	756515	2.94323e+06	4.3329e+06	3.83074e+06	2.39937e+06	1.49755e+06	494028	348216	1.14504e+06	418584	2.10882	2.10292e-05	0.0003591
5-Hydroxy-DL-tryptophan		amino acids and biogenic amines	5.64573e+06	2.36904e+07	1.20141e+07	5.95241e+06	2.91711e+06	1.64918e+06	1.98831e+06	7.81116e+06	1.30031e+07	1.50724e+07	5.35961e+06	4.05345e+06	955169	383816	1.74428e+06	1.0616e+06	2.75276	5.51595e-05	0.00072573
5-Hydroxyindoleacetylglycine		amino acids and biogenic amines	1.63089e+07	3.09576e+07	2.03116e+07	1.73427e+07	7.0528e+06	6.4611e+06	6.9613e+06	1.97504e+07	2.25815e+07	2.3098e+07	1.30023e+07	8.43634e+06	4.47462e+06	1.59089e+06	5.72616e+06	3.07618e+06	1.98922	0.000189389	0.00186429
5-L-Glutamyl-taurine		amino acids and biogenic amines	37304.2	57346.3	52954.8	68414.1	415963	196750	73600.2	40189.6	113071	87848.5	38547.7	108200	147210	146199	91021.9	59991.7	-1.10069	0.0244778	0.0839166
5-Methoxy-L-tryptophan		amino acids and biogenic amines	5.85575e+06	5.69672e+06	7.18542e+06	6.12644e+06	3.02767e+06	2.61753e+06	2.57079e+06	6.28399e+06	6.30514e+06	3.48286e+06	6.05385e+06	3.96931e+06	1.71589e+06	654012	1.62198e+06	726041	1.78968	0.00131448	0.00868621
6-Acetamido-3-aminohexanoate		amino acids and biogenic amines	2.60265e+06	3.10358e+06	1.50183e+06	3.62336e+06	2.08901e+06	1.16052e+06	583782	4.97018e+06	3.45651e+06	3.96339e+06	2.63263e+06	3.54354e+06	1.04199e+06	867445	730421	341785	1.87625	0.000420094	0.00344755
alpha_beta-Didehydrotryptophan		amino acids and biogenic amines	6.24493e+06	7.5026e+06	7.91782e+06	6.41839e+06	2.92044e+06	2.51099e+06	2.53418e+06	6.8786e+06	6.37776e+06	4.2096e+06	6.13759e+06	3.97075e+06	1.69283e+06	598744	1.62388e+06	747586	1.94979	0.000807131	0.00581123
Asparagine		amino acids and biogenic amines	4.61377e+06	7.21554e+06	4.95512e+06	4.28077e+06	6.16221e+06	3.63393e+06	3.70634e+06	6.2599e+06	6.53887e+06	5.28698e+06	3.97713e+06	4.69049e+06	4.20323e+06	3.42016e+06	3.60136e+06	2.68749e+06	0.454643	0.0201794	0.0725175
Beta-Alanine		amino acids and biogenic amines	2.3852e+06	5.68135e+06	2.96441e+06	2.53675e+06	3.59356e+06	2.33517e+06	1.67109e+06	3.31357e+06	5.6316e+06	4.33474e+06	2.7147e+06	2.50758e+06	2.14926e+06	2.27109e+06	2.11974e+06	1.32146e+06	0.669612	0.0135648	0.0541592
Betaine		amino acids and biogenic amines	2.13127e+08	1.72883e+08	2.80548e+08	2.4917e+08	6.94457e+08	5.57043e+08	3.19819e+08	1.97758e+08	2.5559e+08	2.52568e+08	1.92587e+08	3.55319e+08	2.98326e+08	2.82117e+08	2.36461e+08	2.86615e+08	-0.589099	0.038513	0.115382
Carnosine		amino acids and biogenic amines	1.11208e+06	2.12987e+06	1.21954e+06	881506	488767	395113	504428	1.35138e+06	538609	408956	872049	972529	496362	309380	219425	308638	1.35016	0.000413865	0.00340133
cis-4-Hydroxy-D-proline		amino acids and biogenic amines	91000.8	178620	235850	239746	2.12531e+06	868891	374991	152636	623360	533337	681512	637587	1.08907e+06	908691	707887	779021	-1.53173	0.00457985	0.0236332
Creatine		amino acids and biogenic amines	483957	833135	624096	549097	643064	416430	344759	519080	995434	899079	282096	413456	399322	442647	271083	195350	0.669161	0.034201	0.106373
Cystathionine		amino acids and biogenic amines	272694	788797	364365	143728	104460	87560.5	204624	225070	308888	215078	197840	407358	100372	54066.8	82279.6	117673	1.52885	0.000336182	0.00288131
D-(-)-Glutamine		amino acids and biogenic amines	4.19784e+06	1.03515e+07	6.63269e+06	6.13105e+06	6.09563e+06	3.91632e+06	3.81274e+06	8.57207e+06	7.70818e+06	7.44611e+06	4.30802e+06	5.24899e+06	3.95248e+06	2.43955e+06	3.92611e+06	2.25101e+06	0.846201	0.00345833	0.0189435
D-Asparagine		amino acids and biogenic amines	913529	1.58582e+06	1.1222e+06	1.23565e+06	628935	376911	391032	1.46763e+06	1.07316e+06	1.70809e+06	673468	626418	338574	262693	333554	255566	1.62848	8.28101e-06	0.000192643
D-Glutamate		amino acids and biogenic amines	1.44032e+07	2.05908e+07	1.12429e+07	1.08459e+07	5.49723e+07	3.40408e+07	1.53811e+07	1.39646e+07	2.03931e+07	1.87469e+07	6.96048e+06	2.17556e+07	3.36171e+07	3.6799e+07	2.10337e+07	1.43795e+07	-0.89788	0.0189542	0.06945
D-Methionine		amino acids and biogenic amines	1.60241e+06	3.22286e+06	1.70561e+06	1.96351e+06	1.22223e+06	1.21912e+06	1.17706e+06	2.50239e+06	1.96216e+06	1.49745e+06	1.28974e+06	1.76783e+06	1.42405e+06	973152	1.25213e+06	922679	0.696052	0.000665927	0.00501712
D-Serine		amino acids and biogenic amines	4.37488e+06	7.43129e+06	5.11296e+06	5.66867e+06	6.09101e+06	4.13292e+06	3.65258e+06	5.9919e+06	8.10417e+06	6.32123e+06	3.73471e+06	4.68349e+06	3.99932e+06	3.34208e+06	4.6966e+06	2.59245e+06	0.493185	0.0223062	0.0783971
deoxypyridinoline		amino acids and biogenic amines	125082	106041	358778	286960	137378	78786	101804	115308	290117	173754	318611	413075	82508.9	43322.3	36367.8	104411	1.50592	0.00113538	0.00766718
DL-5-Methoxytryptophan		amino acids and biogenic amines	3.65689e+07	1.05769e+08	4.50937e+07	2.88944e+07	1.03883e+07	8.11931e+06	8.01424e+06	5.03108e+07	7.88169e+07	7.6171e+07	2.38578e+07	1.27937e+07	5.00418e+06	1.28059e+06	4.49828e+06	2.30266e+06	3.20604	4.71528e-05	0.000639874
DL-Alanine		amino acids and biogenic amines	2.45331e+06	4.06598e+06	2.85062e+06	2.48934e+06	3.30555e+06	2.12661e+06	1.82996e+06	2.90855e+06	4.53114e+06	4.2456e+06	1.60207e+06	2.20823e+06	1.91924e+06	1.79775e+06	1.70466e+06	1.16006e+06	0.608243	0.0224064	0.0785637
DL-Serine		amino acids and biogenic amines	1.4809e+06	2.15569e+06	1.55755e+06	1.39757e+06	1.97693e+06	940673	1.06911e+06	1.96962e+06	2.64453e+06	2.17203e+06	1.49591e+06	1.48203e+06	1.28271e+06	1.13563e+06	1.24867e+06	940651	0.574943	0.00684123	0.0321315
DL-β-Leucine		amino acids and biogenic amines	1.65112e+07	3.25204e+07	2.09084e+07	1.97806e+07	1.86175e+07	1.15658e+07	1.18342e+07	2.41949e+07	3.04832e+07	2.19871e+07	1.48464e+07	1.58584e+07	1.11273e+07	8.40433e+06	1.29306e+07	7.92151e+06	0.896938	0.000744502	0.00545293
DL-Stachydrine		amino acids and biogenic amines	8.49072e+06	7.44231e+06	1.62016e+07	1.29848e+07	3.38081e+07	1.34615e+07	3.0721e+07	7.32605e+06	8.90763e+06	1.02727e+07	1.18567e+07	1.4437e+07	1.53042e+07	1.85355e+07	1.41267e+07	1.65871e+07	-0.866326	0.00477599	0.0243812
DL-Tryptophan		amino acids and biogenic amines	2.53645e+06	1.53249e+07	3.31188e+06	1.40968e+06	193444	127626	160268	4.39298e+06	7.73386e+06	1.03234e+07	1.0508e+06	431626	75774	63525.2	76359.7	75370.6	4.94936	6.13536e-06	0.000154905
formyl-isoglutamine		amino acids and biogenic amines	562279	906174	580721	557041	267153	171893	319185	742137	722414	985017	454902	588975	275268	165511	163770	246279	1.56613	2.98687e-06	9.78372e-05
gamma-Glutamyl-gamma-aminobutyraye		amino acids and biogenic amines	265871	936660	244692	217573	184494	116260	134623	424122	349385	514854	216490	222674	247758	179464	52586.1	68228.7	1.41557	0.00325251	0.0179716
Glutathione		amino acids and biogenic amines	7.1487e+06	9.26494e+06	9.61699e+06	1.08819e+07	2.79483e+07	1.77129e+07	1.08769e+07	6.54747e+06	5.92341e+06	1.22384e+07	5.34614e+06	9.41693e+06	1.46117e+07	1.30785e+07	1.22109e+07	7.09345e+06	-0.73906	0.0205823	0.0736402
Glycine		amino acids and biogenic amines	407006	723181	476126	490407	626524	360214	320530	570635	896604	576263	354934	408910	395018	302781	407923	230215	0.532086	0.0317509	0.100956
Guanidineaceticacid;Guanidoaceticacid		amino acids and biogenic amines	2.80883e+06	7.43963e+06	5.78308e+06	3.40512e+06	1.90152e+07	1.33999e+07	7.67586e+06	3.23584e+06	4.44478e+06	4.74864e+06	3.32076e+06	8.06667e+06	8.73451e+06	9.41729e+06	7.28402e+06	7.49222e+06	-1.12599	0.000970475	0.00676335
hercynine		amino acids and biogenic amines	771062	315255	1.10424e+06	1.63097e+06	3.92609e+06	3.17901e+06	2.52639e+06	859514	1.0659e+06	2.05061e+06	1.77674e+06	2.96628e+06	1.86122e+06	2.36343e+06	4.04559e+06	1.79528e+06	-1.19011	0.00654249	0.0310741
His-Leu		amino acids and biogenic amines	136157	542814	316986	240986	87043.2	52120.8	118238	383328	338882	355785	220350	197863	66773.7	62186.1	64597.5	74938.4	1.95612	1.75665e-06	7.10788e-05
Histidylglycine		amino acids and biogenic amines	731939	2.12297e+06	454425	820420	356681	62022.8	269000	1.10305e+06	1.22617e+06	895854	543139	654922	258711	205852	227281	220389	2.05514	0.000168517	0.00168798
Homoanserine		amino acids and biogenic amines	229187	447273	208319	230050	145639	85491.2	158728	424883	184216	200884	114129	256202	96864.7	64669.8	82553.4	107187	1.21912	0.000420481	0.00344825
Homoarginine		amino acids and biogenic amines	5.582e+06	1.43544e+07	4.42896e+06	2.13606e+06	1.13072e+06	1.24504e+06	790517	8.43323e+06	6.51558e+06	1.08735e+07	1.6818e+06	3.21204e+06	1.4081e+06	1.21611e+06	593984	649321	2.42149	5.16412e-05	0.000688489
Kynurenic acid		amino acids and biogenic amines	2.46669e+06	1.51163e+06	3.24049e+06	3.00987e+06	1.29902e+06	1.01693e+06	1.40144e+06	2.73573e+06	1.8979e+06	1.06237e+06	2.11929e+06	1.99522e+06	752961	354095	1.01082e+06	512279	1.36208	0.00165526	0.0104491
L-(-)-Methionine		amino acids and biogenic amines	4.12052e+06	1.00987e+07	5.97515e+06	4.78253e+06	4.7624e+06	2.40293e+06	2.92382e+06	6.13524e+06	7.92556e+06	5.93659e+06	4.87028e+06	4.41988e+06	2.9353e+06	2.02795e+06	2.70763e+06	2.11326e+06	1.08459	0.000167669	0.00168097
L-(+)-Arginine		amino acids and biogenic amines	7.92258e+07	1.29792e+08	6.81439e+07	7.5078e+07	1.08123e+08	5.9947e+07	4.82197e+07	1.10654e+08	1.07522e+08	9.57221e+07	6.9065e+07	8.35653e+07	5.83469e+07	5.44917e+07	6.51929e+07	4.43084e+07	0.561574	0.0136037	0.0542577
L-Arginine		amino acids and biogenic amines	3.31274e+06	4.94245e+06	3.12136e+06	1.82368e+06	1.13734e+06	1.07369e+06	1.22593e+06	4.17163e+06	2.80741e+06	4.55864e+06	4.39231e+06	5.28238e+06	653325	818553	1.23094e+06	1.45666e+06	1.79404	1.16964e-06	5.26984e-05
L-Formylkynurenine		amino acids and biogenic amines	1.94041e+06	4.33537e+06	4.15549e+06	2.68677e+06	2.16295e+06	796104	2.10667e+06	2.26085e+06	4.61136e+06	5.64902e+06	3.26146e+06	2.53971e+06	877163	852516	1.43571e+06	1.60121e+06	1.34317	0.000668561	0.00503064
L-Glutamic acid		amino acids and biogenic amines	2.57439e+07	1.05914e+07	2.74574e+07	3.22843e+07	1.18031e+08	5.91675e+07	3.25493e+07	2.52663e+07	4.28663e+07	3.62592e+07	2.47339e+07	4.50418e+07	5.5027e+07	7.15437e+07	4.53972e+07	3.27612e+07	-0.946357	0.0118349	0.0489854
L-Glutathione oxidized		amino acids and biogenic amines	4.08644e+06	6.18722e+06	4.51201e+06	3.22403e+06	4.51877e+07	3.05411e+07	1.07393e+07	2.60868e+06	9.42433e+06	1.29446e+07	3.72917e+06	1.29274e+07	1.98686e+07	3.12373e+07	2.49674e+07	9.82642e+06	-1.94681	0.000465228	0.00374251
L-Kynurenine		amino acids and biogenic amines	7.4256e+06	1.71849e+07	9.4196e+06	7.28098e+06	3.11522e+06	2.62056e+06	2.03737e+06	8.10647e+06	1.28621e+07	1.25029e+07	5.45491e+06	8.06947e+06	2.60851e+06	815613	1.80671e+06	1.44238e+06	2.27911	1.04084e-05	0.00022386
L-Lysine		amino acids and biogenic amines	2.32242e+07	3.85224e+07	2.06793e+07	2.13769e+07	2.44909e+07	1.45633e+07	1.42526e+07	3.27936e+07	3.19911e+07	2.91189e+07	1.88014e+07	2.18627e+07	1.73243e+07	1.55119e+07	1.76278e+07	1.20178e+07	0.67064	0.00164557	0.0104037
L-Methionine sulfoxide		amino acids and biogenic amines	1.51788e+06	2.9919e+06	1.91442e+06	1.71425e+06	1.96927e+06	1.08259e+06	1.25975e+06	2.41768e+06	3.11362e+06	2.36427e+06	1.60956e+06	1.56573e+06	1.51736e+06	1.00023e+06	1.15963e+06	823357	0.762686	0.00264619	0.0152343
L-Norleucine		amino acids and biogenic amines	3.63238e+07	9.30884e+07	5.2794e+07	3.90875e+07	5.1507e+07	3.74999e+07	2.17559e+07	7.6383e+07	7.89227e+07	8.44186e+07	2.60048e+07	6.92554e+07	4.18106e+07	2.41046e+07	5.03061e+07	3.35928e+07	0.682758	0.0299065	0.0967652
L-Proline		amino acids and biogenic amines	4.10707e+07	5.13055e+07	4.10987e+07	3.90377e+07	1.46127e+08	8.73534e+07	3.39284e+07	4.61309e+07	5.03239e+07	5.15592e+07	3.11425e+07	4.78022e+07	8.24747e+07	6.56678e+07	7.09323e+07	4.62472e+07	-0.659978	0.0422935	0.122892
L-Pyroglutamic acid		amino acids and biogenic amines	1.45979e+07	3.95884e+07	1.81279e+07	1.70195e+07	2.03087e+07	8.13766e+06	1.19767e+07	2.96256e+07	2.77424e+07	2.625e+07	1.8432e+07	1.90212e+07	1.23131e+07	8.86593e+06	1.1864e+07	8.3683e+06	0.99795	0.000894911	0.00636772
L-Serine		amino acids and biogenic amines	2.17455e+07	3.51917e+07	1.94704e+07	1.52671e+07	1.18018e+07	1.33185e+07	1.46136e+07	2.76541e+07	1.96997e+07	2.64553e+07	1.74422e+07	1.86024e+07	1.88829e+07	1.4728e+07	8.06034e+06	1.17106e+07	0.746914	0.00180346	0.0111854
L-Tyrosine		amino acids and biogenic amines	2.30573e+06	4.98869e+06	3.42501e+06	2.90193e+06	2.77215e+06	1.65658e+06	1.64752e+06	2.79354e+06	4.49852e+06	3.71803e+06	2.62963e+06	2.85817e+06	2.06062e+06	1.53009e+06	1.65447e+06	1.72097e+06	0.829828	0.000202442	0.00195232
L-Tyrosine methyl ester		amino acids and biogenic amines	1.66406e+06	4.46506e+06	1.92113e+06	2.46435e+06	3.45251e+06	1.21808e+06	737044	3.64234e+06	3.98858e+06	4.58156e+06	3.40101e+06	2.06147e+06	1.07391e+06	812820	671546	696812	1.51144	6.26369e-05	0.00162838
Methionyl-4-hydroxyproline		amino acids and biogenic amines	447925	1.48906e+06	786128	678936	321649	226965	407277	282180	1.31695e+06	741394	933515	758548	154178	70270.9	269087	232585	1.80076	0.000677853	0.00508345
Methionylserine		amino acids and biogenic amines	429174	723248	502027	633281	47485.1	28765.4	407743	535507	910238	1.07659e+06	395415	409505	60400.7	26206.4	399933	271199	2.56473	0.00796515	0.0362412
N-(Aminoacetyl)glutamine		amino acids and biogenic amines	1.50857e+06	2.9561e+06	1.61217e+06	1.23304e+06	622685	286226	541809	2.10131e+06	1.7052e+06	1.757e+06	1.20919e+06	1.32256e+06	656377	461597	322889	360037	1.89137	2.30742e-06	8.41111e-05
N-Acetyl-L-citrulline		amino acids and biogenic amines	2.96424e+06	8.56355e+06	3.90874e+06	3.7996e+06	1.77308e+06	1.0103e+06	2.22346e+06	4.7595e+06	5.37356e+06	4.91261e+06	3.50868e+06	3.34911e+06	1.44735e+06	895485	1.61197e+06	1.44642e+06	1.60794	9.16007e-06	0.000207999
N-Acetyl-L-methionine		amino acids and biogenic amines	403188	507252	388876	466703	396589	304697	231818	722672	650123	448034	286463	353646	251159	406421	350767	249208	0.56465	0.00961506	0.0418808
N-acetyl-N-hydroxy-L-ornithine		amino acids and biogenic amines	402722	1.0269e+06	538219	655842	273488	169271	313710	825270	765410	969792	619093	521284	201524	160160	153764	216274	1.713	1.26549e-06	5.56961e-05
N-Acetylalanine		amino acids and biogenic amines	72115.2	96061.1	158070	196973	1.12652e+06	1.04022e+06	290258	122713	329385	337113	176265	460887	864446	602695	681101	493299	-1.86279	0.000312505	0.00270893
N-Acetylserotonin		amino acids and biogenic amines	570311	1.1825e+06	709934	695494	935840	410062	355069	986403	831244	905615	591022	720882	317481	300566	332635	345315	0.980259	0.00273588	0.0155853
N-Methylhistamine		amino acids and biogenic amines	5.96409e+08	1.06105e+09	5.93205e+08	5.25338e+08	3.70446e+08	2.5901e+08	2.79737e+08	6.38112e+08	7.09193e+08	7.37023e+08	3.97259e+08	2.97336e+08	3.2592e+08	3.15467e+08	4.54912e+08	2.62593e+08	0.873725	0.00105626	0.0072445
N-Tetracosanoylglycine		amino acids and biogenic amines	1.44818e+06	1.64577e+06	1.20894e+06	1.14492e+06	3.46487e+06	4.88853e+06	1.53007e+06	1.84679e+06	1.23836e+06	2.40249e+06	2.52736e+06	850712	3.66349e+06	2.25887e+06	2.93132e+06	1.45911e+06	-0.818743	0.0200239	0.0721178
N1-Acetyl-5-methoxykynuramine		amino acids and biogenic amines	215536	325584	382283	346369	186067	121277	198685	325068	284473	412021	360189	282330	128595	79123.9	101227	125206	1.32011	8.14412e-05	0.000968327
N2-(D-1-Carboxyethyl)-L-lysine		amino acids and biogenic amines	2.91091e+06	5.76163e+06	4.36914e+06	6.79945e+06	2.74285e+06	844055	2.31797e+06	5.47954e+06	3.95171e+06	4.4377e+06	4.34139e+06	3.40553e+06	1.32799e+06	955411	1.39739e+06	1.74563e+06	1.58011	0.000200233	0.00193757
N2-Malonyl-D-tryptophan		amino acids and biogenic amines	3.85701e+07	2.04744e+07	3.49998e+07	3.74462e+07	1.83377e+07	1.92259e+07	2.0515e+07	3.54015e+07	2.63933e+07	2.93916e+07	3.28909e+07	3.03388e+07	2.3944e+06	5.32435e+06	1.4744e+07	8.12801e+06	1.62294	0.00989605	0.0427905
N2-Succinyl-L-arginine		amino acids and biogenic amines	2.67871e+06	5.0095e+06	3.5768e+06	2.73656e+06	1.05004e+06	749175	1.47327e+06	3.75029e+06	3.11216e+06	1.71347e+06	2.70406e+06	2.78405e+06	1.17779e+06	740792	733348	971466	1.6533	1.46285e-06	6.17593e-05
N5-(L-1-Carboxyethyl)-L-ornithine		amino acids and biogenic amines	3.70745e+06	8.58728e+06	4.52352e+06	5.68531e+06	3.15459e+06	2.4374e+06	3.61825e+06	5.82236e+06	7.30516e+06	1.29379e+07	7.0648e+06	9.71744e+06	2.12811e+06	1.72077e+06	3.0567e+06	3.28407e+06	1.33642	6.18495e-05	0.000787734
N5-Ethyl-L-glutamine		amino acids and biogenic amines	236364	612315	245565	186466	200792	74708.6	122140	411055	232666	620212	239398	167128	153361	102017	107018	111896	1.29481	0.000585238	0.0045228
N6,N6,N6-Trimethyl-L-lysine		amino acids and biogenic amines	337688	491833	401746	379909	466423	318044	180873	488636	294153	348211	303962	395962	247473	230424	202787	166090	0.626322	0.0179391	0.0665867
Phosphocreatine		amino acids and biogenic amines	373139	908829	622163	621880	347001	203043	237829	638873	1.16737e+06	839497	637080	291580	275818	273563	577345	337456	1.04199	0.00205765	0.0123839
Serotonin		amino acids and biogenic amines	2.46762e+06	3.3771e+06	3.14178e+06	4.09405e+06	2.46285e+06	1.64706e+06	1.5177e+06	3.57943e+06	2.96119e+06	3.56634e+06	1.3023e+06	1.69004e+06	1.22957e+06	528045	1.35286e+06	730121	1.17503	0.00525721	0.0262394
Spermidine		amino acids and biogenic amines	3.06675e+07	3.31913e+06	3.17591e+07	1.30062e+07	2.85217e+07	6.33822e+07	4.94094e+07	2.06003e+07	1.21213e+07	4.97879e+06	1.78591e+07	2.35856e+07	3.14341e+07	2.83956e+07	4.34258e+07	5.66264e+07	-1.54137	0.00347272	0.018995
Spermine		amino acids and biogenic amines	1.64698e+06	49637.4	1.20568e+06	492876	949613	2.85964e+06	1.4076e+06	604874	354388	51896.4	55366.8	39165.3	1.25474e+06	452347	2.33327e+06	463465	-2.36494	0.0138612	0.0550294
Taurine		amino acids and biogenic amines	3.05269e+07	4.88322e+07	3.05646e+07	3.17462e+07	1.55637e+08	1.02351e+08	8.21524e+07	2.6979e+07	7.15825e+07	7.442e+07	3.27739e+07	5.8023e+07	1.08094e+08	1.20193e+08	4.53069e+07	5.9817e+07	-1.09638	0.00309648	0.0171978
Taurocyamine		amino acids and biogenic amines	82300.8	108588	86195.2	70053.1	545278	417997	270508	94319.2	106357	74049	56613.7	110401	215132	395052	156873	168589	-1.71281	0.000300594	0.0026317
(2S)-2-Amino-8-hydroxyoctanoic acid		fatty acids, fatty alcohol,esters, fatty acyl coa	16147.7	101795	134351	99146.5	15074.8	14642.5	97275.4	18540.5	206818	92473.8	170974	352537	15420.3	13244.1	20732.7	119624	1.75922	0.0290539	0.0949228
(2Z)-3,7-Dimethyl-2,6-octadien-1-yl 3-oxobutanoate		fatty acids, fatty alcohol,esters, fatty acyl coa	102202	743183	1.12425e+06	1.88417e+06	77339.4	69587.1	255448	77857.1	1.76601e+06	364245	189466	4.94933e+06	75920	100297	242136	997216	1.87312	0.0490078	0.135559
(4E)-2-Oxohexenoicacid	C6-OH FA	fatty acids, fatty alcohol,esters, fatty acyl coa	393227	5.83039e+06	7.02432e+06	8.63756e+06	478732	334367	2.69717e+06	411531	9.5732e+06	4.56712e+06	3.61607e+06	9.68319e+06	302020	497850	1.2024e+06	5.32679e+06	2.00523	0.0357184	0.109747
[FAhydroxy_oxo(7:0/2:0)]4-hydroxy-2-oxo-Heptanedioicacid	C14-OH FA	fatty acids, fatty alcohol,esters, fatty acyl coa	1.49998e+06	1.77001e+06	1.51875e+06	1.19924e+06	1.31414e+06	867756	604064	1.20364e+06	1.86888e+06	1.83458e+06	462056	813982	905876	838582	573369	344971	0.790568	0.0278673	0.0922448
11-Aminoundecanoic acid		fatty acids, fatty alcohol,esters, fatty acyl coa	492693	2.04063e+06	575041	514130	384620	349848	861866	277142	2.45335e+06	1.79974e+06	1.20437e+06	4.87335e+06	63979.7	695189	618371	213377	1.62456	0.0286103	0.0937691
2,4,6-Octatriyn-1-ol		fatty acids, fatty alcohol,esters, fatty acyl coa	3.16573e+07	4.48195e+07	3.54129e+07	3.86156e+07	3.42948e+07	2.87124e+07	1.99955e+07	3.92604e+07	3.72508e+07	4.39599e+07	2.69987e+07	4.74711e+07	2.73189e+07	2.01167e+07	3.70931e+07	3.02209e+07	0.457258	0.0144155	0.0567412
2_6-Diaminoheptanedioicacid		fatty acids, fatty alcohol,esters, fatty acyl coa	7.15905e+06	1.19627e+07	8.59621e+06	7.86467e+06	5.34513e+06	4.74168e+06	5.54632e+06	1.06178e+07	9.23532e+06	1.32294e+07	1.10675e+07	9.25248e+06	4.23962e+06	3.02833e+06	5.63208e+06	6.26428e+06	0.999759	1.25563e-06	7.93931e-05
5-hydroxy-2_4-dioxopentanoate		fatty acids, fatty alcohol,esters, fatty acyl coa	180959	289450	227827	222426	760282	402118	264755	178281	291018	300768	86448	310001	389785	548192	235424	242944	-0.771973	0.0281075	0.0927344
9-Nitrooleate	C18 Nitro FA	fatty acids, fatty alcohol,esters, fatty acyl coa	5.24645e+07	5.12353e+07	4.90336e+07	3.57276e+07	5.61532e+07	6.52305e+07	5.09064e+07	4.74975e+07	2.57137e+07	1.75039e+07	8.28712e+07	3.53185e+07	8.03929e+07	6.19164e+07	4.36348e+07	5.85442e+07	-0.531998	0.0494295	0.136296
Docosahexaenoic acid	C22 FA	fatty acids, fatty alcohol,esters, fatty acyl coa	5.72977e+07	7.653e+07	5.59086e+07	5.04246e+07	5.71921e+07	3.83176e+07	3.65791e+07	5.83219e+07	7.2732e+07	5.62954e+07	4.36467e+07	4.9875e+07	3.33969e+07	3.34948e+07	3.13349e+07	2.79274e+07	0.664559	0.00103257	0.00711564
Linoleic acid	C18 FA	fatty acids, fatty alcohol,esters, fatty acyl coa	2.38958e+07	2.3338e+07	2.48772e+07	2.18795e+07	3.08876e+07	1.80762e+07	1.84951e+07	2.73876e+07	4.05906e+07	2.94578e+07	2.42107e+07	2.28254e+07	1.81137e+07	1.74487e+07	1.73214e+07	1.94497e+07	0.411703	0.0140519	0.0556171
Methyl palmitate	C16 methylFA	fatty acids, fatty alcohol,esters, fatty acyl coa	632382	3.45412e+06	698255	507086	816606	393600	782800	1.062e+06	1.98828e+06	3.41089e+06	1.52141e+06	719943	426696	507345	572510	407836	1.18948	0.0103768	0.0442851
N-(6-Aminohexanoyl)-6-aminohexanoate		fatty acids, fatty alcohol,esters, fatty acyl coa	824541	2.30446e+06	1.99134e+06	1.48174e+06	396783	202724	827260	2.40093e+06	1.65913e+06	2.92473e+06	2.15676e+06	1.84131e+06	231132	166533	206726	504994	2.58654	4.46684e-05	0.000615242
Palmitic Acid	C16	fatty acids, fatty alcohol,esters, fatty acyl coa	1.91366e+08	8.06901e+08	3.97049e+08	3.75763e+08	3.66624e+08	3.43238e+08	4.04199e+08	2.04045e+08	6.25391e+08	9.87262e+08	4.3716e+08	3.91062e+08	1.37062e+08	1.61728e+08	1.53468e+08	3.14083e+08	0.804269	0.0474395	0.132507
(11R,23R)-14,17,20-Trihydroxy-11-(octanoyloxy)-14,20-dioxido-8,26-dioxo-9,13,15,19,21,25-hexaoxa-14lambda~5~,20lambda~5~-diphosphahentetracontan-23-yl (9Z,11Z)-9,11-octadecadienoate	CL(i-12:0/a-13:0/i-14:0/i-17:0)	lipids	904262	1.32709e+06	2.3462e+06	1.07804e+06	172754	173697	131045	1.28496e+06	1.22502e+06	1.08592e+06	1.12251e+06	1.18541e+06	145282	118240	201219	151661	3.00799	3.34789e-11	1.90813e-07
(2S,3R,4E)-3-Hydroxy-2-(palmitoylamino)-4-octadecen-1-yl 5-acetamido-6-[(1S,2R)-2-({5-acetamido-6-[(1S,2R)-2-({5-acetamido-3,5-dideoxy-6-[(1R,2R)-1,2,3-trihydroxypropyl]-beta-L-threo-hex-2-ulopyranono syl}oxy)-1,3-dihydroxypropyl]-3,5-dideoxy-beta-L-threo-hex-2-ulopyranonosyl}oxy)-1,3-dihydroxypropyl]-3,5-dideoxy-beta-L-threo-hex-2-ulopyranonosyl-(2->3)-[2-deoxy-2-(2-oxopropyl)-beta-D-galactopyra…	Ganglioside GM3	lipids	618025	1.65748e+06	882527	462134	154500	223099	188830	1.28262e+06	1.0628e+06	1.41086e+06	310881	246237	88439.5	81761.9	109654	100851	2.53494	2.07082e-05	0.000355481
(5beta)-Chola-7,9(11)-dien-24-oic acid	Sterol Lipids [ST]	lipids	1.56054e+06	2.1074e+06	2.26009e+06	1.81869e+06	2.66641e+06	1.55271e+06	1.16099e+06	1.91443e+06	2.29683e+06	1.45635e+06	1.42316e+06	1.8049e+06	1.03401e+06	1.00708e+06	987417	1.14747e+06	0.508635	0.0430332	0.124281
(9R)-6-Hydroxy-6-oxido-12-oxo-5,7,11-trioxa-2-aza-6lambda~5~-phosphaheptacosan-9-yl palmitate	PE(16:0/16:0)	lipids	8.2425e+06	8.15906e+06	9.43551e+06	9.04635e+06	1.56227e+07	1.03994e+07	1.00814e+07	8.27972e+06	6.09129e+06	6.82487e+06	9.80282e+06	1.02354e+07	1.10339e+07	9.53552e+06	1.12001e+07	1.11618e+07	-0.417581	0.00375477	0.0201699
1-[(9Z)-octadecenyl]-2-hexadecanoyl-sn-glycero-3-phosphocholine	PC(O-18:1/16:0)	lipids	1.9135e+08	1.98524e+08	2.05843e+08	1.69099e+08	2.39187e+08	1.72403e+08	1.52428e+08	2.34401e+08	2.18414e+08	2.35841e+08	1.71403e+08	1.95836e+08	1.81349e+08	1.51631e+08	1.54118e+08	1.4511e+08	0.254092	0.0440272	0.126224
1-[(9Z,12Z)-9,12-Nonadecadienoyloxy]-3-(octadecyloxy)-2-propanyl (5Z,8Z,11Z,14Z)-5,8,11,14-icosatetraenoate	TG(18:2_20:1_20:4)	lipids	420835	499318	102785	184582	1.03095e+06	524996	582803	329460	452895	523397	161357	525036	729883	568126	633638	592055	-1.06875	0.00642382	0.0306147
1-arachidonoyl-sn-glycero-3-phosphoethanolamine	PC(20:4/0:0)	lipids	1.09225e+06	497889	1.19109e+06	1.59001e+06	1.36825e+06	1.43897e+06	1.04237e+06	1.15358e+06	834386	777981	671228	930292	1.85951e+06	4.06843e+06	1.85785e+06	1.58777e+06	-0.848644	0.000733494	0.0105052
1-hexadecanoyl-2-[(Z)-octadec-9-enoyl]-sn-glycerol 3-(2-aminoethylphosphonate)	PC(16:0/18:1)	lipids	9.35068e+07	9.23483e+07	8.49623e+07	8.31346e+07	1.07552e+08	1.01524e+08	1.03081e+08	9.39086e+07	7.10609e+07	6.2478e+07	7.57379e+07	6.24667e+07	1.15424e+08	9.74892e+07	9.30503e+07	9.49431e+07	-0.362621	0.00155324	0.00993571
1-Myristoyllysophosphatidic acid	PA(14:0/0:0)	lipids	706511	2.20608e+06	992546	836740	410485	192539	199670	1.2904e+06	1.86079e+06	2.54587e+06	247876	449181	191656	150299	246776	173285	2.21551	0.000188614	0.00185863
1-Palmitoylglycerophosphocholine	PC(16:0/0:0)	lipids	2.89786e+06	4.89532e+06	2.65868e+06	2.83703e+06	3.28952e+06	1.829e+06	2.12869e+06	3.29974e+06	4.37821e+06	4.41954e+06	2.08304e+06	1.91978e+06	2.24442e+06	1.73691e+06	1.98962e+06	1.66547e+06	0.584639	0.0121712	0.0499901
1-stearoyl-2-arachidonoyl-sn-glycero-3-phosphoethanolamine	PE(18:0/20:4)	lipids	4.2092e+07	4.19253e+07	3.39207e+07	3.38723e+07	4.47454e+07	4.28562e+07	5.57001e+07	3.11004e+07	4.65809e+07	3.05787e+07	3.2474e+07	2.72245e+07	5.93827e+07	4.91977e+07	5.68453e+07	5.922e+07	-0.574395	0.000164093	0.00165093
1-stearoyl-2-oleoyl-sn-glycero-3-phosphoethanolamine zwitterion	PE (18:0/18:1)	lipids	6.74638e+07	6.52741e+07	6.10729e+07	5.8069e+07	1.01052e+08	7.73044e+07	8.80765e+07	5.64426e+07	7.2866e+07	5.90618e+07	6.67544e+07	6.6205e+07	1.01062e+08	8.64354e+07	1.05675e+08	9.69062e+07	-0.555342	1.09601e-05	0.000230081
2-Aminoethyl (2R)-3-[(1Z)-1-hexadecen-1-yloxy]-2-hydroxypropyl hydrogen phosphate	LysoPE(dm16:0)	lipids	381768	586740	280424	329701	392303	213023	246918	429955	473096	407025	278571	208740	155393	166963	229494	123608	0.8098	0.00812957	0.0367598
2-Aminoethyl (2S,3R,4E)-2-(docosanoylamino)-3-hydroxy-4-tetradecen-1-yl hydrogen phosphate	PCer(d14:1/18:0)	lipids	436054	593946	372706	320062	417607	303680	331314	400307	578101	567860	412597	316501	284776	292271	247534	305775	0.4886	0.00504414	0.0254944
3-(Heptadecanoyloxy)-2-[(9Z)-9-octadecenoyloxy]propyl icosanoate	TG(17:1_18:2_20:0)	lipids	2.68026e+06	1.67423e+06	1.63628e+06	1.62101e+06	2.60833e+06	2.90798e+06	3.01363e+06	2.69909e+06	2.56876e+06	2.24207e+06	2.17193e+06	3.15361e+06	2.18591e+06	2.35873e+06	3.41504e+06	3.38173e+06	-0.341939	0.040743	0.119984
4-Amino-1-{(2xi)-5-O-[({[(2R)-2-[(10Z,13Z,16Z)-10,13,16-docosatrienoyloxy]-3-(palmitoyloxy)propoxy](hydroxy)phosphoryl}oxy)(hydroxy)phosphoryl]-beta-D-threo-pentofuranosyl}-2(1H)-pyrimidinone	CDP-DG(16:0/22:3n6)	lipids	663647	896915	762941	556678	170099	147980	148618	733335	421219	1.16696e+06	207752	388273	124264	115316	189003	129824	2.00333	1.78824e-05	0.0003195
C17 Sphingosine	Sphingosine (C17)	lipids	1.82619e+06	4.2108e+06	1.9058e+06	1.30473e+06	1.1076e+06	911536	1.43653e+06	6.86724e+06	1.68405e+06	2.17393e+06	4.32416e+06	1.02817e+06	1.30882e+06	1.70306e+06	1.25844e+06	1.30913e+06	0.884342	0.0197015	0.071228
C20 Sphingomyelin (d18:1/20:0)	Sphingomyelin (C20)	lipids	5.36401e+06	5.82982e+06	3.67231e+06	3.76495e+06	7.04528e+06	3.10372e+06	3.79834e+06	5.08464e+06	5.9731e+06	6.47057e+06	4.13428e+06	4.08677e+06	1.78712e+06	1.62505e+06	2.88663e+06	2.72795e+06	0.716672	0.0374222	0.113349
CDP-ethanolamine	CDP-ethanolamine	lipids	8.27248e+06	1.38224e+07	7.85322e+06	7.68515e+06	1.88977e+07	1.29797e+07	1.2367e+07	7.6693e+06	1.36833e+07	1.31312e+07	6.35168e+06	1.77236e+07	1.40601e+07	1.51317e+07	1.19363e+07	1.2707e+07	-0.459234	0.0364914	0.111469
Cholinephosphate	Cholinephosphate	lipids	767544	1.61417e+06	954859	942984	1.00501e+06	628324	755607	949354	1.24207e+06	1.40621e+06	778268	776606	401655	511731	1.00683e+06	756128	0.55267	0.0324215	0.10246
Cortisol	Cortisol	lipids	1.29933e+07	4.0068e+07	1.99569e+07	1.57546e+07	1.09358e+06	1.03735e+06	1.77224e+06	2.79631e+07	3.33325e+07	4.03121e+07	1.37171e+07	1.11132e+07	584655	540731	1.3026e+06	1.06008e+06	4.4458	2.80519e-09	1.33235e-06
Glucosylceramide (d18:1/16:0)	GlcCer(18:1/16:0)	lipids	248876	225479	146249	171585	498406	270606	216406	249340	168398	176419	128216	141765	491449	858938	186231	279130	-0.965651	0.0170465	0.0641592
O-{Hydroxy[(2R)-2-(icosanoyloxy)-3-(pentadecanoyloxy)propoxy]phosphoryl}-L-serine	PS(18:0/18:0)	lipids	109378	35336	368193	162203	547231	471614	463032	220102	381707	163746	175144	158081	384784	1.10121e+06	592083	689743	-1.80497	0.000537893	0.00422567
O-Phosphorylethanolamine	PE	lipids	2.70016e+06	2.49234e+06	2.93248e+06	5.10474e+06	7.87889e+06	3.40201e+06	5.33251e+06	2.94981e+06	3.99121e+06	4.12174e+06	3.01383e+06	3.89977e+06	4.91508e+06	5.47943e+06	7.23911e+06	4.42066e+06	-0.659098	0.00538695	0.0268148
PC(18:3(6Z,9Z,12Z)/P-18:1(11Z))	PC(18:3/P-18:1)	lipids	9.97558e+06	8.37398e+06	6.40916e+06	4.39877e+06	7.89888e+06	4.53041e+06	4.33162e+06	6.85577e+06	7.52185e+06	7.44495e+06	6.71626e+06	3.34864e+06	3.95477e+06	3.31823e+06	3.6465e+06	3.49838e+06	0.602723	0.0187241	0.0688058
Platelet-activating factor	PAF	lipids	4.21743e+06	4.28231e+06	3.037e+06	3.11275e+06	2.63315e+06	2.50224e+06	859940	4.37247e+06	5.29302e+06	9.13231e+06	2.48119e+06	3.90389e+06	1.83886e+06	2.79923e+06	2.30863e+06	1.41802e+06	1.10654	0.00265457	0.0152671
SM(d18:1/18:0)	SM(d18:1/18:0)	lipids	3.27837e+06	3.16434e+06	2.22546e+06	2.37014e+06	4.06977e+06	3.05037e+06	3.86996e+06	2.88449e+06	2.56047e+06	2.11673e+06	1.36051e+06	2.36993e+06	7.03879e+06	5.0154e+06	2.42651e+06	6.17952e+06	-0.820671	0.00658562	0.031175
sn-glycero-3-Phosphocholine	sn-glycero-3-PC	lipids	1.00937e+08	2.05864e+08	1.03456e+08	1.12113e+08	1.21181e+08	7.55777e+07	8.26448e+07	1.10336e+08	1.57917e+08	1.58771e+08	9.42644e+07	1.11067e+08	4.26103e+07	5.9057e+07	1.33978e+08	7.99643e+07	0.639047	0.0284068	0.0933945
2'-Deoxyguanosine 5'-monophosphate (dGMP)		nucleotide and derivatives	1.52101e+07	1.7993e+07	2.40932e+07	2.72435e+07	4.84042e+07	3.52484e+07	2.59869e+07	1.32302e+07	2.40699e+07	2.27012e+07	1.81456e+07	2.58733e+07	2.38944e+07	2.24538e+07	3.12715e+07	2.27635e+07	-0.504249	0.0242744	0.08342
2'_3'-CyclicCMP		nucleotide and derivatives	2.26143e+07	9.98964e+06	1.707e+07	2.27289e+07	6.26905e+07	4.24147e+07	3.93951e+07	3.20328e+07	3.24173e+07	3.93338e+07	1.9506e+07	5.78011e+07	3.21526e+07	2.91999e+07	4.10074e+07	4.01452e+07	-0.666567	0.0347343	0.107562
3'-CMP		nucleotide and derivatives	9.67004e+06	1.12552e+07	1.02527e+07	1.23562e+07	2.36807e+07	1.70612e+07	1.68452e+07	8.58736e+06	1.1207e+07	1.22775e+07	5.59172e+06	2.24241e+07	1.74844e+07	1.92203e+07	2.04456e+07	1.62924e+07	-0.778562	0.00195745	0.011913
5-Hydroxymethyldeoxycytidylate		nucleotide and derivatives	3.23259e+06	2.14005e+06	1.9031e+06	1.54394e+06	1.84491e+07	1.21117e+07	5.05567e+06	6.06264e+06	9.16706e+06	1.03877e+07	5.05515e+06	9.94317e+06	6.22495e+06	5.36597e+06	2.08931e+07	8.04587e+06	-1.09812	0.0384523	0.115316
5,6-Dihydrothymidine		nucleotide and derivatives	1.09133e+07	3.5361e+07	8.93515e+06	1.8572e+07	67347.7	74972	8.41622e+06	2.37715e+07	5.51027e+06	1.19368e+07	1.40724e+07	9.96952e+06	69276.5	66237.2	1.11691e+07	8.80381e+06	4.56047	0.0185419	0.0683789
6-Methyl-2-thiouracil		nucleotide and derivatives	198229	138650	198293	303206	1.44584e+06	594489	696193	214271	426590	616102	147073	435796	800793	687209	453808	362711	-1.32757	0.0019149	0.0116852
6-Methylnicotinamide		nucleotide and derivatives	139581	297976	124907	215404	1.02267e+06	630838	585806	300769	507687	736870	294952	291985	580406	784230	194659	470372	-0.977039	0.0264779	0.0888233
Adenine		nucleotide and derivatives	1.63927e+07	1.32257e+07	1.59505e+07	1.52248e+07	3.86945e+07	1.97993e+07	1.87124e+07	1.13713e+07	1.55016e+07	1.90533e+07	3.58774e+06	2.23805e+07	1.83515e+07	1.19054e+07	3.64129e+07	2.43426e+07	-0.734277	0.0492161	0.135938
Adenosine		nucleotide and derivatives	2.64973e+06	3.95385e+06	2.06352e+06	2.02962e+06	1.18288e+07	4.47621e+06	3.63281e+06	3.4758e+06	5.81904e+06	5.56347e+06	3.70053e+06	5.59564e+06	5.33871e+06	8.22879e+06	5.58784e+06	4.22828e+06	-0.66624	0.0446446	0.127469
Adenosine 5'-monophosphate		nucleotide and derivatives	8.00948e+07	2.0942e+08	2.45986e+08	2.55257e+08	3.87458e+08	4.04128e+08	2.18897e+08	1.36609e+08	2.2072e+08	2.33624e+08	2.33624e+08	3.45277e+08	2.35521e+08	2.05757e+08	4.10082e+08	3.30019e+08	-0.565613	0.0499195	0.137083
CDP		nucleotide and derivatives	751013	455766	604590	769286	1.66911e+06	1.14748e+06	1.11839e+06	906112	1.09318e+06	1.00612e+06	670595	1.74772e+06	1.03381e+06	918056	1.72288e+06	1.32603e+06	-0.586172	0.02221	0.0782359
CMP-2-aminoethylphosphonate		nucleotide and derivatives	1.05845e+06	1.43019e+06	1.14176e+06	1.09514e+06	4.54844e+06	2.49084e+06	1.54459e+06	902480	1.26106e+06	1.16771e+06	576183	1.81715e+06	2.09509e+06	2.21666e+06	2.04692e+06	1.75772e+06	-1.01502	0.00119486	0.00802132
Cytarabine		nucleotide and derivatives	1.11835e+06	1.71463e+06	1.44994e+06	1.36755e+06	2.04146e+06	1.23503e+06	1.08427e+06	1.93053e+06	2.27831e+06	2.39782e+06	1.4804e+06	2.08127e+06	1.37811e+06	1.36962e+06	1.24496e+06	782262	0.439371	0.0479326	0.133427
Cytidine		nucleotide and derivatives	893290	1.12913e+06	882918	750617	1.44294e+06	767573	629572	1.62353e+06	1.52972e+06	1.61532e+06	1.10218e+06	1.44446e+06	948058	1.02078e+06	726486	473917	0.533488	0.0481843	0.133955
Cytidine 5'-diphosphocholine		nucleotide and derivatives	3.3631e+07	5.10594e+07	5.45126e+07	2.94907e+07	1.26069e+07	4.15433e+07	2.25095e+07	2.854e+07	5.96634e+07	7.60878e+07	2.4191e+07	3.06438e+07	3.03239e+07	2.72505e+07	2.83148e+07	1.75924e+07	0.727161	0.0248342	0.0847305
Cytosine		nucleotide and derivatives	468827	226188	589693	480696	1.28297e+06	845239	774966	683791	626937	757229	415087	1.22714e+06	717098	591607	847483	847854	-0.569587	0.0465755	0.131122
dCMP(Deoxycytidinemonophosphate)		nucleotide and derivatives	386916	366659	488401	296908	1.35238e+06	648773	470320	597449	494559	429989	272259	456250	1.07407e+06	821646	1.43049e+06	418996	-0.973954	0.00983275	0.042558
Deoxyuridine		nucleotide and derivatives	2.162e+06	2.02496e+06	2.54889e+06	1.32629e+06	1.59746e+06	778281	660768	2.81053e+06	4.26236e+06	2.94615e+06	1.76402e+06	1.62643e+06	1.23536e+06	927734	1.14828e+06	424390	1.33273	0.000807065	0.00581123
Dihydrothymine		nucleotide and derivatives	7.90935e+06	1.78186e+07	1.5336e+07	9.75622e+06	6.23237e+06	4.73754e+06	7.03572e+06	1.51171e+07	1.26898e+07	1.64284e+07	1.41047e+07	1.08859e+07	5.77232e+06	3.47312e+06	5.05616e+06	6.03913e+06	1.27192	6.33528e-06	0.000158368
Flavin adenine dinucleotide (FAD)		nucleotide and derivatives	1.9813e+06	620186	2.84811e+06	1.37935e+06	479569	1.76424e+06	891306	2.38333e+06	2.79057e+06	1.42344e+06	1.71166e+06	654775	743420	1.20737e+06	803837	987497	0.758986	0.0487313	0.134925
Guanosine monophosphate (GMP)		nucleotide and derivatives	2.60111e+07	3.69554e+07	1.83413e+07	1.03582e+07	6.30673e+07	4.5002e+07	2.77232e+07	2.61633e+07	3.66023e+07	3.79565e+07	8.63268e+06	4.21166e+07	3.66385e+07	4.27356e+07	4.02861e+07	3.10009e+07	-0.73851	0.0382879	0.114944
Nicotinamide adenine dinucleotide (NAD+)		nucleotide and derivatives	1.33304e+06	2.01021e+06	1.61719e+06	2.02796e+06	1.33163e+06	924246	1.03111e+06	1.38225e+06	1.76516e+06	1.86655e+06	1.49064e+06	1.64594e+06	876162	1.00373e+06	1.36426e+06	823065	0.68878	0.00025158	0.00228507
Pseudouridine		nucleotide and derivatives	6.40911e+07	1.22488e+08	1.12024e+08	7.04249e+07	1.29218e+08	7.13503e+07	8.91941e+07	1.52087e+08	1.16708e+08	1.87744e+08	8.75634e+07	1.56151e+08	6.9367e+07	5.34876e+07	6.26597e+07	3.65431e+07	0.714775	0.0239233	0.0824959
β-Nicotinamide mononucleotide		nucleotide and derivatives	1.56034e+06	3.06301e+06	1.4467e+06	1.35406e+06	1.29559e+06	1.42372e+06	1.08912e+06	988187	1.9019e+06	4.64543e+06	1.66883e+06	1.67416e+06	831901	734910	1.98005e+06	1.37241e+06	0.622181	0.0489748	0.135501
Succinyladenosine		nucleotide and derivatives	279274	150745	436623	409158	662600	891990	343301	283899	429875	198571	339983	189453	593585	492193	389562	506585	-0.903017	0.00347986	0.0189976
Uracil		nucleotide and derivatives	568815	544194	669376	451324	2.06133e+06	1.43014e+06	576194	577347	1.39442e+06	1.31741e+06	293560	500525	2.1118e+06	2.929e+06	1.34952e+06	894807	-1.20146	0.00870668	0.0388596
Xanthine		nucleotide and derivatives	3.24891e+06	2.67484e+06	1.65866e+06	1.40227e+06	9.27725e+06	5.10457e+06	2.79267e+06	3.57557e+06	4.30454e+06	4.20081e+06	1.85747e+06	3.95719e+06	3.67688e+06	3.31896e+06	5.30588e+06	3.99789e+06	-0.681915	0.039162	0.116922
Xanthosine		nucleotide and derivatives	462209	816107	484785	334798	594834	351700	184901	419556	718991	993490	543832	619213	265118	26534.6	312159	226138	1.42288	0.0389768	0.116455
2-Amino-4-[(3-aminopropyl)amino]butanoic acid		organic acids	9.91277e+06	6.96524e+06	1.22562e+07	8.55962e+06	2.51743e+07	1.82723e+07	1.52164e+07	8.30494e+06	1.27823e+07	1.24311e+07	1.36193e+07	1.54456e+07	1.35967e+07	1.31881e+07	1.30159e+07	1.22578e+07	-0.505702	0.0188522	0.0691875
3-Indolepropionicacid		organic acids	1.02818e+06	2.00421e+06	1.3023e+06	1.0106e+06	554213	419687	483172	1.30013e+06	1.54149e+06	1.47604e+06	846441	654831	208809	134144	422111	186610	1.95028	0.000252153	0.00228845
3-Ureidoisobutyrate		organic acids	4.56381e+06	9.94522e+06	9.15766e+06	4.78277e+06	3.76569e+06	3.10733e+06	2.37795e+06	7.9882e+06	5.17506e+06	7.26832e+06	4.55204e+06	5.89955e+06	2.76375e+06	2.73968e+06	2.78326e+06	3.33258e+06	1.12493	4.12462e-07	3.85844e-05
5-Hydroxyindole-3-acetic acid		organic acids	1.67456e+06	1.79325e+06	1.66452e+06	1.40543e+06	709235	528196	532559	1.72827e+06	1.77166e+06	1.85551e+06	1.31657e+06	815517	346576	103552	397856	145098	2.20814	0.000933125	0.00658393
5-Hydroxyindolepyruvate		organic acids	543424	374796	556672	850824	147020	256682	268535	260313	373528	404689	1.85082e+06	248017	109366	113073	334422	127202	1.48416	0.00207021	0.012453
5-Methoxyindoleacetate		organic acids	311263	927765	395905	235855	87461.5	74382.7	50123.5	470272	728566	806705	196048	82166.6	81239.8	32743.8	35942.1	38910.4	2.78413	2.86783e-05	0.000447202
Citric acid		organic acids	4.56954e+06	7.699e+06	3.47724e+06	2.38928e+06	8.89817e+06	7.42745e+06	7.24389e+06	3.59913e+06	7.74518e+06	9.50186e+06	3.64169e+06	5.86242e+06	5.73749e+06	8.61922e+06	1.01819e+07	7.77907e+06	-0.681782	0.0173024	0.0649211
D-(+)-Pipecolinic acid		organic acids	27153.1	100863	94908.6	95322.3	151195	197049	358079	283719	57133.4	101744	100510	176274	482790	492135	922655	366061	-1.918	0.000931147	0.0065763
D-Pipecolicacid		organic acids	3.86631e+07	4.9638e+07	3.76559e+07	2.54558e+07	2.81094e+07	2.93477e+07	1.4727e+07	4.14345e+07	3.32076e+07	4.38268e+07	1.97231e+07	3.53684e+07	2.88301e+07	1.57162e+07	1.78052e+07	1.99908e+07	0.716675	0.00521022	0.0260946
DL-2,6-Diaminopimelic acid		organic acids	667439	1.21844e+06	709132	707695	382156	194126	541973	805846	841951	924915	982056	704451	261573	244111	248766	268651	1.50957	4.71172e-05	0.000639874
Indole-3-pyruvicacid		organic acids	1.12213e+06	2.35619e+06	1.2554e+06	776018	204457	177183	153583	1.4367e+06	1.86088e+06	2.11913e+06	664331	266532	101404	32105.1	114232	37887.2	3.52428	1.58137e-05	0.000293623
Pimelic acid		organic acids	1.2492e+06	1.26447e+06	1.34159e+06	1.17868e+06	1.2718e+06	2.37094e+06	964724	1.64966e+06	1.07785e+06	715768	1.6654e+06	728056	1.75976e+06	1.85995e+06	2.23976e+06	1.6118e+06	-0.512745	0.0415165	0.121159
2-Acetamido-N-β-aspartyl-2-deoxyhexopyranosylamine		peptides	1.69714e+06	2.88307e+06	1.58415e+06	891634	758550	1.13234e+06	731255	2.24504e+06	1.78696e+06	2.81166e+06	772683	1.04347e+06	515956	541548	388347	317943	1.45352	0.000629532	0.00479361
4-Hydroxyprolyllysine		peptides	3.70344e+06	8.52193e+06	5.67249e+06	3.00032e+06	1.11143e+06	613193	1.81541e+06	5.23414e+06	4.54074e+06	1.06924e+07	1.88412e+06	1.98484e+06	815893	630480	615587	1.3754e+06	2.23426	3.30827e-05	0.000493599
ala-arg		peptides	981350	1.21639e+06	1.03435e+06	822212	168855	168893	298621	1.25621e+06	803894	752670	838406	530829	153227	61899.1	195323	128338	2.53064	1.26369e-05	0.00025316
ALA-GLU		peptides	853217	1.86273e+06	651738	819060	628924	322120	671616	1.41625e+06	1.2812e+06	1.49919e+06	979794	664397	570037	482315	603415	411858	1.0294	0.000557728	0.00436345
ala-ser		peptides	2.38897e+06	4.39109e+06	2.31397e+06	1.56325e+06	1.47248e+06	927294	1.41127e+06	2.97832e+06	2.52327e+06	3.11383e+06	1.17475e+06	2.12738e+06	1.08224e+06	816108	790021	1.02703e+06	1.16857	0.000174625	0.00174304
Ala-Tyr(Alanyltyrosine)		peptides	1.67259e+06	2.27966e+06	1.66361e+06	1.58492e+06	912932	511282	782881	1.91177e+06	1.69523e+06	2.0871e+06	1.77252e+06	1.75148e+06	878154	562604	677388	856572	1.32298	7.31154e-06	0.000173634
Alanyltyrosine		peptides	599558	1.71501e+06	1.02476e+06	806452	373069	261167	343256	1.15625e+06	1.0035e+06	1.34395e+06	908050	688665	378352	8853.56	260969	237055	2.41824	0.016177	0.061859
arg-ala		peptides	3.03955e+06	1.99581e+06	1.37086e+06	1.74606e+06	563475	674366	928379	2.90183e+06	1.12018e+06	1.24851e+06	1.17329e+06	1.68942e+06	602278	280902	719313	482794	1.56202	6.93732e-05	0.00086084
Arg-Arg		peptides	1.62249e+07	6.38618e+06	1.02573e+07	9.33484e+06	1.96221e+06	4.31859e+06	6.01948e+06	1.16616e+07	7.36205e+06	8.31096e+06	9.75074e+06	9.40501e+06	6.64531e+06	2.75891e+06	4.983e+06	6.02324e+06	1.14172	0.00268879	0.0153863
Arg-Glu		peptides	529394	964215	694828	692520	493050	342815	449654	882537	783681	757989	686111	615544	395110	276352	432331	295376	0.944975	4.07185e-05	0.000573733
arg-leu		peptides	1.02878e+06	2.6474e+06	1.73845e+06	908449	231814	112933	295349	2.04455e+06	1.16515e+06	1.58696e+06	1.0925e+06	681433	205169	121787	113373	124425	3.04047	1.10174e-07	1.12131e-05
ARG-PHE		peptides	319867	536921	458767	449735	135428	150853	199996	488839	508424	490338	415308	411602	110243	65761.5	134359	111101	1.85958	1.6963e-05	0.000305952
Arg-pro		peptides	401780	1.08894e+06	329040	367021	224829	138317	144855	539987	637783	482167	271465	391181	230309	150229	96846.6	96839.1	1.65048	3.44324e-05	0.000504492
arg-thr		peptides	2.07307e+06	3.54404e+06	3.82034e+06	3.32785e+06	623433	489082	876718	4.04461e+06	2.8398e+06	2.75189e+06	3.38086e+06	1.8061e+06	396900	126138	678010	373480	2.74302	8.54524e-05	0.00100316
asn-glu		peptides	413461	948204	257340	200788	273739	172419	203716	674331	477776	512224	148769	298289	187167	173907	146164	121908	1.07998	0.00558466	0.0276027
asn-leu		peptides	329194	422576	539093	421236	112365	160261	302519	851489	488489	370580	621088	235341	212867	152815	197219	247183	1.24114	0.000255022	0.00230897
asn-lys		peptides	2.50077e+06	5.04216e+06	2.64704e+06	2.72973e+06	1.21497e+06	1.09122e+06	1.24504e+06	3.39153e+06	4.48307e+06	3.50349e+06	2.83761e+06	2.09496e+06	995872	803333	1.54313e+06	1.17895e+06	1.46562	8.59901e-07	4.18889e-05
asn-phe		peptides	288805	581962	335335	409523	252546	107365	155014	399217	474265	415365	349930	319074	133367	153982	90321.7	122719	1.49331	3.12386e-05	0.000477331
asn-pro		peptides	287722	553153	347216	528700	326193	147103	243422	383871	433002	483999	386000	489396	212946	156087	203651	187604	1.05409	9.93193e-05	0.00112346
asn-tyr		peptides	210781	495865	374542	372017	263103	120970	110777	301115	340768	511797	387757	480836	175107	11314.1	91698.4	187941	1.86417	0.0158536	0.0610317
asn-val		peptides	903870	2.65839e+06	1.70629e+06	1.91541e+06	1.17135e+06	798620	796536	1.84465e+06	1.41371e+06	2.45188e+06	1.88772e+06	1.80231e+06	773935	436951	1.32939e+06	996582	1.05017	0.00118309	0.00795167
asp-gln		peptides	395452	818968	302788	359238	371871	132868	191126	679598	531155	692028	368201	302541	218187	164041	215642	153706	1.23889	0.000302312	0.00263864
asp-leu		peptides	225428	714343	379440	363560	237984	159563	207895	561549	597707	711334	250908	297028	170286	131314	112790	124528	1.40413	0.000109226	0.00120905
Asp-lys		peptides	176314	596805	275110	252584	170530	116684	120408	393892	469849	449888	188747	151076	69429.7	47726.9	105120	69895.5	1.67592	0.000191576	0.0018777
beta-Alanyl-L-arginine		peptides	2.30323e+07	3.99996e+07	2.76737e+07	3.01014e+07	7.72308e+06	3.31035e+06	1.31329e+07	2.62735e+07	3.80032e+07	2.91298e+07	2.78692e+07	2.33676e+07	5.33085e+06	3.23212e+06	5.07474e+06	7.59279e+06	2.32029	6.61641e-05	0.000829708
beta-Aspartylthreonine		peptides	1.42369e+06	2.01308e+07	2.02423e+06	3.20703e+06	1.47912e+06	738541	1.61766e+06	3.04035e+06	8.99459e+07	4.64164e+07	5.78159e+06	5.82623e+06	489833	1.02682e+06	9.28235e+06	5.88671e+06	2.11588	0.035244	0.108698
CYCLO(-SER-TYR)		peptides	1.01212e+06	870469	1.41228e+06	1.38292e+06	442443	569070	611433	986214	1.36628e+06	1.46139e+06	1.10042e+06	933232	476324	112674	475702	212161	1.66101	0.00218558	0.0130097
D-Ala-D-Ala		peptides	2.5782e+06	5.78653e+06	3.67433e+06	3.34945e+06	1.43834e+06	736509	2.05193e+06	3.70545e+06	3.7823e+06	4.07303e+06	3.65665e+06	2.773e+06	1.20494e+06	828467	1.21921e+06	1.28435e+06	1.60318	2.2464e-05	0.000374916
D-Alanyl-D-alanine		peptides	3.19269e+06	6.69976e+06	3.08735e+06	2.79514e+06	1.72829e+06	1.16206e+06	2.20015e+06	4.4331e+06	3.83838e+06	4.03314e+06	1.58905e+06	3.28561e+06	1.40999e+06	1.02245e+06	1.04488e+06	1.46922e+06	1.30928	8.93497e-05	0.00103717
DL-Ala-DL-Phe		peptides	420855	822599	913466	573942	215079	87043.9	387008	704039	800527	1.34722e+06	452950	449007	266090	95059.2	277248	381674	1.66331	0.00162346	0.010281
epsilon-(gamma-Glutamyl)-lysine		peptides	482890	827670	591091	580691	544769	249219	325192	622720	945755	711421	669502	733206	364783	256125	369322	302901	1.01114	0.000122354	0.00131577
g-Aminobutyryl-lysine		peptides	4.60767e+06	4.25242e+06	4.35618e+06	3.75057e+06	1.02264e+06	1.16634e+06	2.14326e+06	4.73689e+06	3.40631e+06	2.68036e+06	4.63e+06	3.05305e+06	1.20228e+06	447985	1.1836e+06	928817	1.86772	0.000142345	0.00147777
gamma-Glu-gln		peptides	590492	1.25149e+06	504005	628660	633726	262171	438571	919220	836413	922837	633109	459543	417875	309398	391645	250075	0.954625	0.00144626	0.0093617
gamma-Glutamyl-gamma-aminobutyraldehyde		peptides	846470	1.9841e+06	986545	1.01545e+06	1.34694e+06	736256	371889	1.21099e+06	1.48833e+06	1.34606e+06	869437	1.33433e+06	488670	567358	753563	532902	0.907288	0.0059029	0.0286328
gamma-L-glutamyl-L-tyrosine		peptides	223896	496462	363203	395705	503461	241083	211453	376153	331498	532028	475928	362438	293637	175279	90000	193381	0.821527	0.0289965	0.0947625
gamma-L-Glutamylputrescine		peptides	1.06115e+07	2.07109e+07	1.39575e+07	1.39516e+07	5.29522e+06	3.17016e+06	6.31774e+06	1.27774e+07	1.70813e+07	1.27368e+07	1.29767e+07	1.05794e+07	4.86988e+06	2.53731e+06	4.43145e+06	3.78946e+06	1.70887	5.84724e-06	0.00015114
gln-asn		peptides	844964	2.34182e+06	1.29076e+06	1.15327e+06	621627	310704	539561	1.42909e+06	1.21007e+06	1.34626e+06	1.01768e+06	924056	447268	289388	329673	453061	1.5781	5.05424e-06	0.000136214
gln-phe		peptides	243888	699926	448053	302496	151314	95834.6	163100	428562	329816	459591	348769	264174	116548	82539.1	86769.4	133954	1.69727	1.77847e-06	7.13831e-05
glu-leu		peptides	674657	858134	876011	719805	354419	387460	527455	1.01409e+06	966434	590670	730941	340500	473254	353179	472366	363344	0.800857	0.000859453	0.00614611
glu-thr		peptides	270879	508904	167410	263021	253480	84178.7	189431	459073	357588	440810	246869	195966	140261	116448	179556	94157.6	1.10003	0.00213536	0.012744
Gly-Arg		peptides	7.78184e+06	2.5532e+07	8.47876e+06	9.35084e+06	4.23359e+06	2.96907e+06	5.31847e+06	1.50506e+07	1.1025e+07	1.42423e+07	8.26192e+06	1.48582e+07	4.34228e+06	2.37328e+06	4.01754e+06	3.42384e+06	1.67834	5.99644e-06	0.000152959
gly-asn		peptides	693904	1.31471e+06	720027	603027	454422	262342	304321	823788	602144	575555	584918	538635	279875	209096	208730	182598	1.40735	2.25785e-05	0.000375726
Gly-Lys		peptides	3.26537e+06	6.24164e+06	3.34291e+06	3.52953e+06	1.9478e+06	1.25294e+06	1.614e+06	4.58218e+06	4.85543e+06	3.82449e+06	3.13817e+06	3.17232e+06	1.35171e+06	925592	1.45184e+06	1.03412e+06	1.54709	1.28546e-06	5.63575e-05
GLY-MET		peptides	258556	654533	421977	423474	199189	130034	182496	417209	531366	496366	317220	318023	182783	94078.4	112038	95721.7	1.59339	1.05217e-05	0.000224975
Gly-Phe		peptides	1.06701e+07	2.03478e+07	1.62203e+07	1.49715e+07	1.33631e+07	7.88169e+06	7.32625e+06	1.01972e+07	2.31372e+07	1.96006e+07	1.06333e+07	1.35778e+07	8.52699e+06	8.28405e+06	1.09471e+07	8.29381e+06	0.715825	0.00190579	0.0116358
Gly-Ser		peptides	1.11159e+06	2.3102e+06	1.4736e+06	1.22257e+06	743806	436941	855065	2.44198e+06	1.34149e+06	2.14255e+06	1.47001e+06	974557	701997	366299	430334	521339	1.46738	3.11262e-05	0.000476252
Gly-thr		peptides	962130	745046	1.92951e+06	1.40111e+06	562726	608814	696718	1.68419e+06	1.38635e+06	2.08411e+06	1.00079e+06	817337	675750	346756	462681	381898	1.27905	8.79057e-05	0.00102249
Gly-Tyr		peptides	607007	1.65818e+06	895734	715968	475768	265566	297801	940718	1.10443e+06	1.2129e+06	880486	685815	392424	295743	168466	322072	1.6065	1.19233e-05	0.000243138
Glycyl-L-leucine		peptides	830904	1.86952e+06	622649	470402	386368	331755	288907	841178	1.60902e+06	886993	426744	527347	290718	239385	237029	170968	1.55327	0.000140723	0.00146761
Glycylglutamine		peptides	3.20937e+06	7.14718e+06	2.70633e+06	2.21798e+06	1.20906e+06	1.07571e+06	1.4566e+06	4.11447e+06	2.75063e+06	5.0994e+06	2.40119e+06	2.74623e+06	1.95183e+06	1.77519e+06	976740	1.31074e+06	1.3032	6.86999e-05	0.000854924
ile-his		peptides	2.0918e+07	3.09782e+07	1.33622e+07	1.43264e+07	1.02017e+07	8.39217e+06	1.01692e+07	3.0759e+07	1.89376e+07	3.59687e+07	1.34621e+07	2.67347e+07	7.68342e+06	4.52642e+06	1.02485e+07	9.89916e+06	1.29627	4.18545e-07	6.81133e-05
KNK		peptides	1.07022e+06	835972	601936	879236	497460	255196	508343	1.18717e+06	727818	836421	726485	588081	738712	897007	696238	358029	0.627737	0.0428058	0.124001
Kyotorphin		peptides	579294	837200	465354	1.31089e+06	230991	68210.9	160420	807757	835730	800981	615822	372116	210831	52156.1	170151	100269	2.47118	5.06225e-05	0.0006778
L-gamma-Glutamyl-L-leucine		peptides	312754	1.08245e+06	635168	362299	200851	80634.8	309626	629193	577751	513950	557081	411102	252657	143335	222061	285803	1.42923	0.000731029	0.00538034
L-Glutaminyl-L-Leucine		peptides	1.24552e+06	1.06736e+06	1.77413e+06	1.51587e+06	338443	398507	743347	2.21735e+06	1.9192e+06	1.08935e+06	1.67418e+06	756673	473085	368563	447892	558337	1.60767	3.91652e-06	0.000116262
L-γ-Glutamyl-L-arginine		peptides	920153	2.31968e+06	1.47849e+06	1.02721e+06	481707	275542	471821	1.56761e+06	1.42498e+06	1.54323e+06	942991	769188	290243	121130	441874	253443	2.04768	5.63933e-05	0.000738033
Leu-arg		peptides	5.51378e+06	1.62811e+07	9.91109e+06	8.76357e+06	3.05616e+06	1.49272e+06	4.37262e+06	1.17909e+07	1.06942e+07	1.1273e+07	1.08726e+07	9.75677e+06	2.33249e+06	1.14834e+06	2.79755e+06	2.77411e+06	2.10139	8.47866e-09	2.09047e-06
leu-gln		peptides	1.52603e+06	3.35565e+06	1.82657e+06	2.80596e+06	178149	489042	2.5799e+06	5.14521e+06	536144	1.00143e+06	3.12869e+06	398061	776417	377448	163557	201367	1.98591	0.0129778	0.0526058
leu-phe		peptides	1.1832e+06	2.44278e+06	2.32136e+06	2.02226e+06	1.49135e+06	795902	1.70244e+06	2.24664e+06	1.73254e+06	3.39099e+06	3.19509e+06	2.6182e+06	821162	809050	919987	1.37091e+06	1.06357	0.000599104	0.00460971
Leu-Val		peptides	912343	3.03823e+06	1.64709e+06	1.44303e+06	629578	338464	1.03844e+06	2.24298e+06	1.91252e+06	2.49765e+06	2.0348e+06	2.19525e+06	635606	389263	649327	615579	1.71001	2.23183e-05	0.000374081
Leucylasparagine		peptides	4.49753e+06	6.85162e+06	3.17259e+06	4.71799e+06	3.62216e+06	2.28282e+06	4.19128e+06	6.39202e+06	5.69048e+06	6.93081e+06	5.30296e+06	5.4057e+06	1.66595e+06	1.69167e+06	468329	2.86047e+06	1.40309	0.0117645	0.0487649
Lys-Arg		peptides	503532	362026	422314	333346	89639.2	111077	239166	543658	625461	277881	601211	240244	107559	57566.7	161581	166275	1.76272	0.000133331	0.00140596
lys-asn		peptides	545763	1.35875e+06	265841	240040	168346	142696	206730	653788	689867	483682	159834	382649	208928	133484	139619	115918	1.49999	0.00107838	0.00737397
lys-gln		peptides	3.942e+06	7.05779e+06	3.84544e+06	3.78567e+06	2.02859e+06	1.34214e+06	1.86412e+06	4.79975e+06	5.15465e+06	4.21995e+06	3.48242e+06	3.51816e+06	1.74243e+06	978878	1.88638e+06	1.09225e+06	2.33329	4.41068e-11	6.45894e-08
Lys-Gly		peptides	2.3685e+06	4.9138e+06	1.33292e+06	609342	1.27225e+06	820745	1.28944e+06	2.84312e+06	3.38131e+06	2.66232e+06	967821	2.02189e+06	1.04864e+06	597841	433076	644476	1.28539	0.00522456	0.0261435
lys-leu		peptides	6.25699e+06	1.40622e+07	9.55407e+06	9.02949e+06	4.43969e+06	2.84088e+06	5.40041e+06	9.68418e+06	1.15572e+07	9.9333e+06	8.1217e+06	7.0945e+06	3.25253e+06	1.92205e+06	3.67199e+06	3.72902e+06	1.56481	2.44788e-09	1.06269e-06
Lys-Lys		peptides	1.46974e+07	1.13037e+07	1.47161e+07	1.68919e+07	4.16966e+06	7.13082e+06	1.1272e+07	1.70299e+07	1.2257e+07	1.22014e+07	1.58699e+07	1.42784e+07	4.66071e+06	4.99916e+06	1.02129e+07	9.18655e+06	1.047	0.00256108	0.0148569
lys-met		peptides	210825	319708	172858	218370	91072.7	64114.1	163223	352675	191236	203841	113170	335779	88443.7	55358.5	104687	126106	1.25277	0.000451764	0.00366524
Lys-phe		peptides	177111	378633	162052	266717	161629	41687.8	159815	300332	301384	461586	306997	388430	128988	89352.9	150577	204141	1.25936	0.00393025	0.0209644
Lys-Pro		peptides	2.39908e+06	2.17929e+06	1.25917e+06	1.39569e+06	624864	646323	467113	1.12943e+06	2.01089e+06	2.16464e+06	1.4236e+06	1.56989e+06	351017	185073	710418	544876	1.84254	0.000120868	0.00130718
lys-thr		peptides	529791	959066	682895	495353	111102	82003.2	149791	756827	564855	555305	473927	316221	59984.3	26282.5	80319.5	48276.4	3.01679	1.29101e-05	0.000256827
lys-tyr		peptides	5.31168e+06	7.34634e+06	5.77609e+06	5.71039e+06	2.88493e+06	2.6951e+06	3.24013e+06	4.91595e+06	6.51561e+06	6.70866e+06	4.39619e+06	6.06951e+06	1.67658e+06	1.59657e+06	3.3793e+06	2.13014e+06	1.26028	9.65642e-05	0.00110184
LYSINOALANINE, (S,R)-		peptides	1.58568e+06	3.75056e+06	820004	539875	566295	416750	637133	1.88875e+06	1.87784e+06	1.65697e+06	454660	1.15385e+06	662306	401511	265337	381832	1.47102	0.00174593	0.0109111
Lysylvaline		peptides	642138	1.16744e+06	789628	738638	209304	49404.4	20004.6	839057	20603.1	633904	678818	598168	190063	127692	22547.1	180416	2.6487	0.00556128	0.0275024
met-lys		peptides	482705	827695	786567	805747	215963	158926	428865	632854	726425	936852	1.06523e+06	769768	221478	118578	340737	309682	1.69603	0.000185153	0.00183208
Methyl alpha-aspartylphenylalaninate		peptides	2.09033e+06	1.98799e+06	2.47174e+06	2.04685e+06	909189	1.35282e+06	1.46699e+06	3.35661e+06	3.347e+06	1.41844e+06	1.9704e+06	1.13614e+06	1.87793e+06	1.25203e+06	1.5551e+06	1.33702e+06	0.612495	0.0113022	0.0472958
MFCD00025555		peptides	672160	1.8333e+06	1.52096e+06	1.18196e+06	713025	409522	802771	1.40138e+06	2.29794e+06	2.44132e+06	1.69086e+06	1.19799e+06	436594	407836	452452	765547	1.44434	5.71519e-05	0.000744542
N-(1-Azepanylcarbonyl)-L-leucyl-D-tryptophyl-D-tryptophan		peptides	824040	1.20428e+06	1.07846e+06	852791	345164	227932	403078	1.03446e+06	1.2514e+06	1.72798e+06	700260	746305	238408	152194	288110	269713	1.9317	1.14969e-06	5.20053e-05
N-(2-Amino-3-hydroxybutanoyl)glutamine		peptides	9.59372e+06	1.36638e+07	1.38318e+07	7.00856e+06	5.591e+06	5.12403e+06	7.49434e+06	1.4342e+07	1.17799e+07	1.68517e+07	1.51421e+07	1.34757e+07	4.35546e+06	3.39532e+06	6.11959e+06	7.24385e+06	1.19913	5.00707e-05	0.000671478
N-(2-Amino-3-hydroxypropanoyl)glutamine		peptides	2.1696e+06	6.01348e+06	1.64152e+06	1.44225e+06	921157	861158	1.45612e+06	3.62804e+06	2.90717e+06	3.2403e+06	1.37638e+06	2.09313e+06	1.16677e+06	803750	754562	963011	1.33494	0.000290573	0.00256167
N-(2-Amino-3-methylbutanoyl)glutamine		peptides	2.87789e+06	1.22028e+07	6.78793e+06	5.26807e+06	2.26599e+06	2.30691e+06	3.49001e+06	8.49534e+06	7.63692e+06	9.28044e+06	6.77932e+06	6.03787e+06	981128	692730	2.8904e+06	3.80928e+06	1.75154	0.00165171	0.0104367
N-(2-Amino-4-methylpentanoyl)glutamine		peptides	237700	1.45028e+06	390137	344410	187271	220869	221066	659972	344095	619993	552323	433378	148057	96356	173576	132608	1.58485	0.000141371	0.00147034
N-methyl-4-dimethylalyltryptophan		peptides	689214	1.2202e+06	1.03976e+06	341106	258982	251599	82706.2	529148	1.05084e+06	746212	220171	145908	106456	69443	163208	77739.4	2.10192	0.000519331	0.00409395
phe-asn		peptides	251766	207419	305656	284781	111582	106715	156225	485318	264927	277993	358568	164373	94109.7	119353	78761.9	169399	1.25816	3.32041e-05	0.000494763
Phe-his		peptides	364523	1.30428e+06	1.01154e+06	751830	646990	518454	403667	1.20614e+06	903251	2.08212e+06	873891	1.38097e+06	168003	310992	479169	535776	1.29905	0.00198187	0.0120103
Phenylalanylalanine		peptides	2.7048e+06	3.50857e+06	3.75112e+06	2.19685e+06	1.50435e+06	583488	917059	2.90402e+06	2.33117e+06	2.88012e+06	2.20969e+06	1.45082e+06	1.05284e+06	605086	909586	1.08562e+06	1.50192	2.71971e-05	0.000428205
Phenylalanylarginine		peptides	2.00394e+06	1.6268e+07	8.5795e+06	4.93318e+06	5.11579e+06	2.72899e+06	9.00745e+06	2.86291e+06	1.16158e+07	1.86739e+07	6.97488e+06	1.73382e+07	1.78516e+06	1.60963e+06	1.11813e+06	6.2685e+06	1.34332	0.0361344	0.110695
pro-gln		peptides	6.07731e+06	1.04728e+07	5.63028e+06	4.0633e+06	3.16454e+06	3.1041e+06	3.0138e+06	8.37436e+06	6.63434e+06	7.75282e+06	3.9604e+06	6.33907e+06	3.50742e+06	2.20384e+06	3.06199e+06	2.35153e+06	1.03339	1.37405e-06	0.000101766
Pro-Lys		peptides	795048	1.59038e+06	736252	751653	416189	222480	380700	1.03079e+06	1.10122e+06	925244	652804	590246	360297	220529	366535	250718	1.50114	5.5078e-06	0.000144996
Prolylglycine		peptides	617564	1.34621e+06	926640	596929	797558	434613	218143	1.04189e+06	1.00962e+06	1.345e+06	777001	761400	333258	399653	604050	441720	1.06692	0.0023225	0.0136818
Prolylleucine		peptides	413076	1.32187e+06	396384	354733	240887	174152	149158	691835	1.12336e+06	449119	253642	428968	112751	161997	240773	185913	1.57517	0.000200412	0.00193766
pyroglutamylglycine		peptides	130760	493525	114872	146366	74803.9	20686.7	64754.8	146745	734275	755660	193137	140849	28939.8	47601.7	112259	129998	2.05265	0.00161513	0.010251
S-glutathionyl-L-cysteine		peptides	4.55935e+06	5.48612e+06	3.49211e+06	4.12592e+06	1.21498e+07	1.17795e+07	6.81521e+06	4.21555e+06	6.90421e+06	8.1079e+06	2.87486e+06	7.13331e+06	1.17664e+07	9.10198e+06	4.61609e+06	4.579e+06	-0.706834	0.0323986	0.102444
ser-arg		peptides	1.61247e+07	3.36926e+07	1.892e+07	1.91316e+07	6.75629e+06	4.28447e+06	8.70192e+06	2.1088e+07	2.72074e+07	2.33295e+07	1.84264e+07	1.41767e+07	6.74321e+06	3.46825e+06	5.96305e+06	5.57656e+06	1.85781	1.40783e-06	6.04204e-05
ser-gln		peptides	9.57987e+06	1.94779e+07	1.19779e+07	8.7996e+06	4.04067e+06	2.96385e+06	6.24874e+06	1.41492e+07	1.28057e+07	1.44143e+07	8.78661e+06	6.43726e+06	4.12819e+06	3.09194e+06	2.72774e+06	3.37518e+06	1.62113	4.20979e-06	0.00012118
Ser-Glu		peptides	655101	1.60819e+06	526241	582720	688882	243405	426220	1.0999e+06	941323	1.1962e+06	555674	451432	405696	253152	441626	249297	1.09908	0.00265902	0.0152773
ser-his		peptides	3.44707e+06	6.82992e+06	4.83539e+06	4.60163e+06	2.18777e+06	1.36899e+06	1.98752e+06	4.74064e+06	3.73255e+06	4.03851e+06	3.77475e+06	3.69136e+06	1.7946e+06	1.23982e+06	2.05629e+06	1.68695e+06	1.32146	1.05005e-06	4.83355e-05
Ser-Ser		peptides	3.6582e+06	7.12042e+06	4.53326e+06	3.67155e+06	1.80918e+06	1.08439e+06	1.88896e+06	5.6019e+06	4.58026e+06	5.12156e+06	3.65109e+06	3.35168e+06	1.49156e+06	1.4929e+06	1.02307e+06	1.2851e+06	1.66544	2.64094e-07	1.92115e-05
ser-thr		peptides	973649	2.41071e+06	1.04139e+06	1.23991e+06	666052	678921	639045	1.49947e+06	1.27972e+06	1.50497e+06	1.07019e+06	848814	465412	543449	532735	438713	1.1711	1.67102e-05	0.00030274
ser-trp		peptides	654502	2.08017e+06	1.00108e+06	1.13641e+06	394862	292312	519435	950677	1.15695e+06	1.32996e+06	1.32524e+06	1.31554e+06	321648	255214	620713	478727	1.56555	1.58164e-05	0.000293623
Seryl-4-hydroxyproline		peptides	1.64406e+06	4.62374e+06	1.19344e+06	1.29374e+06	1.24757e+06	808703	1.08147e+06	2.76711e+06	2.2115e+06	2.44203e+06	635973	1.35176e+06	884575	724977	758032	674512	1.01588	0.00650174	0.0309063
Seryltyrosine		peptides	553179	1.02691e+06	891519	819539	442978	285036	462979	978725	935683	1.36161e+06	623838	738318	342706	284319	286254	362948	1.30195	2.78969e-06	9.48509e-05
thr-arg		peptides	4.3489e+06	1.0809e+07	4.24774e+06	4.9217e+06	2.36366e+06	893005	3.62865e+06	5.47049e+06	6.05648e+06	4.84389e+06	6.04217e+06	6.47443e+06	2.4922e+06	1.59842e+06	1.58748e+06	2.15258e+06	1.54859	0.000267547	0.00239386
Thr-Gly		peptides	2.20301e+06	6.23102e+06	3.79566e+06	1.77428e+06	1.50802e+06	655128	1.65565e+06	3.64633e+06	3.66402e+06	3.73611e+06	2.01095e+06	2.17821e+06	976380	616027	905490	862408	1.64355	5.7136e-05	0.000744542
thr-lys		peptides	1.89397e+06	2.47221e+06	3.82703e+06	1.43443e+06	2.64989e+06	1.99625e+06	1.39544e+06	2.33561e+06	2.76356e+06	2.9707e+06	1.89298e+06	2.54031e+06	1.35471e+06	1.63692e+06	1.36859e+06	1.18899e+06	0.569158	0.015584	0.0603354
Threonylglutamine		peptides	4.1853e+06	7.79025e+06	5.51433e+06	5.55138e+06	3.21155e+06	1.533e+06	2.52075e+06	5.85532e+06	7.70599e+06	8.59628e+06	5.67705e+06	4.37918e+06	1.99744e+06	1.17972e+06	1.95778e+06	1.81409e+06	1.62065	1.04833e-05	0.000224975
Threonylleucine		peptides	1.05699e+06	3.58261e+06	1.13025e+06	1.3818e+06	751912	406498	1.28335e+06	2.92199e+06	2.02578e+06	3.07252e+06	2.52068e+06	1.09359e+06	439188	298531	433622	715456	1.76526	0.000269989	0.00241192
threonylphenylalanine		peptides	502860	1.00728e+06	685611	665515	421693	301238	457558	785013	673560	884123	690411	518940	288104	197311	213945	220591	1.28544	0.000114385	0.00125373
Threonylserine		peptides	1.32633e+06	3.19483e+06	1.48667e+06	829277	884025	522703	859961	1.93763e+06	2.12029e+06	2.02422e+06	800142	1.39666e+06	741826	563637	551231	653211	1.20282	0.000362757	0.00306756
tyr-his		peptides	1.55836e+06	2.65995e+06	2.02266e+06	1.95115e+06	1.30755e+06	923060	934171	2.0959e+06	1.84619e+06	3.31963e+06	2.56947e+06	2.31318e+06	463341	707223	938053	1.45474e+06	1.28409	0.000364014	0.0030759
tyr-thr		peptides	242534	480100	410300	363629	174308	106471	117259	450702	381450	540608	426682	373520	171056	69834	95913.9	135990	1.74537	6.71901e-06	0.000162958
val-arg		peptides	5.09169e+06	1.55401e+07	1.01305e+07	7.55309e+06	2.3978e+06	1.68228e+06	4.18222e+06	1.09426e+07	9.37039e+06	9.98722e+06	1.01648e+07	8.656e+06	1.88838e+06	1.17672e+06	2.41322e+06	2.458e+06	2.11096	5.36568e-06	0.000141582
val-his		peptides	588389	1.46348e+06	650915	645588	379836	177469	338768	928199	832693	891975	733547	553605	303268	195122	216203	208735	1.63315	4.36588e-06	0.000123491
Val-lys		peptides	4.11403e+06	1.04993e+07	6.3317e+06	4.79865e+06	1.5389e+06	1.22534e+06	2.85164e+06	6.26152e+06	8.18894e+06	5.2195e+06	4.47469e+06	4.10306e+06	2.57105e+06	993281	1.22735e+06	1.29563e+06	1.87787	1.90147e-05	0.000333974
Val-Met		peptides	235326	926974	511993	480691	199891	95062	268130	693089	512471	921356	457577	488188	142960	99271	118908	116956	1.95808	1.06286e-05	0.000225616
val-phe		peptides	247648	290171	581348	494649	385084	232397	254669	320884	208845	612787	652904	501702	125636	163831	269699	161306	0.913254	0.0076353	0.0351088
Valylglutamine		peptides	968011	2.92476e+06	1.93027e+06	1.52712e+06	494181	371369	1.10391e+06	1.97643e+06	1.74151e+06	2.04213e+06	2.04156e+06	1.51438e+06	496840	271576	621425	631130	1.76841	8.68485e-05	0.00101537
Valylvaline		peptides	1.31222e+06	3.9453e+06	1.87055e+06	2.30492e+06	1.23378e+06	686592	2.07489e+06	2.53415e+06	2.45205e+06	3.00877e+06	3.53077e+06	2.05936e+06	858911	549689	900136	952811	1.35533	0.000542731	0.00425781
2-Acetamido-2-deoxy-3-O-(6-deoxy-alpha-L-galactopyranosyl)-D-glucose		sugars	582724	2.52675e+06	2.26413e+06	312008	164148	202733	86099.1	1.5764e+06	1.85641e+06	1.72234e+06	615386	471713	91018.7	79782.1	93073.4	76206.3	3.30904	4.89123e-06	0.00013275
3-O-(3-Methylbutanoyl)-beta-D-fructofuranosyl 2-O-acetyl-3-O-dodecanoyl-alpha-D-glucopyranoside		sugars	1.81825e+06	1.39956e+06	964923	1.34905e+06	1.9369e+06	3.28357e+06	2.41407e+06	1.6103e+06	2.27555e+06	2.32522e+06	1.95318e+06	2.05331e+06	1.85635e+06	1.80188e+06	2.85806e+06	2.35495e+06	-0.446671	0.0305178	0.0981164
D-(+)-Maltose		sugars	798634	1.47908e+06	995453	657812	1.67916e+06	3.43456e+06	2.82557e+06	924118	658049	1.64123e+06	1.00674e+06	964520	1.79348e+06	2.45426e+06	1.9438e+07	3.10724e+06	-1.77204	0.00670575	0.0316124
D-Arabinonate		sugars	838272	1.05501e+06	859655	594000	1.79962e+06	1.22695e+06	1.13165e+06	681477	865466	1.41273e+06	387271	979400	1.30027e+06	1.70822e+06	996525	890050	-0.640571	0.0139188	0.0551863
D-Galactosyl-3-N-acetyl-beta-D-galactosamine		sugars	506534	2.05806e+06	654106	634833	413852	242241	678123	806626	555660	984969	391429	515783	432190	318503	263364	310394	0.95713	0.00702175	0.0328037
N-[(2S,3R,4E)-1-{[2-Acetamido-2-deoxy-beta-D-galactopyranosyl-(1->4)-beta-D-galactopyranosyl-(1->4)-beta-D-glucopyranosyl]oxy}-3-hydroxy-4-octadecen-2-yl]icosanamide		sugars	1.75589e+06	1.87856e+06	539070	526377	3.6655e+06	2.71391e+06	2.98449e+06	1.71293e+06	2.73052e+06	2.85289e+06	662185	2.33994e+06	3.3211e+06	3.23202e+06	1.90191e+06	2.65463e+06	-1.04677	0.0141822	0.0559776
N-Acetyl-beta-D-glucosaminylamine		sugars	374739	1.10509e+06	655555	681539	388542	232184	369070	833284	747172	793105	309492	453243	289114	143792	211811	170007	1.34332	0.000366101	0.00308668
N-Acetyl-D-galactosamine 4-sulfate		sugars	3.86003e+06	1.07518e+06	1.52379e+06	1.72491e+06	5.40452e+06	3.67362e+06	5.71236e+06	3.3254e+06	2.30043e+06	2.91541e+06	1.24449e+06	6.05646e+06	4.62893e+06	3.92109e+06	1.62569e+06	4.2689e+06	-0.767255	0.0498777	0.137002
13-hydroxy-alpha-tocopherol		vitamins and derivatives	1.80558e+07	9.51334e+06	1.41517e+07	1.07349e+07	8.62084e+06	4.59175e+06	3.39185e+06	1.61984e+07	9.78258e+06	1.35326e+07	3.1747e+06	4.16983e+06	3.62542e+06	2.32789e+06	3.66397e+06	1.94202e+06	1.41996	0.00269464	0.015412
2-amino-6-hydroxymethyl-7,7-dimethyl-7,8-dihydropteridin-4-one		vitamins and derivatives	2.05788e+06	2.21505e+06	2.55971e+06	1.21964e+06	446131	378830	566457	2.75989e+06	1.63527e+06	2.39947e+06	1.21442e+06	1.60186e+06	224566	172483	332653	248984	2.58118	1.40529e-06	6.04204e-05
4-Amino-5-hydroxymethyl-2-methylpyrimidine		vitamins and derivatives	2.95728e+06	1.23166e+06	2.83046e+06	3.31879e+06	1.27823e+06	1.56622e+06	1.06844e+06	2.04859e+06	3.36827e+06	2.58459e+06	2.27235e+06	2.35952e+06	1.11098e+06	851854	1.49123e+06	675618	1.15042	0.000163741	0.00164884
Choline		vitamins and derivatives	1.74908e+06	3.38556e+06	2.11337e+06	1.9081e+06	2.0657e+06	1.34289e+06	1.45689e+06	1.74982e+06	2.4636e+06	3.131e+06	1.55262e+06	2.03992e+06	618687	1.01916e+06	2.10224e+06	1.35595e+06	0.701931	0.0245583	0.0841166
L-Threonicacid		vitamins and derivatives	6.54444e+06	7.27699e+06	6.13926e+06	4.75327e+06	7.97903e+06	1.18634e+07	1.24839e+07	5.18596e+06	8.96308e+06	5.26674e+06	2.59275e+06	9.86838e+06	9.2282e+06	9.55543e+06	1.13063e+07	1.08234e+07	-0.810534	0.00253509	0.0147467
Orotic acid		vitamins and derivatives	130053	142949	122914	61938.1	492179	297975	139780	168738	317503	291595	56442.8	121825	539449	745070	323647	229190	-1.36051	0.00620362	0.0298453
