# Supplementary material for: Acquired miR-142 deficit in leukemic stem cells suffices to drive chronic myeloid leukemia into blast crisis
Source: Nat Commun. 2023 Sep 1;14:5325. doi: 10.1038/s41467-023-41167-z (PMC10474062; doi:10.1038/s41467-023-41167-z)
Supplement: Supplementary file 7 — Source Data [file 41467_2023_41167_MOESM7_ESM.xlsx]

## Sheet: Fig. 1a
	miR-142-3p/RNU44 (fold) in MNCs from					miR-142-3p/RNU44 (fold) in CD34+ cells from					miR-142-3p/RNU44 (fold) in CD34+CD38- cells from
		Normal	CP CML	BC CML			Normal	CP CML	BC CML			Normal	CP CML	BC CML
	Sample 1	14.688	7.34279	1.82891		Sample 1	0.453476	0.431798	0.18452		Sample 1	0.058814	0.132687	0.0568
	Sample 2	16.7717	8.91618	1.68625		Sample 2	0.452132	0.617393	0.176014		Sample 2	0.096956	0.134045	0.0544
	Sample 3	14.9354	7.69906	1.30059		Sample 3	0.180806	0.677154	0.137787		Sample 3	0.19055	0.231579	0.0494
	Sample 4	18.9362	7.25075	1.1648		Sample 4	0.184405	0.779032	0.136246		Sample 4	0.13654	0.247163	0.0475
	Sample 5	12.2261	14.8689	0.805814		Sample 5	0.954272	0.474946	0.782198		Sample 5	0.369888	0.226677	0.0551
	Sample 6	13.7673	15.5868	0.781273		Sample 6	0.910038	0.505885	0.783715		Sample 6	0.320246	0.199168	0.0557
	Sample 7	13.7643	12.8448			Sample 7	0.812945	0.323934	0.196299		Sample 7	0.171357	0.229249
	Sample 8	16.9979	15.4499			Sample 8	0.882168	0.30585	0.194252		Sample 8	0.278549	0.244126
	Sample 9	12.8204	7.19948			Sample 9	0.394078	1.58016	0.386622		Sample 9		0.1683
	Sample 10	10.3671	7.26936			Sample 10	0.420108	1.62751	0.419565		Sample 10		0.1823
	Sample 11	16.2314	14.5469			Sample 11	0.838675	0.426091
	Sample 12	9.82786	13.3894			Sample 12	0.655983	0.468816
	Sample 13	18.5777	0.282881			Sample 13	0.270874	0.676511
	Sample 14	14.3723	0.322855			Sample 14	0.248358	0.593971
	Sample 15	0.819365	6.00734			Sample 15	1.89366	0.613986
	Sample 16	0.595255	5.22806			Sample 16	1.83442	0.716023
	Sample 17	3.43794	4.22647			Sample 17	0.415873	0.572784
	Sample 18	3.51109	5.35474			Sample 18	0.554957	0.553659
	Sample 19	3.41502	5.0112			Sample 19	1.52029	0.230747
	Sample 20	2.95596	4.36284			Sample 20	1.45597	0.283882
	Sample 21	3.5237	5.78551			Sample 21	0.822874	1.32842
	Sample 22	3.90898	5.33025			Sample 22	0.827238	1.36525
	Sample 23	3.947	1.18469			Sample 23	0.860497	0.394426
	Sample 24	4.1407	1.04954			Sample 24	0.932008	0.330177
	Sample 25	0.051201	1.6421			Sample 25	0.837115	0.48281
	Sample 26	0.067124	1.17956			Sample 26	0.794983	0.502903
	Sample 27	3.31071	5.58538			Sample 27	0.235756
	Sample 28	2.72163	5.08746			Sample 28	0.216
	Sample 29		23.362			Sample 29	0.604338
	Sample 30		17.2356			Sample 30	0.659051
	Sample 31		12.0751			Sample 31	0.27861
	Sample 32		11.5735			Sample 32	0.26094
	Sample 33		23.1837			Sample 33	0.347842
	Sample 34		31.0987			Sample 34	0.428122
						Sample 35	0.34617
						Sample 36	0.321282
						Sample 37	0.165656
						Sample 38	0.1654
						Sample 39	0.686527
						Sample 40	0.674329
						Sample 41	0.150182
						Sample 42	0.140618

## Sheet: Fig. 1b
			miR-142-3p/sno234 (fold) in BM MNCs				miR-142-5p/sno234 (fold) in BM MNCs
		Mouse strain	miR-142+/+	miR-142-/-		Mouse strain	miR-142+/+	miR-142-/-
		mouse 1	3.3077	0.3563		mouse 1	0.0698	0.0045
		mouse 2	3.3007	0.3588		mouse 2	0.059	0.003
		mouse 3	4.4614	0.2616		mouse 3	0.403	0.0015
		mouse 4	4.5775	0.2676		mouse 4	0.3973	0.0026
		mouse 5	4.1025	0.1434		mouse 5	0.4013	0.0022
		mouse 6	3.9252	0.1354		mouse 6	0.3797	0.0028
		mouse 7	3.7645	0.1537		mouse 7	0.3776	0.0016
		mouse 8	2.6649	0.1461		mouse 8	0.3628	0.0013
		mouse 9	3.7975	0.1651		mouse 9	0.3428	0.003
		mouse 10	3.5076	0.1605		mouse 10	0.3251	0.0021
		mouse 11	2.9779	0.5101		mouse 11	0.2479	0.0114
		mouse 12	3.0819	0.5697		mouse 12	0.2614	0.0111

## Sheet: Fig. 1d
	mouse strain		WBC counts (x106/ml)
	miR-142+/+ B/A	weeks after BCR-ABL induction	mouse 1	mouse 2	mouse 3	mouse 4	mouse 5	mouse 6	mouse 7	mouse 8	mouse 9	mouse 10	mouse 11	mouse 12	mouse 13	mouse 14	mouse 15
		2	2.99	5.79	7.1	8.69	9.71	5.96	7.54	9.82	11.6	10.56	7.17	8.14	10.97	4.31	8.44
		4	5.27	10.44	16.91	10.96	9.54	12.5	9.59	10.51	9.87	3.61	8.96	19.39	12.24	10.39	18.5
		6	17.22	17.42	14.2	89.12	91.11	15.09	5.51	16.49	24.18	46.53	16.51
	miR-142+/- B/A		mouse 1	mouse 2	mouse 3	mouse 4	mouse 5	mouse 6	mouse 7	mouse 8	mouse 9	mouse 10	mouse 11	mouse 12	mouse 13	mouse 14	mouse 15
		2	12.65	5.88	3.58	11.69	13.22	8.25	7.64	5.43	8.8	7.48	7.43	9.11	10.13
		4	9.37	10.86	19.11	13.88	9	6.57	33.57	24.24	8.86	7.42	13.38
		6	42.95	145.14	45.11	34.94	25.88	68.06	9.74	128.26	72.41	114.17
	miR-142-/- B/A		mouse 1	mouse 2	mouse 3	mouse 4	mouse 5	mouse 6	mouse 7	mouse 8	mouse 9	mouse 10	mouse 11	mouse 12	mouse 13	mouse 14	mouse 15	mouse 16	mouse 17	mouse 18	mouse 19	mouse 20
		2	5.16	12.8	6.97	3.61	5.02	5.7	5.62	7.36	3.98	2.95	11.02	21	13.16	8.42	7.08	30.56	19.68	27.08	5.54	4.92
		4	10.84	10.15	4.65	8.11	23.89	24.09	5.63	53.34	9.33	6.04	5.98	124.42	44.6	25.78	8.66	27.58
		6	18.07	97.47	141.18	4.66	100.05	61.18	172.09	15.04	33.2	108.31	14.12	22.64	69.44	56.65	18.5

## Sheet: Fig. 1e
		% of blasts in PB MNCs					% of LSK in PB MNCs
	mouse strain	miR-142+/+ B/A	miR-142+/- B/A	miR-142-/- B/A		mouse strain	miR-142+/+ B/A	miR-142+/- B/A	miR-142-/- B/A
	mouse 1	0	0.9	6.3		mouse 1	0.0728	0.106	1.0868
	mouse 2	0	1.5	4.2		mouse 2	0.0309	0.0927	1.43
	mouse 3	0	2.6	5.5		mouse 3	0.028	0.118	0.48
	mouse 4	0	1.1	3.9		mouse 4	0.0303	0.1188	1.19
						mouse 5	0.0201	0.0804	2.2
						mouse 6	0.0477	0.0696	1.3
						mouse 7	0.0238	0.9425	0.5
						mouse 8	0.0291	0.2995	0.8
						mouse 9	0.0451	0.0999	1.2
						mouse 10	0.0084	0.0784	1.6
						mouse 11	0	0.0706	0.7
						mouse 12	0.023	0.0558	0.68
						mouse 13	0	0.0493	1.43
						mouse 14	0.0207	0.065	0.48
						mouse 15	0.0272	0.1115	1.19
						mouse 16	0.0384	0.1044	1.008
						mouse 17	0.0097	0.045	1.9952
						mouse 18	0.0188	0.0572	1.6182
						mouse 19		0.0402	1.3299
						mouse 20		0.1504	1.3296
						mouse 21		0.0346	1.1623
						mouse 22		0.0704	1.8675
						mouse 23		0.6765	1.1016
						mouse 24		0.6048	1.1565
						mouse 25		0.68	1.512
						mouse 26			2.8704
						mouse 27			1.2915

## Sheet: Fig. 1f
			% of blasts in BM MNCs					% of LSK in BM MNCs
		mouse strain	miR-142+/+ B/A	miR-142+/-B/A	miR-142-/- B/A		mouse strain	miR-142+/+ B/A	miR-142+/- B/A	miR-142-/- B/A
		mouse 1	0	2.5	18		mouse 1	1.2179	1.35	1.7378
		mouse 2	0	3.8	6		mouse 2	0.6957	1.12	2.2114
		mouse 3	0	4.2	9.5		mouse 3	0.5674	1.32	1.536
		mouse 4	0	1.6	10.5		mouse 4	0.4203	0.96	2.4043
							mouse 5	1.3932	1.64	3.2843
							mouse 6	1.8564	2.13	3.6467
							mouse 7	0.729	1.84	2.9656

## Sheet: Fig. 1g
		Weight (g) of spleen					% of LSK in spleen
	mouse strain	miR-142+/+ B/A	miR-142+/- B/A	miR-142-/- B/A		mouse strain	miR-142+/+ B/A	miR-142+/- B/A	miR-142-/- B/A
	mouse 1	0.275	0.357	0.647		mouse 1	0.63	0.86	1.04
	mouse 2	0.31	0.394	0.727		mouse 2	0.7	0.95	1.1
	mouse 3	0.098	0.255	0.581		mouse 3	0.12	0.37	1.06
	mouse 4	0.096	0.319	0.592		mouse 4	0.16	0.53	1.02
	mouse 5	0.1688	0.458	0.5498		mouse 5	0.28	0.42	1.23
	mouse 6	0.1627		0.6242		mouse 6	0.35	0.68	1.28
	mouse 7	0.3034		0.5007		mouse 7	0.49	0.59	1.16
	mouse 8	0.2217		0.6292		mouse 8	0.57	0.74	1.59
	mouse 9	0.2586		0.5562
	mouse 10	0.1888
	mouse 11	0.2316

## Sheet: Fig. 1h
			Mouse strain		Survival days
			miR-142+/+ B/A
				mouse 1	54
				mouse 2	55
				mouse 3	55
				mouse 4	50
				mouse 5	54
				mouse 6	54
				mouse 7	34
				mouse 8	35
				mouse 9	58
				mouse 10	62
				mouse 11	68
				mouse 12	55
				mouse 13	42
				mouse 14	41
				mouse 15	41
				mouse 16	41
				mouse 17	41
				mouse 18	61
				mouse 19	63
				mouse 20	60
				mouse 21	58
				mouse 22	49
				mouse 23	63
				mouse 24	63
				mouse 25	61
			miR-142+/- B/A
				mouse 1	33
				mouse 2	45
				mouse 3	50
				mouse 4	46
				mouse 5	46
				mouse 6	32
				mouse 7	28
				mouse 8	27
				mouse 9	56
				mouse 10	59
			miR-142-/- B/A
				mouse 1	35
				mouse 2	17
				mouse 3	17
				mouse 4	21
				mouse 5	21
				mouse 6	21
				mouse 7	32
				mouse 8	39
				mouse 9	39
				mouse 10	39
				mouse 11	41
				mouse 12	26
				mouse 13	45
				mouse 14	44
				mouse 15	18
				mouse 16	25
				mouse 17	44

## Sheet: Fig. 2b
		WBC counts (x106/ml)				% of CD45.2+ in PB			Survival of recipient mice
	LSK phenotype	miR-142+/+ B/A	miR-142-/- B/A		LSK phenotype	miR-142+/+ B/A	miR-142-/- B/A
	mouse 1	1.28	1.08		mouse 1	55.5	77.8		Donor LSK phenotype
	mouse 2	1.29	5.55		mouse 2	69	61.4		miR-142-/- B/A	recipient mice	Days
	mouse 3	2.37	26.08		mouse 3	59	89.3			mouse 1	33
	mouse 4	0.85	7.39		mouse 4	41.8	78.4			mouse 2	43
	mouse 5	3.58	0.76		mouse 5	74.8	63.8			mouse 3	27
	mouse 6	2.45	61.36		mouse 6	74	92.4			mouse 4	30
	mouse 7	0.86	6.46		mouse 7	42.1	78.1			mouse 5	41
	mouse 8	1.1	6.1		mouse 8	64	85.1			mouse 6	43
	mouse 9	1.63	2.94		mouse 9	42.9	75.2			mouse 7	43
	mouse 10	2.26	6.51		mouse 10	54.5	76			mouse 8	37
	mouse 11	4.8	36.5							mouse 9	alive after monitoring 50 days
										mouse 10	alive after monitoring 50 days
									miR-142+/+ B/A
										mouse 1	alive after monitoring 50 days
										mouse 2	alive after monitoring 50 days
										mouse 3	alive after monitoring 50 days
										mouse 4	alive after monitoring 50 days
										mouse 5	alive after monitoring 50 days
										mouse 6	alive after monitoring 50 days
										mouse 7	alive after monitoring 50 days
										mouse 8	alive after monitoring 50 days
										mouse 9	alive after monitoring 50 days
										mouse 10	alive after monitoring 50 days

## Sheet: Fig. 2c
	% of CD45.2+ in PB					Survival of recipient mice
		Donor	recipient	Engraftment			Donor cells	recipient mice	Survival days
	Group 1	miR-142-/- B/A LSK	mouse 1	77.8		Group 1	miR-142-/- B/A LSK	mouse 1	28
			mouse 2	61.4				mouse 2	37
			mouse 3	89.3				mouse 3	42
			mouse 4	78.4				mouse 4	42
			mouse 5	63.8				mouse 5	30
			mouse 6	92.4				mouse 6	40
			mouse 7	78.1				mouse 7	43
			mouse 8	85.1				mouse 8	43
			mouse 9	75.2				mouse 9	43
			mouse 10	76				mouse 10	53
	Group 2	miR-142-/- B/A GMP	mouse 1	0		Group 2	miR-142-/- B/A GMP	mouse 1	alive after monitoring 100 days
			mouse 2	0				mouse 2	alive after monitoring 100 days
			mouse 3	0				mouse 3	alive after monitoring 100 days
			mouse 4	0				mouse 4	alive after monitoring 100 days
			mouse 5	0				mouse 5	alive after monitoring 100 days
			mouse 6	0				mouse 6	alive after monitoring 100 days
			mouse 7	0				mouse 7	alive after monitoring 100 days
			mouse 8	0				mouse 8	alive after monitoring 100 days
			mouse 9	0				mouse 9	alive after monitoring 100 days
			mouse 10	0				mouse 10	alive after monitoring 100 days
	Group 3	miR-142+/+ B/A LSK	mouse 1	55.5		Group 3	miR-142+/+ B/A LSK	mouse 1	55
			mouse 2	69				mouse 2	57
			mouse 3	59				mouse 3	59
			mouse 4	41.8				mouse 4	60
			mouse 5	74.8				mouse 5	85
			mouse 6	74				mouse 6	95
			mouse 7	42.1				mouse 7	78
			mouse 8	64				mouse 8	69
			mouse 9	42.9				mouse 9	alive after monitoring 100 days
			mouse 10	54.5				mouse 10	alive after monitoring 100 days
	Group 4	miR-142+/+ B/A GMP	mouse 1	0		Group 4	miR-142+/+ B/A GMP	mouse 1	alive after monitoring 100 days
			mouse 2	0				mouse 2	alive after monitoring 100 days
			mouse 3	0				mouse 3	alive after monitoring 100 days
			mouse 4	0				mouse 4	alive after monitoring 100 days
			mouse 5	0				mouse 5	alive after monitoring 100 days
			mouse 6	0				mouse 6	alive after monitoring 100 days
			mouse 7	0				mouse 7	alive after monitoring 100 days
			mouse 8	0				mouse 8	alive after monitoring 100 days
			mouse 9	0				mouse 9	alive after monitoring 100 days
			mouse 10	0				mouse 10	alive after monitoring 100 days

## Sheet: Fig. 2e
			% of CD45.2+ in PB						Survival of recipient mice
			Donor phenotype						Donor phenotype
		Group 1	miR-142+/+ B/A	recipient	Engraftment			Group 1	miR-142+/+ B/A	recipient	Survival days
				mouse 1	34.5					mouse 1	55
				mouse 2	16.8					mouse 2	57
				mouse 3	24.3					mouse 3	59
				mouse 4	8					mouse 4	60
				mouse 5	12					mouse 5	alive after monitoring 60 days
				mouse 6	11.4					mouse 6	alive after monitoring 60 days
				mouse 7	20					mouse 7	alive after monitoring 60 days
				mouse 8	5.4					mouse 8	alive after monitoring 60 days
				mouse 9	24.3					mouse 9	alive after monitoring 60 days
				mouse 10	3.4					mouse 10	alive after monitoring 60 days
		Group 2	miR-142+/- B/A					Group 2	miR-142+/- B/A
				mouse 1	79.9					mouse 1	35
				mouse 2	19					mouse 2	42
				mouse 3	60.8					mouse 3	43
				mouse 4	69					mouse 4	44
				mouse 5	43.9					mouse 5	50
				mouse 6	82.2					mouse 6	46
				mouse 7	59.3					mouse 7	50
				mouse 8	48					mouse 8	55
				mouse 9	3.5					mouse 9	alive after monitoring 60 days
				mouse 10	40.1					mouse 10	alive after monitoring 60 days
		Group 3	miR-142-/- B/A					Group 3	miR-142-/- B/A
				mouse 1	81.7					mouse 1	28
				mouse 2	61.4					mouse 2	37
				mouse 3	89.3					mouse 3	42
				mouse 4	78.4					mouse 4	42
				mouse 5	63.8					mouse 5	30
				mouse 6	92.4					mouse 6	40
				mouse 7	78.1					mouse 7	43
				mouse 8	85.1					mouse 8	43
				mouse 9	75.2					mouse 9	43
				mouse 10	76					mouse 10	53

[truncated: 76 more sheets: Fig. 2h, Fig. 3e, Fig. 3f, Fig. 3g, Fig. 3h, Fig. 3i, Fig. 4b, Fig. 4c, Fig. 5a, Fig. 5b, Fig. 5c, Fig. 5d, Fig. 5e, Fig. 6b, Fig. 6c, Fig. 6e, Fig. 6f, Fig. 6h, Fig. 6i, Fig. 7b …]
